# Supplementary material for: Calcium Channel Blockers Inhibit Pancreatic Neuroendocrine Neoplasms Progression via Cav1.2‐Epigenetic Circuit
Source: Adv Sci (Weinh). 2026 Feb 4;13(20):e16733. doi: 10.1002/advs.202516733 (PMC13067810; doi:10.1002/advs.202516733)
Supplement: Supplementary file 2 — Supporting File 2: advs74162‐sup‐0002‐Data.zip. [file ADVS-13-e16733-s001.zip]

Archive with 4 entries (3 files):
- Supplemental data/
- Supplemental data/.DS_Store
- Supplemental data/Table S5.csv
- Supplemental data/Table S6.xlsx
