# Supplementary material for: Calcium Channel Blockers Inhibit Pancreatic Neuroendocrine Neoplasms Progression via Cav1.2‐Epigenetic Circuit
Source: Adv Sci (Weinh). 2026 Feb 4;13(20):e16733. doi: 10.1002/advs.202516733 (PMC13067810; doi:10.1002/advs.202516733)
Supplement: Supplementary file 2 — Supporting File 2: advs74162‐sup‐0002‐Data.zip. [file ADVS-13-e16733-s001.zip › Supplemental data/Table S5.csv]

	mixture-1	mixture-2	mixture-3	mixture-4	mixture-5	mixture-6	mixture-7	mixture-8	mixture-9	mixture-10	mixture-11	mixture-12	mixture-13	mixture-14	mixture-15	mixture-16	mixture-17	mixture-18	mixture-19	mixture-20	mixture-21	mixture-22
SAMD11	147.336	48.736	15.628	19.336	13.316	26.968	39.424	46.472	48.124	38.472	8.408	40.988	19.46	12.868	82.168	50.648	149.64	25.384	10.816	86.28	20.9	23.264
NOC2L	0.068	0	0.184	0	0.092	0.116	0	0	0	0	0	0.124	0	0	0	0	0	0	0	0.38	0.812	3.136
KLHL17	120.748	31.06	61.228	80.88	46.948	130.312	82.52	62.224	88.768	56.956	73.764	61.328	29.596	41.956	51.528	58.356	29.188	60.152	48.3	57.788	80.344	149.256
PLEKHN1	0	0	0	0	0.016	0	0	0	0	0	0	0.008	0	0	0.004	0	0	0	0	0	0	0
PERM1	0.24	0.012	0.048	0.036	0.168	0.152	0.032	0.052	0.016	0	4.264	18.508	0.032	0.024	0.04	0.06	81.028	0	0.028	0.068	209.664	492.504
HES4	50.128	11.388	12.3	22.264	19.372	36.924	27.252	22.224	8.824	16.572	54.376	38.816	3.984	10.728	10.184	6.096	11.924	21.868	19.08	23.752	20.724	36.732
ISG15	31.84	20.264	33.436	34.36	35.192	53.792	43.264	40.864	25.62	35.456	45.956	37.592	13.728	28.448	34.212	28.592	44.128	34.852	23.556	41.292	22.832	51.86
AGRN	0	0	0	0	0	0	0.008	0	0	0	0	0	0	0	0	0	0	0	0	0	0	0.028
RNF223	0	0	0	0	0	0	0	0	0	0	0	0	0	0	0	0	0	0	0	0	0	0
C1orf159	0.156	0	0	4.176	1.516	0.084	0.056	0.404	0	0	0.788	0.212	0	0	0.924	0.084	0	0	0.056	0.188	0.072	0.452
TTLL10	0.86	0.404	0	0	0.156	0.188	0.18	0	0.412	0	4.28	0	0	0	0	0	0	0	0	0.192	0	0
TNFRSF18	0.008	0	0.012	0.008	0.004	0.012	0	0.036	0	0.004	0.068	0.052	0.004	0	0.036	0	0.004	0	0	0.044	0	0
SDF4	18.908	2.9	5.668	9.972	7.248	15.788	9.744	10.72	6.824	9.12	3.756	17.512	4.288	6.512	10.268	7.592	9.56	3.496	3.536	12.644	6.476	9.852
B3GALT6	54.02	110.076	178.112	204.444	336.192	106.492	137.1	105.992	45.468	152.796	53.896	97.268	22.292	18.668	182.1	169.98	86.94	8.316	62.492	249.416	24.756	74.652
UBE2J2	38.34	24.6	18.664	29.888	28.004	58.656	39.1	30.756	32.408	17.664	143.736	31.676	10.852	20.084	18.476	17.168	32.984	21.6	25.276	39.428	15.108	43.172
SCNN1D	60.468	64.432	83.892	70.632	34.768	122.832	58.524	51.424	106.276	41.616	58.012	95.184	31.44	70.788	56.696	55.544	151.524	97.504	79.512	75.28	59.392	120.752
ACAP3	2372.308	741.884	90.684	70.92	50.644	763.924	22.92	223.44	95.196	3.476	190.16	75.664	27.88	0.984	102.344	24.896	3.66	127.12	354.22	20.856	7.316	17.76
PUSL1	0.408	5.744	0.276	0.484	0.36	2.364	0.396	1.94	0.436	0.244	0.232	0.812	0.132	21.684	0	3.424	0.12	3.584	0.748	0.804	0.98	7.004
CPTP	0	0	0	0	0	0	0	0	0	0	0	0	0	0	0	0	0	0	0	0	0	0
DVL1	0.492	0	0.452	2.056	2.64	13.712	0.488	0.356	0	0.092	30.724	0.484	0	33.48	0.316	0.088	0.772	17.092	7.264	0.452	1.3	0.784
MXRA8	0	0	0	0	0	0	0	0	0	0	0	0	0	0.096	0	0	0	0	0	0	0	0.004
AURKAIP1	0.156	0	0.356	0	0.16	0.156	0	0.2	0	0.164	0	0	0	0	0.348	0	0	0	0	0.164	0	0
CCNL2	0	0	0	0	0	0	0	0	0	0	0	0	0	0	0	0	0	0	0	0	0	0
ANKRD65	0	0	0	0	0	0	0	0	0	0	0	0	0	0	0	0	0	0	0	0	0	0
VWA1	22.328	12.016	16.288	36.62	42.62	23.44	27.056	13.652	4.36	15.424	34.16	38.488	3.076	61.024	7.808	8.16	22.184	5.68	16.932	73.44	101.924	102.068
ATAD3C	0	0	0	0	0	0	0	0	0	0	0	0	0	0	0	0	0	0	0	0	0	0
ATAD3B	6.716	7.14	7.876	13.052	14.728	104.184	5.352	11.212	2.452	6.828	14.104	5.42	1.58	1.128	7.288	6.68	6.704	24.004	1.596	22.22	20.7	33.212
ATAD3A	32.564	1.036	7.024	5.52	8.592	3.6	9.492	2.488	1.772	15.592	1.464	29.356	1.164	0.892	2.74	4.184	6.024	7.036	10.852	3.392	0.476	1.788
TMEM240	0	0	0	0	0	0	0	0	0	0	0	0	0	0	0	0	0	0	0	0	0	0
SSU72	0	0	0	0	0	0	0.128	0	0	0	1.264	0	0	0	0	0	0	0	0	0	0.2	463.476
MIB2	6.952	0.816	2.96	2.92	0.66	5.472	0.916	4.144	3.316	0.548	7.116	2.336	1.772	8.192	3.448	4.072	1.272	4.208	0.748	10.788	2.08	1.692
MMP23B	0	0	0	0	0	0	0	0	0	0	0	0	0	0	0	0	0	0	0	0	0	0
CDK11B	0	0	0	0	0	0	0	0	0	0	0	0	0	0	0	0	0	0	0	0	0	0.072
SLC35E2B	0.292	0	0.12	0	0.268	3.996	0	0	0	0	0.264	0.58	0	83.172	0	0.064	0	0	0.672	0	0.264	0.12
CDK11A	22.992	17.148	27.68	35.912	12.576	60.48	43.56	27.4	25.864	37.36	50.628	13.42	9.344	60.344	21.352	24.44	6.2	32.304	51.64	23.208	5.984	6.092
NADK	72.5	71.636	46.068	72.896	59.328	93.056	52.576	100.788	20.904	31.832	240.432	138.928	24.288	417.072	110.508	47.804	92.104	38.368	41.556	62.896	78.256	137.356
GNB1	0.656	0.664	11.416	8.74	18.224	9.18	3.58	1.244	6.328	2.568	35.384	2.664	0.516	11.872	4.428	1.784	2.792	3.852	2.268	9.568	12.404	20.028
TMEM52	13.296	3.628	0.324	0.636	0.096	3.376	2.192	0.628	3.512	0.708	2.204	0.268	7.724	1.256	3.256	13.808	6.776	5.436	1.004	13.496	0.588	0.752
CFAP74	609.736	138.412	42.336	34.084	616.848	427.956	45.236	120.652	737.084	27.428	1496.064	223.2	322.66	5.072	94.504	14.028	8.504	273.18	23.928	165.912	31.304	34.068
GABRD	6.464	6.628	2.132	1.628	2.288	8.236	0.26	1.276	0.3	1.296	0.964	1.792	0.168	0.588	0.712	0.784	3.104	2.94	2.824	2.612	0.376	1.532
PRKCZ	455.5	272.496	194.872	209.94	183.436	508.808	562.268	418.672	408.912	169.512	302.388	354.584	139.648	112.852	194.7	226.936	299.176	318.856	239.168	240.704	90.364	202.88
SKI	23.036	12.44	5.588	9.436	9.228	15.116	14.06	20.948	17.008	8.464	25.212	10.388	5.788	10.376	7.152	9.96	13.904	8.804	8.2	8.964	16.408	40.392
MORN1	244.108	86.08	124.856	114.056	139.68	213.948	181.8	164.7	270.38	102.524	292.776	172.036	30.248	61.196	100.96	93.7	282.024	153.64	161.18	101.212	80.456	175.94
RER1	179.736	132.12	100.396	78.404	129.244	227.168	305.568	91.52	100.848	110.188	1913.472	63.732	44.7	49.612	104.692	222.872	112.032	84.82	137.82	183.092	619.02	1846.668
PEX10	124.72	86.924	41.964	51.82	62.632	79.264	122.804	181.568	69.468	73.44	182.664	57.552	39.004	41.616	45.36	63.912	56.168	55.048	52.232	46.608	79.56	159.048
PLCH2	0.38	0	1.476	1.428	0	0	0.372	0	0	1.268	0.804	0	0.36	3.488	1.752	0.824	2.46	0.412	0.448	0	3.688	4.164
PANK4	0.332	1.944	0.296	0.584	2.004	2.924	0.532	1.268	0	1.068	0.344	2.084	0	0.764	0	0.404	0.504	1.48	0.416	2.54	0.676	0.936
TNFRSF14	88.536	84.412	50.756	63.192	92.688	160.032	123.236	89.164	90.52	43.588	153.796	58.852	30.588	153.98	42.16	65.828	120.996	79.124	75.6	68.636	128.548	307.612
MMEL1	35.924	22.004	27.056	14.476	28.764	39.744	37.216	21.68	30.512	22.964	47.76	35.928	8.78	9.64	12.732	18.728	13.18	33.388	26.012	32.016	20.232	47.692
TTC34	0	0	0	0	0	0	0	0	0	0	0	0	0	0	0	0	0	0	0	0	0	0
PRDM16	25.884	6.376	5.824	6.748	8.508	13.424	9.356	5.5	12.312	5.884	21.068	11.044	4.744	2.584	2.872	4.004	3.832	10.708	6.148	8.444	4.024	10.908
ARHGEF16	9.908	1.012	4.636	1.092	29.08	11.484	0.408	0.188	0.104	2.884	23.024	4.192	0.104	0	0.2	0.136	0	7	14.52	64.124	2.056	2.232
MEGF6	0	0	0	0	0	0	0	0	0	0	0	0	0.004	0	0	0.004	0.004	0.016	0	0	0	0
TPRG1L	10.68	3.36	10445.964	160.54	4659.252	8.444	3.088	168.936	2.292	12.656	227.336	17.736	14.68	0.288	66.8	20.692	0.496	150.644	18.492	1811.952	1.028	0.488
WRAP73	25.264	30.036	55.004	71.672	41.676	105.224	67.224	64.352	40.868	34.52	63.544	75.088	40.224	22.564	48.388	71.824	71.708	23.38	69.892	64.04	125.544	348.876
SMIM1	0	0	0	0.228	0	0	0	0	0	0	0.208	0	0	0	0	0	0	0	0	0	0	0
LRRC47	86.536	81.832	71.592	111.18	86.836	319.052	99.796	64.012	81.08	45.58	100.852	59.788	42.492	220.084	76.8	75.848	200.664	63.932	67.712	116.192	84.772	188.064
CEP104	110.452	50.876	38.416	36.516	57.46	99.108	88.768	73.004	82.964	48.632	63.096	82.62	21.288	28.796	31.188	43.828	50.78	56.628	68.864	47.728	27.364	60.132
DFFB	241.708	40.776	29.66	34.888	33.548	60.332	86.792	59.996	35.088	42.656	33.948	80.536	14.536	23.696	44.936	38.252	35.348	54.948	47.408	44.612	34.208	67.836
C1orf174	420.48	159.74	255.18	292.228	240.292	930.392	442.724	233.844	359.732	253.056	436.932	363.288	109.796	70.12	121.408	141.016	269.132	456.968	393.268	188.648	161.444	395.556
AJAP1	0.416	0	0	17.368	1.54	1.192	0.196	0.648	1.684	0.148	0.176	23.02	0	0	0	0.172	0.5	0.66	0	10.536	0.2	1.448
NPHP4	459.668	294.148	150.636	226.964	145.032	451.992	254.264	279.44	284.396	227.688	568.656	352.632	98.88	63.292	308.308	206.6	536.932	220.004	197.428	195.736	160.028	442.984
KCNAB2	3.712	0	0.416	0.036	0	1.188	0	0	0.036	0	0.048	0	0.204	0	0	0	0	1.496	0.192	0.092	0	0
CHD5	2.272	0.724	4.796	8.732	2.28	4.02	0.74	0.728	1.916	0.74	88.7	0.752	0	20.856	1.536	2.928	88.872	0	0	7.296	5.384	14.46
RNF207	8.184	85.812	0.104	0.18	0.032	0.86	0	0.032	0.292	0	0	0	0.06	0.024	0	0	1.416	1.208	0.156	0.028	0	19.992
ICMT	0.236	0.88	0	0.34	0.64	0.556	4.164	21.852	0	0.176	0.156	2.02	3.032	0	2.912	0	0	0.22	1.352	0.144	0.632	1.676
GPR153	1.024	2.148	4.26	0.464	1.384	3.012	7.744	0.352	1.048	1.816	16.312	0.132	0	3.552	0.028	11.3	0.04	3.848	0.192	6.068	0.12	0.18
ACOT7	89.864	31.456	22.172	22.836	25.42	66.256	29.504	42.244	62.988	14.616	80.672	55.488	12.48	27.172	24.412	23.348	61.62	30.788	19.944	40.096	31.56	83.972
HES2	1.512	0.556	1.876	7.996	11.768	3.62	2.616	0.644	5.292	2.356	8.112	11.864	0.524	5.116	3.488	0.996	1.152	1.48	1.456	9.556	6.116	10.528
ESPN	2.68	0	1.264	0	6.104	0.56	0	0	0	0	0	0	0	0	0.516	0	0	0	0	0	5.264	10.828
TNFRSF25	0	0	0	0	0	0	0	0	0	0	0	0	0	0	0	0	0	0	0	0	0	0
PLEKHG5	34.788	35.96	26.984	28.396	23.96	71.836	33.832	34.972	51.416	18.108	45.652	28.648	8.056	7.796	21.276	16.176	51.1	43.504	21.544	46.94	24.08	72.18
NOL9	11.208	15.34	13.448	29.348	10.492	31.7	10.416	10.58	18.992	4.54	48.404	21.012	8.292	15.9	9.824	6.688	36.9	16.716	10.156	17.348	24.38	59.512
ZBTB48	0	0	0	0	0	0	0	0	0	0	0	0	0	0	0	0	0	0	0	0	0	0
KLHL21	48.484	96.34	68.1	118.508	50.828	127.792	97.952	57.56	78.416	57.844	231.836	55.296	26.684	70.868	89.716	62.3	114.772	50.644	99.86	79.016	170.724	342.336
PHF13	280.66	131.432	99.26	117.416	131.56	169.82	164.252	177.72	182.932	109.412	108.776	159.284	54.424	62.112	85.404	66.828	146.264	156.432	66.428	117.368	61.18	151.752
THAP3	872.152	16.188	204.856	545.632	621.432	341.672	98.924	307.084	39.124	103.756	20.864	601.956	92.12	0	0.284	13.68	37.548	352.172	56.424	745.608	1.336	0.164
DNAJC11	205.86	105.58	44.676	97.044	30.06	100.32	97.26	110.396	107.696	63.732	92.284	93.836	65.272	37.904	106.072	67.908	273.324	75.044	54.228	55.036	115.192	243.8
CAMTA1	246.264	170.748	103.268	158.996	95.956	220.924	162.688	214.08	83.336	87.132	283.544	172.796	53.076	34.576	159.896	75.788	158.444	162.24	79.104	146.252	80.548	168.536
VAMP3	761.028	749.888	667.072	586.092	527.58	1746.76	908.644	666.032	1396.764	481.328	665.76	794.58	226.544	289.396	524.464	511.888	910.304	752.112	883.86	524.152	478.428	1014.036
PER3	449.5	265.276	341.976	283.736	349.536	504.464	515.012	452.684	344.156	471.908	1139.012	422.224	125.216	420.452	259.312	298.632	635.592	315.008	550.54	206.444	339.356	581.816
TNFRSF9	2.768	5.736	1.044	5.768	3.244	6.108	2.82	2.008	0.124	2.516	5.072	3.008	0.244	0.772	3.268	2.696	7.412	0.952	2.124	5.144	12.32	28.792
PARK7	37.276	21.752	381.932	280.212	228.84	1248.716	140.54	84.68	118.6	204.44	131.012	119.948	59.256	1249.704	44.264	37.308	10.184	260.36	73.936	138.472	6.268	37.404
ERRFI1	184.6	73.764	57.328	111.172	78.672	313.584	105.168	92.54	46.72	64.412	330.988	170.164	31.308	41.864	70.172	23.292	150.876	150.692	105.24	99.084	25.648	74.116
SLC45A1	435.1	399.832	303.132	386.824	315.052	892.236	591.296	426.552	463.364	290.14	573.528	323.56	107.488	201.812	388.564	283.68	670.976	414.412	410.32	385.244	246.064	590.044
RERE	329.228	126.3	183.732	145.052	142.072	324.208	195.748	151.34	197.824	107.996	288.104	193.972	75.6	83.552	87.164	138.116	78.528	231.216	168.664	216.896	127.584	328.62
ENO1	0.544	0.336	3.728	1.32	0.74	1.408	0.404	1.24	0.812	0.128	5.94	0.34	0.116	3.188	0.228	2.148	1.128	3.28	0.392	1.94	33.92	6.02
SLC2A5	27.116	9.576	6.988	1.66	2.892	13.884	17.648	19.304	8.432	8.884	8.7	9.552	4.14	1.22	5.72	9.62	6.256	12.756	11.304	6.68	4.04	10.816
GPR157	0.2	0.356	0.996	0.496	1.364	1.008	0.128	0.312	0.276	0.208	4.344	0.728	0.136	19.94	1.964	0.204	0.956	0.4	0.228	0.516	1.82	5.2
H6PD	1.828	14.012	41.88	39.688	55.928	52.356	47.156	9.896	1.916	7.7	32.64	9.08	0.456	4.748	43.204	14.932	6.108	7.792	16.78	23.252	61.076	73.772
SPSB1	0	0	0	0	0	0.088	0	0	0	0	0.136	0	0.044	0.136	0.088	0.076	28.336	0	0	0.028	0.36	0.948
SLC25A33	0	0.168	0	0	0	0	0	0	0	0	0	0	0	0	0	0	0.404	0	0	0	0.14	0
TMEM201	2.036	2.36	1.112	2.792	3.264	4.412	9.436	11.2	0.772	23.888	4.272	2.336	0.42	15.508	3.3	3.564	24.364	0.588	11.044	23.06	8.092	41.292
PIK3CD	0	0	0	0	0	0	0	0	0	0	0	0	0	0	0	0	0	0	0	0	0	0.012
CLSTN1	122.932	84.32	51.584	53.06	74.944	133.352	78.044	175.104	112.868	55.208	112.156	74.368	29.4	23.052	69.824	75.776	47.636	79.012	77.064	77.716	89.372	204.352
CTNNBIP1	0	0	0.656	0	0	0.784	0	0	0	0.364	1.46	0	0	0	0	0	0	0	0	0	0	0
LZIC	17.308	17.412	17.056	12.952	18.412	39.764	39.604	13.156	13.728	10.676	22.508	18.408	7.356	23.856	5.752	14.956	11.524	27.348	19.928	20.356	15.136	28.052
NMNAT1	0	0	0	0	0	0	0	0	0.064	0	0	0	0	0.18	0	0	0	0	0	0	0	0
RBP7	1.048	1.104	10.076	4.78	3.152	5.428	24.88	2.4	0.656	4.632	1.612	2.06	8.128	1.316	0.7	0.764	0.544	0.36	0.312	2.996	2.964	4.648
UBE4B	0.132	0.072	0.264	0.38	0.108	1.232	0.412	0.096	0.884	0.084	0.4	1.524	0	0.14	0.116	0	302.408	0.124	0	0.86	0.1	1
KIF1B	291.052	136.264	186.38	120.54	159.9	178.64	158.092	124.788	277.776	61.856	79.848	204.196	42.916	30.144	76.896	85.848	102.256	232.108	64.3	144.3	39.848	103.512
PGD	0.764	17.288	11.988	10.792	7.028	33.808	21.688	10.36	22.692	8.452	49.128	20.684	7.22	12.36	2.392	14.368	10.364	23.928	17.148	28.02	60.612	118.308
DFFA	350.972	193.576	77.764	104.784	119.216	204.78	145.92	178.016	326.912	93.032	363.152	212.184	39.888	61.64	61.52	71.204	104.536	88.024	74.272	108.3	78.948	155.54
PEX14	57.748	22.6	32.176	40.496	31.012	104.032	23.984	22.592	39.028	18.932	25.696	42.336	21.396	30.168	20.336	35.08	20.768	39.536	25.064	92.944	250.204	628.628
CASZ1	18.236	12.98	2352.92	118.648	657.4	112.884	12.864	33.952	16.956	17.728	77.016	9372.752	0.508	136.492	7.936	0.88	2.6	6.488	3.28	37.732	45.9	257.452
C1orf127	207.216	229.184	183.888	184.056	217.968	368.804	287.4	383.22	129.244	162.652	684.76	213.452	116.176	90.164	184.964	218.668	211.136	193.684	200.576	331.86	202.96	554.004
TARDBP	252.988	137.172	133.696	86.596	135.428	337.704	180.592	147.16	51.148	127.788	100.364	181.988	49.088	37.128	111.348	88.408	78.648	111.18	113.328	105.064	85.956	184.536
SRM	1011.164	415.024	177.784	197.084	195.412	645.028	410.424	247.572	247.332	293.22	944.672	414.604	127.596	79.372	202.096	221.132	121.572	267.816	297.084	227.708	288.892	761.364
EXOSC10	0	0	0	1.192	0.324	1.136	0	0.088	0	0	0.076	0	0	0.184	0	0	0	0.196	0	0.084	0	0.296
MTOR	2.24	2.504	2.06	3.78	2.584	4.496	7.932	2.48	0.72	3.688	1.488	3.272	0.672	3.732	6.632	2.292	1.248	1.792	1.328	2.368	1.768	1.704
UBIAD1	892.148	369.688	545.076	316.844	576.552	1026.704	445.884	391.312	299.12	367.244	378.148	547.444	219.828	76.972	305.348	178.804	456.444	668.42	357.7	381.792	222.46	449.86
FBXO2	2048.828	1390.616	687.036	842.996	1185.24	1838.984	1532.264	2063.1	1577.104	698.98	2442.336	2437.712	476.764	949.536	872.12	642.364	1618.256	1073.936	593.372	981.076	1190.612	2284.148
FBXO44	4081.468	1332.588	2865.512	1786.532	4623.104	6623.552	3698.676	2398.916	2116.832	2189.376	5760.648	8491.168	750.756	2384.36	1205.384	2004.18	4251.664	2915.512	3156.428	7503.32	2427.072	5673.932
FBXO6	166.368	16.448	102.776	12.224	446.328	175.4	377.36	16.688	89.832	176.248	653.74	105.72	84.512	5.152	13.896	207.536	1.208	182.096	71.092	28.36	12.548	28.74
MAD2L2	55.232	49.672	32.924	51.036	49.26	80.46	72.16	76.536	29.296	36.972	299.864	60.928	20.336	47.196	22.868	47.872	38.26	27.804	43.548	57.02	129.16	276.2
DRAXIN	0.04	0.044	0.064	0.108	0.088	0.208	0.088	0.036	0.044	0.024	0.088	0.044	0	0.024	0.024	0.064	0.024	0.06	0	0.184	0.028	0.112
AGTRAP	0	0	0	0	0	0	0	0	0	0	0	0	0	0	0	0	0	0	0	0	0	0
C1orf167	0	0	0	0	0	0	0	0	0	0	0	0	0	0	0	0	0	0	0	0	0	0
MTHFR	361.348	229.924	276.036	423.044	341.288	769.748	277.288	461.168	225.036	169.732	724.796	423.556	89.56	188.2	267.976	241.448	545.116	478.628	183.696	439.696	904.364	2157.956
CLCN6	602.112	119.624	226.108	404.132	238.284	492.048	91.644	359.864	187.46	124.968	446.916	484.476	123.84	319.296	491.052	80.596	496.18	243.484	84.996	366.084	232.596	345.044
NPPA	1315.664	824.012	1004.148	956.504	975.644	2005.768	1922.168	891.176	1307.384	776.288	919.824	1462.588	406.692	315.808	704.78	776.152	818.596	1233.068	894.824	708.748	468.552	999.74
NPPB	0.232	0.288	0.8	0.424	0.296	1.608	0.776	0.24	0.62	0.86	1.736	0.368	0.332	0.528	0.62	0.292	0.7	0.296	0.676	0.336	2.388	3.956
KIAA2013	2.992	0	0.352	0	0	0.172	0.724	1.108	0	0	10.596	0	0.648	0	4.616	6.72	31.528	0.956	0.552	0.284	10.6	12.164
PLOD1	89.532	55.564	115.18	148.044	75.936	282.12	147.904	81.888	21.472	98.448	92.212	155.704	16.78	37.172	121.676	127.244	76.584	62.456	141.564	90.372	62.48	125.444
MFN2	340.136	291.888	101.372	193.74	285.66	261.68	146.188	508.856	172.612	98.024	447.18	620.116	73.948	88.568	484.116	100.128	104.312	150.78	90.088	172.4	75.628	113.264
MIIP	33.372	13.34	12.592	17.104	16.92	32.336	42.832	24.444	21.724	16.592	42.748	22.268	7.484	10.856	15.416	15.152	18.132	21.908	27.424	27.832	17.52	43.416
TNFRSF1B	0.676	0.684	1.356	1.96	2.508	2.384	1.644	2.488	8.18	1.236	4.424	1.76	0.88	1.52	1.928	2.136	3.552	0.908	2.092	1.884	0.372	0.736
VPS13D	577.2	150.184	195.812	216.42	194.38	411.608	228.564	206.88	138.124	170.912	250.164	279.924	62.18	61.636	252.832	102.74	223.556	189.66	219.16	156.832	120.12	250.948
DHRS3	58.984	31.1	40.224	31.604	37.156	91.928	43.704	37.688	56.044	25.884	68.896	60.16	20.552	17.54	19.372	29.288	39.9	51.512	30.652	55.928	29.1	60.496
PDPN	0	0.004	0.904	0.02	0.024	0.004	0.012	0.008	0.004	0.008	0.128	0.024	0	0.016	0.004	0.016	0	0	0	0.176	0.068	0.144
PRDM2	74.756	69.24	27.636	33.452	38.464	74.632	63.86	55.856	52.908	28.536	95.728	44.16	16.012	20.16	23.492	27.392	69.416	41.48	29.24	39.82	36.88	94.744
KAZN	3.636	0.752	7.076	23.236	5.98	6.248	4.348	2.704	1.28	4.244	2.02	9.836	1.124	14.072	8.392	15.136	9.32	4.856	8.896	12.312	19.732	14.736
TMEM51	246.816	3.964	30.708	30.688	30.192	20.088	76.632	124.984	57.332	34.764	53.756	17.608	21.4	25.676	24.084	60.8	74.404	39.12	53.172	38.68	23.272	47.264
FHAD1	189.224	2.488	103.716	128.232	155.88	320.164	54.656	13.072	59.668	20.952	899.416	21.664	9.136	75.864	1.708	44.86	25.872	50.816	12.088	162.508	1589.4	3568.672
EFHD2	156.928	107.62	121.144	114.568	117.732	307.116	149.56	136.128	104.008	102.352	157.632	184.24	38.988	69.512	72.348	83.54	203.056	154.04	109.876	202.796	70.528	172.9
CTRC	0.004	0.044	0.14	0.104	0.724	0.36	0.196	3.132	0.252	2.444	2.112	3.376	0.036	0.328	6.364	2.448	6.7	0.036	0.48	0.048	0.248	0.24
CELA2A	3.172	0.356	2.416	2.288	1.804	2.184	1.484	2.588	1.816	2.584	1.912	2.476	0.748	1.648	1.452	1.348	0.972	1.912	1.136	3.612	1.636	2.176
CELA2B	0	0	0.012	0.02	0	0	0	0	0	0.016	0.016	0	0	0	0	0	0	0	0	0	0	0
CASP9	3.464	8.824	5.836	15.176	15.452	16.744	3.836	5.708	1.664	2.88	58.78	4.848	2.656	4.268	3.652	4.984	32.376	2.056	1.808	11.232	22.444	63.036
DNAJC16	109.48	77.016	135.624	338.916	232.628	690.144	125.772	113.164	73.436	116.9	172.268	79.416	20.528	94.428	74.956	58.408	104.904	94.348	52.36	294.652	257.072	250.616
AGMAT	751.34	881.376	422.068	721.576	538.332	1068.42	801.488	493.196	997.304	519.132	902.72	621.172	270.78	337.728	481.604	344.604	716.848	428.088	421.436	548.412	572.488	1000.484
DDI2	20.392	10.016	29.888	54.892	33.988	53.2	9.52	11.648	137.696	5.02	12.296	31.74	15.076	41.036	10.128	15.292	16.348	55.824	5.972	54.932	78.552	165.46
PLEKHM2	128.432	5.796	1.336	10.86	17.428	13.28	45.876	43.864	10.556	9.04	12.984	30.444	14.052	1.58	15.236	20.844	103.132	12.18	7.564	68.832	14.388	50.688
SLC25A34	77.832	26.2	66.372	331.592	221.064	264.112	45.092	28.052	10.524	22.256	108.468	173.492	10.748	164.364	34.036	34.704	33.904	34.628	22.796	313.236	41.012	53.396
TMEM82	21.684	84.052	11.756	13.016	24.284	38.956	49.02	63.996	17.752	25.636	19.8	202.664	34.472	45.216	30.02	47.532	17.356	48.896	30.384	26.236	52.644	158.084
FBLIM1	49.792	3.684	7.496	16.224	17.552	20.576	6.56	9.688	11.812	3.58	27.4	7.384	5.248	9.428	3.368	4.284	7.876	10.556	6.652	11.316	8.948	26.632
UQCRHL	0	0	0	0	0	0	0	0	0.064	0	0	0	0	0	0	0	0	0	0	0	0	0
SPEN	27.66	16.344	17.288	31.768	22.996	66.592	21.232	13.36	13.856	18.244	21.056	8.256	12.96	15.28	9.348	15.52	10.08	29.604	11.52	28.32	15.648	20.204
ZBTB17	71.42	26.204	16.3	32.636	23.336	54.04	26.148	43.32	68.96	29.008	43.292	42.08	11.988	25.052	17.804	20.34	34.452	38.78	9.08	32.552	17.816	41.552
HSPB7	0.112	0.144	0.44	0.248	0.176	0.952	0.304	0.28	0.26	0.156	0.024	0.048	0	0.024	0.096	0.324	0.068	0.364	0.1	0.368	0.172	0.288
CLCNKA	92.084	5.952	68.376	40.936	70.952	285.28	23.028	70.06	553.2	39.284	4.188	18.58	245.088	1.704	2.372	36.48	46.7	298.948	134.32	39.384	649.632	1578.956
CLCNKB	321.224	572.432	163.892	172.76	226.656	411.044	248.412	365.724	144.932	172.5	384.36	196.908	86.36	82.692	135.952	231.716	510.808	334.916	219.764	195.26	261.78	556.692
FAM131C	770.948	411.336	215.684	285.336	185.62	814.724	635.62	784.856	673.16	319.208	807.132	485.8	168.792	117.752	327.368	387.86	680.048	349.556	300.092	398.432	256.932	625.644
EPHA2	6.804	2.624	3.812	2.928	3.48	6.596	2.116	3.92	6.324	1.732	9.232	3.344	2.284	1.832	0.872	2.396	4.26	9.012	2.18	3.528	3.14	6.548
ARHGEF19	109.412	78.5	79.188	55.452	89.348	184.904	94.392	72.992	106.536	41.028	113.948	82.66	41.888	40.312	31.324	61.744	84.532	101.724	93.092	119.324	42.168	105.156
FBXO42	735.784	589.408	206.384	241.272	454.62	606.792	336.052	575.524	345.88	324.272	464.152	544.064	90.4	127.44	267.468	375.764	266.528	210.364	272.872	287.792	230.116	628.464
SZRD1	1361.764	1007.36	648.524	939.124	555.5	1949.696	1680.828	546.156	382.568	702.588	743.84	945.236	624.98	143.48	440.892	1160.696	846.516	986.748	1342.212	1181.856	214.832	379.16
SPATA21	4.796	0.268	0.576	0.732	2.44	1.328	17.576	6.74	0.14	1.64	5.508	0.24	0.272	0.872	85.164	51.032	0.128	0.104	0.924	10.892	12.956	26.252
NECAP2	4.724	0	0.036	0.088	0.196	0.108	0.152	2.372	0.064	0.272	0.772	0.268	0	0.384	1.116	1.512	0	0	2.12	0.28	0.136	0.072
NBPF1	0	0	0	0.124	0	0	0	0	0	0	0	0	0	0	0	0	0	0	0	0	0	0
CROCC	255.032	79.752	60.232	76.164	135.04	159.04	189.956	188.16	126.236	111.148	161.068	162.244	55.384	95.62	116.192	99.08	121.352	72.368	141.132	98.624	66.188	150.692
MFAP2	7.9	5.18	3.764	5.98	6.704	8.844	7.104	7.652	3.54	2.8	14.112	19.8	1.068	2.44	2.8	3.608	2.98	3.152	6.616	8.716	4.468	11.976
ATP13A2	12.62	1.116	5.952	4.416	6.548	10.6	1.004	1.264	11.452	0.32	66.368	7.82	0.148	2.144	0.808	1.64	8.08	3.512	1.92	6.936	18.284	56.564
SDHB	927.072	473.54	203.136	133.392	207.124	315.556	320.852	213.164	292.432	361.16	186.908	279.464	75.008	67.924	123.976	139.62	231.528	240.688	278.468	253.4	337.452	795.92
PADI2	4.02	1.048	1.004	1.916	1.368	5.552	6.864	0.628	0.52	1.16	23.372	1.344	0.764	2.84	0.484	1.228	4.528	2.88	2.108	1.624	14.824	38.084
PADI1	11.896	5.576	5.72	5.348	6.136	11.804	6.888	2.636	10.088	3.136	5.136	2.936	3.24	3.7	1.204	4.588	11.456	11.296	5.552	10.116	4.584	14.88
RCC2	0.124	0.096	0.128	0.132	0.124	0.048	0.088	0.08	0.004	0.216	0.052	0	0.056	0.096	0.216	0.18	0.016	0	0.028	0.08	0.16	0.304
ARHGEF10L	1348.844	788.008	464.088	392.9	539.392	903.668	716.716	590.684	431.012	517.512	784.048	734.076	166.156	200.788	440.776	429.768	775.992	450.176	737.684	533.288	450.748	967.42
IGSF21	245.128	187.112	64.124	57	56.652	119.34	191.612	197.096	157.712	107.548	111.388	123.256	40.124	38.088	68.032	65.096	252.92	107.044	62.868	52.204	64.552	163.428
KLHDC7A	2.588	3.112	0.272	1.944	0.496	2.024	0.616	5.004	2.796	0.272	0.992	1.316	8.204	11.304	61.632	1.92	3.148	2.368	5.692	1.216	5.88	32.408
ALDH4A1	38.616	6.136	34.928	11.044	9.72	93.264	57.16	77.296	236.524	24.344	34.804	24.676	5.088	1.388	1.444	14.356	3.392	84.856	212.004	8.628	5.308	21.996
IFFO2	6.856	3.42	4.18	4.464	4.668	9.236	4.984	3.112	5.144	2.156	10.048	5.448	0.84	2.94	1.928	1.832	3.168	4.22	3.62	6.452	4.992	15.176
UBR4	156.364	117.612	102.672	115.492	106.132	381.456	187.04	114.876	162.62	76.396	176.596	164	45.436	61.32	61.58	75.976	178.688	209.256	123.852	182.528	44.444	124.752
EMC1	300.448	274.108	259.532	418.312	322.488	704.768	490.204	376.34	229.48	259.184	549.892	524.584	115.18	229.316	240.92	217.516	377.68	306.6	206.628	542.928	318.368	784.924
MRTO4	252.364	475.232	282.624	246.66	276.876	546.872	448.588	252.824	71.352	419.728	540.184	248.6	56.172	25.94	196.064	359.268	580.192	207.424	320.776	285.992	131.328	247.828
AKR7A3	104.764	93.232	59.464	36.372	43.152	102.856	106.16	51.668	95.372	52.628	39.516	136.428	27.768	14.696	27.216	46.72	69.88	55.864	78.976	113.464	27.272	64.86
AKR7A2	462.004	70.076	136.448	216.792	123.396	345.064	152.456	117.288	374.68	91.24	173.564	183.792	88.36	66.028	98.168	63.624	255.908	269.328	73.804	127.916	99.636	295.752
CAPZB	1.212	0.312	0.116	2.348	0.14	18.472	0.964	2.444	0	2.088	0.32	0	0.18	7.508	0.144	0.048	84.416	0.332	0.044	2.56	0	0.46
NBL1	45.312	22.584	52.56	87.124	42.608	114.872	19.064	19.532	25.98	29.004	24.604	36.96	7.324	12.208	16.28	20.588	91.592	39.208	5.444	113.772	28.132	39.308
TMCO4	0.096	0.128	0.924	0.924	0.204	0.508	0.644	0.32	0.404	1.644	0.512	0.276	0.244	1.276	0.624	1.112	0.436	0.188	0	0.428	0.404	7.844
RNF186	1067.216	359.104	831.904	2677.46	2008.16	3232.236	623.98	418.716	321.688	515.592	3416.552	524.912	95.42	495.188	199.204	325.652	1868.32	534.416	402.688	2702.38	1294.78	2998.336
OTUD3	1462.984	1125.108	511.508	1616.156	684.256	1101.592	398.632	614.884	451.404	185.352	2255.848	1746.9	313.904	1171.112	283.944	234.208	1902.596	1569.8	295.632	843.04	905.052	1777.376
PLA2G2A	0	0.036	0.016	0.004	0.008	0.02	0.004	0.004	0	0.012	0	0.016	0	0	0	0	0	0	0.012	0.008	0	0.004
UBXN10	0	77.652	79.576	0	4.404	546.988	112.844	14.52	0	44.828	0	37.308	0	0	0	143.028	1.824	0	39.632	10.54	0	45.156
CAMK2N1	5.476	3.324	24.324	50.128	18.212	17.028	15.144	11.792	3.712	19.248	20.348	8.084	6.552	12.268	7.116	17.74	7.712	9.784	13.4	20.352	16.992	36.08
MUL1	373.46	153.416	285.528	140.528	217.532	663.752	305.256	289.816	397.056	154.424	237.072	327.552	73.732	62.02	204.26	246.832	205.652	417.508	196.848	226.812	136.216	281.244
PINK1	452.66	144.82	315.876	491.392	309.924	653.028	294.348	417.696	179.6	313.148	182.5	340.084	94.412	141.448	211.796	368.2	129.96	618.952	185.672	364.54	110.56	181.204
DDOST	0	0	0	0	0	0	0	0	0	0	0	0	0	1.016	0	0	0	0	0	0	0	0.296
KIF17	2.08	0.812	1.188	0.152	1.948	4.756	13.7	0.12	0.716	4.764	15.088	2.884	26.428	4.728	0.1	0.732	0.052	1.396	0.376	15.408	12.388	26.088
SH2D5	254.972	81.228	35.512	24.964	45.256	67.028	48.724	104.568	75.628	59.544	20.492	45.828	11.496	14.02	25.116	76.572	31.94	73.216	55.82	40.724	10.384	17.436
HP1BP3	15.056	111.228	59.824	74.852	15.372	328.844	70.664	144.484	39.988	73.664	44.8	119.904	21.976	87.648	12.676	126.844	210.392	99.148	162.636	92.576	71.98	179.632
EIF4G3	0.112	0	0	0	0	0	0	0	0	0	0	0	0	0	0	0	0.124	0	0	0	0	0
ECE1	0	0	0	0	0	0	0	0	0	0	0	0	0	0	0	0	0	0	0	0	0	0
NBPF3	288.576	204.68	181.152	192.48	124.004	332.428	294.94	128.48	303.188	102.792	267.04	172.168	94.828	54.08	105.008	146.692	203.4	182.484	204.984	121.8	107.504	295.776
ALPL	0	0.02	0.008	0.004	0.02	0.052	0.044	0.108	0.016	0	0.012	0.012	0.012	0.024	0	0.024	0.04	0	0	0.028	0.04	0.008
RAP1GAP	1378.596	2213.972	744.3	925.236	602.888	1606.244	1939.5	791.22	4878.224	878.856	674.256	914.832	478.3	92.544	1189.476	622.532	4972.34	648.624	1546.412	485.804	532.888	756.5
USP48	305.86	153.348	114.444	120.368	147.676	258.992	188.96	249.372	82.204	130.32	375.424	326.096	29.676	96.568	76.396	88.436	148.672	84.848	163.14	139.728	195.308	387.144
HSPG2	0.212	0.236	0.144	0.652	0.316	4.644	1.452	1.032	0.072	0.892	4.176	0.208	0.048	1.776	0.188	0.232	0.172	0.396	0.4	2.092	0.964	2.276
CELA3B	0	0	0	0	0	0	0	0	0	0	0	0	0	0	0	0	0	0	0	0	0	0
CELA3A	14.876	24.84	20.54	46.104	17.836	33.16	9.9	18.82	16.52	6.828	18.868	50.512	7.852	12.068	7.976	8.26	14.844	10.4	11.404	70.428	16.232	28.504
CDC42	0	0	0	3.624	0	0.204	0	0	0	0.044	0.188	0	0	0.884	0	0	0	0	0	0	0	0.268
WNT4	0	0	0	1.92	0	0.896	2.684	0	0	0	13.736	0.92	0	45.624	0	1.82	119.18	0	0.936	1.868	11.96	14.76
ZBTB40	0.216	0.084	0	0.212	0.18	0.172	0.088	369.188	0.352	0.34	0.192	0.18	0	6.932	259.872	0	0	0	0.732	0.784	2.996	7.764
EPHA8	0	0	0.748	202.304	15.924	0.788	0	0	0	0	0	0	0	24.62	0.772	0.732	0	0	0	4.584	0	0
C1QA	1.884	0.756	0.488	0.156	0.436	0.912	0.708	0.696	0.612	0.368	0.336	0.708	0.268	0.04	0.292	0.376	0.456	0.872	0.408	0.236	0.152	0.464
C1QC	0.348	0.256	0.268	0.168	0.452	1.02	1.02	0.372	0.5	0.444	0.98	1.68	0.04	0.148	0.328	0.52	0.408	0.752	0.44	0.848	0.232	0.472
C1QB	1.296	0.36	0.544	0.348	0.368	0.964	0.708	0.788	0.716	0.244	1.484	0.652	0.156	0.124	0.348	0.288	0.848	0.916	0.536	0.212	0.332	1.008
EPHB2	10.044	5.452	3.54	5.864	2.732	9.264	9.92	4.456	10.816	5.3	25.032	4.804	2.5	3.172	2.644	3.26	9.236	9.004	3.316	5.564	6.684	11.22
KDM1A	815.548	407.972	332.964	488.564	166.516	939.98	454.028	444.212	470.124	297.784	568.192	651.276	100.84	155.952	262.876	301.356	577.74	380.304	387.196	495.264	391.144	1155.48
LUZP1	27.452	15.128	11.608	19.24	10.172	26.392	12.072	17.232	19.504	10.536	20.728	23.908	8.188	7.804	18.364	8.572	21.312	15.092	8.428	15.004	9.34	18.716
HTR1D	406.688	181.112	208.76	329.084	341.58	555.216	143.964	523.352	207.816	142.644	364.016	420.636	182.924	182.04	84.26	237.168	354.82	210.624	246.54	324.488	265.752	712.056
HNRNPR	135.608	82.236	106.768	86.296	56.536	197.244	136.34	76.592	86.336	67.948	74.88	120.728	41.936	31.104	67.104	71.984	70.752	115.308	91.352	51.668	44.648	87.784
ZNF436	78.052	31.404	33.628	31.984	35.7	74.852	65.728	48.36	76.768	18.388	44.632	54.608	23.856	16.644	18.916	23.5	29.94	72.508	25.388	27.156	32.992	81.608
TCEA3	0.048	0	0	0.02	0	0	0	0	0	0	0	0	0	0	0	0.028	0	0.036	0	0	0.024	0.064
ASAP3	0.048	0.044	0.8	0.148	0.076	3.744	1.38	0.056	1.204	0.044	0.912	0.032	0	5.924	0.072	0.18	0.86	1.064	0.6	0.352	0.196	0.1
ID3	11.52	4.324	3.456	6.672	5.036	9.716	13.684	6.044	1.848	7.264	12.42	8.46	0.904	3.288	3.74	2.74	2.38	5.108	5.412	5.032	1.908	8.22
PITHD1	0	0.164	0.224	0	0	0.204	0	0.188	0	0	0.348	0	0	0	0.208	0.14	0	0.212	0	0	6.724	25.568
LYPLA2	91.208	77.192	114.188	203.06	200.628	130.016	82.036	124.348	70.368	51.108	161.672	196.284	46.24	95.288	110.648	90.452	85.832	94.86	83.804	228.76	299.204	658.72
GALE	1.464	0.344	3.168	27.992	1.888	6.788	2.216	0.364	0.048	1.644	0.996	13.436	0.156	0.328	0.508	1.08	0.168	0.904	1.836	3.324	1.348	4.976
HMGCL	314.516	178.032	186.372	251.04	493.652	406.6	350.584	175.456	120	204.016	469.248	536.224	54.036	159.764	103.676	169.236	134.144	192.472	274.292	367.336	244.836	529.54
FUCA1	0.452	0	0	0.272	0.248	0.492	0.776	1.196	0	0.24	1.044	0.224	0	0	0.24	0.228	0.28	0	0	0.232	0.3	0.868
PNRC2	0	0	0.08	0.036	0.104	0	0.108	0	0	0	0.764	0	0.056	0	0	0.096	0	0.2	0.432	0.064	0.048	0.248
SRSF10	0.212	0	0.208	0	0	1.376	0.12	0.18	0.508	0	0.172	0.316	0	0	0	0.236	0	0.12	0.1	0.36	0	0
IL22RA1	1017.812	243.324	2572.22	1147.2	1699.076	2454.664	521.82	322.244	99.852	290.568	522.632	374.42	77.456	987.02	235.296	291.304	201.932	1384.488	149.628	1841.7	833.968	1063.68
IFNLR1	164.888	92.948	87.604	286.84	94.424	107.68	89.78	117.992	260.072	77.292	109.64	169.148	64.776	66.236	213.388	163.848	106.664	91.852	69.024	125	98.448	185.812
GRHL3	32.16	26.264	12.532	16.98	10.356	22.596	16.484	15.672	22.168	11.156	25.864	16.496	9.584	4.764	9.984	17.584	16.748	20.348	19.772	15.392	0	0
STPG1	67.132	61.872	14.636	24.06	51.496	53.184	82.836	71.484	48.564	38.316	169.104	57.144	13.388	7.492	36.904	26.072	11.24	29.696	38.756	30.228	49.46	99.632
NIPAL3	311.124	245.388	114.26	157.996	246.992	355.192	455.212	176.356	273.928	185.064	416.716	219.484	78.404	85.052	121.344	127.084	149.964	246.692	257.712	147.176	174.176	427.708
RCAN3	2.188	0.764	1.32	2.46	1.168	1.556	8.836	0.736	2.04	6.144	0.328	3.008	0.72	0	0	5.94	0.792	0.348	5.128	1.66	2.716	1.748
NCMAP	108.484	72.824	82.896	146.368	81.324	137.576	125.08	103.78	165.584	121.332	300.708	230.276	62.644	111.248	155.98	69.032	232.36	58.104	96.924	90.376	44.088	70.992
SRRM1	47.572	26.132	21.748	24.408	24.884	38.456	35.044	24.064	55.316	15.072	71.908	31.98	10.332	9.832	18.508	14.708	37.74	37.248	22.888	24.732	35.352	105.564
CLIC4	581.056	54.6	11.348	20.644	170.628	41.24	57.352	3.772	99.92	6.612	19.3	152.628	30.268	3.204	0.832	5.588	88.06	15.136	21.188	218.944	15.564	30.648
RUNX3	3.12	2.536	1.18	1.436	1.568	2.632	2.976	3.18	3.672	1.336	1.68	1.492	0.864	0.972	2.332	1.416	1.292	1.328	4.152	1.64	0.78	1.732
SYF2	3.768	0.056	7.112	1.832	8.632	0.364	0.116	0.316	0.04	0.164	12.144	0.112	0.344	36.956	0.452	0.324	0.252	9.064	1.396	1.64	9.16	24.884
RSRP1	93.872	78.576	48.356	53.352	55.876	84.736	72.456	108.7	58.116	52.324	157.732	98.176	27.94	58.36	50.592	50.388	34.12	64.388	77.7	45.928	39.5	101.376
TMEM50A	0	0	0	0	0	0	0	0	0	0	0	0	0	0	0	0	0	0	0	0	0	0
RHCE	139.58	47.32	16.1	82.068	19.232	77.464	48.284	57.04	29.54	34.72	129.988	48.02	28.544	111.524	35.364	19.632	42.792	30.596	36.644	61.604	47.38	80.624
LDLRAP1	204.22	213.284	158.476	335.868	109.356	263.788	247.4	176.192	253.288	175.12	198.956	209.676	148.856	113.688	348.012	168.52	193.552	138.46	149.808	188.768	220.608	385.924
MAN1C1	976.452	424.104	244.352	364.168	278.824	789.636	523.944	540.712	875.788	271.348	1084.272	427.952	244.992	201.456	270.9	176.472	389.936	511.86	204.952	307.7	449.668	1123.556
MTFR1L	4.284	3.372	5.632	4.06	5.884	22.26	6.476	6.688	2.784	4.448	13.076	5.384	4.08	3.644	3.728	8.176	2.008	6.508	0.952	5.868	12.3	14.308
PAQR7	0	0	0	0	0	0	0	0	0	0	0	0	0	0	0.592	0	0	0	0	0	0	0
STMN1	321.596	359.736	79.676	115.592	133.844	224.848	235.492	163.028	172.32	92.54	378.648	203.848	56.672	59.736	40.352	105.088	118.632	155.524	178.34	131.744	98.528	268.404
PAFAH2	29.9	26.476	14.96	27.408	34.852	55.296	54.924	35.132	23.84	33.012	209.244	29.58	6.876	12.128	18.068	31.836	21.768	28.372	18.452	25.212	49.596	97.82
EXTL1	1.396	0.164	0	0	0.396	0.448	0	0.6	0	0.192	0.492	0	0	0	0.108	0	0	0	0	0	0	0
SLC30A2	0.104	0.012	0	0.016	0.012	0.348	0.036	0.016	0.112	0.012	0.024	0.048	0.008	0	0.068	0.052	0.032	0.164	0	0.008	0	0.176
PDIK1L	34.572	52.152	24.456	30.828	33.804	37.42	40.648	74.028	24.636	22.592	155.52	37.764	23.616	26.208	20.272	31.076	17.388	31.408	38.112	39.688	65.336	128.324
ZNF593	176.092	17.768	49.188	171.508	74.964	172.192	35.004	22.936	8.964	19.92	70.12	35.28	4.948	50.812	18.712	19.388	394.04	13.44	18.04	165.152	242.908	605.88
CNKSR1	0	0	0.272	0	0	0.18	0.072	0	0	0.084	0	0	0	1.124	0.416	0	0.092	0	0	0.076	0	0.276
CEP85	15.552	14.212	26.44	62.592	28.512	139.704	122.084	26.236	11.772	29	16.464	37.652	4.992	15.032	12.928	19.672	11.924	13.976	13.904	82.796	36.06	41.984
SH3BGRL3	0.212	1.332	0.208	0.192	0	0.804	0.02	0.444	0	0.052	0	0	0.06	0.052	0.212	5.592	1.324	0	0.52	0.056	14.184	27.132
UBXN11	14.364	6.732	25.352	14.14	10.376	43.004	8.812	11.184	20.864	18.824	10.72	4.184	39.1	5.42	5.924	9.404	10.436	46.876	15.984	118.912	27.4	56.188
CD52	0.028	0.012	0.032	0.048	0.024	0.104	0.076	0.04	0	0.072	0.128	0.028	0.024	0.036	0.064	0.084	0.048	0.004	0.024	0.012	0.228	0.148
DHDDS	0.436	704.26	9.412	5.072	7.236	168.604	16.528	419.54	93.144	14.28	16.44	13.148	0.468	9.24	1.692	152.368	1.916	91.356	21.944	3.112	13.752	81.952
HMGN2	30.704	10.544	47.748	39.636	39.184	45.648	11.736	11.896	23.76	24.608	196.544	14.572	5.956	25.464	28.416	18.812	34.132	37.24	20.852	41.368	66.264	137.536
RPS6KA1	59.8	53.232	32.7	55.228	49.132	49.02	43.964	41.64	65.936	16.488	139.328	34.528	10.968	14.1	36.648	48.232	9.708	22.86	35.844	64.556	10.728	32.552
ARID1A	55.772	50.168	27.804	36.484	35.612	66.416	59.036	63.5	11.436	52.424	99.456	87.2	21.78	40.724	36.284	26.256	18.824	40.052	27.608	70.036	53.536	100.04
PIGV	160.52	72.16	112.776	77.724	62.348	206.292	114.996	74.752	94.964	55.952	266.128	124.816	36.624	73.428	51.236	74.58	56.212	112.78	76.812	113.58	105.96	243.38
ZDHHC18	0	0	0	0	0	0	0	0	0	0	0	0	0	0	0	0	0	0	0	0	0	0
SFN	4.404	3.996	2.94	2.444	2.004	4.984	5.772	4.772	5.572	3.172	1.908	5.46	0.824	0.844	1.14	3.872	2.084	3.464	3.008	2.888	1.228	2.244
GPN2	13.588	4.996	12.768	10.664	19.552	9.808	5.448	6.328	108.896	5.636	43.864	1.928	1.588	2.368	4.668	2.456	4.148	55.028	1.432	1.504	176.228	456.476
GPATCH3	278.04	97.416	65.756	47.96	46.376	117.476	119.732	116.648	110.184	49.604	93.932	97.472	43.408	29.852	60.296	60.444	62.588	105.456	58.932	65.576	63.892	137.752
NUDC	15.324	5.104	6.704	6.5	3.32	10.804	16.712	5.04	73.176	11.608	4.472	6.088	8.708	7.9	3.84	4.244	4.36	15.104	2.872	11.524	2.396	3.836
NR0B2	0.116	0.248	0.484	0.708	0.288	0.624	1.372	0.104	0.18	0.42	0.152	0.232	0.348	0.82	0.54	0.18	0.12	0.48	0.504	0.268	0.324	0.688
KDF1	1681.46	1015.992	1049.068	873.544	846.268	2299.24	1367.6	1023.08	1311.576	956.8	1633.236	1425.464	697.696	581.14	804.496	984.556	904.984	1856.152	1028.444	1362.512	491.916	950.416
TRNP1	0.636	0	0	0	0	0	0	0	0	0	0	0	0	0	0	0	0	0.664	0	0	0	0.6
SLC9A1	25.976	29.496	33.964	57.004	34.14	52.76	27.5	21.68	25.46	27.012	86.384	30.728	7.436	59.308	19.6	12.228	33.436	27.616	22.108	33.924	30.856	58.676
WDTC1	32.396	22.896	29.316	57.672	26.188	84.56	36.22	26.756	24.352	21.804	53.284	35.464	10.544	29.364	19.74	24.844	40.892	23.088	24.756	31.236	29.052	65.812
TMEM222	80.328	38.236	118.672	127.996	84.704	189.104	102.688	58.82	122.624	117.368	660.996	97.988	16.224	76.528	111.932	92.54	88.324	110.348	64.416	211.484	538.692	1279.78
SYTL1	0	0.528	1.82	2.988	0.3	1.928	1.356	1.976	0.608	3.06	2.008	1.692	0.268	2.936	2.248	2.76	3.384	0.616	0.692	0.652	3.888	4.276
MAP3K6	29.144	26.528	99.304	87.74	44.74	68.852	57.452	26.784	77.084	28.732	56.32	28.552	40.324	20.18	49.98	23.496	53.316	44.108	47.824	25.724	49.808	69.876
CD164L2	0	0	2.788	0	1.248	1.276	0	0	0	0	0.408	0	1.576	18.172	0.42	0.88	0.348	8.404	0	1.376	0.472	2.156
GPR3	0	0	0	0.332	0	0.996	0	0	0	0	0.516	0	0	2.652	1.156	0	0	0	0.216	0	0	0
WASF2	1.712	0	0	0	0.04	0	0	0	0.532	0	0	0	0.216	0	0	0	0	0	0	0	0	0
AHDC1	140.264	65.232	260.08	387.604	168.108	881.924	187.984	76	93.068	74.14	395.568	316.284	50.56	147.072	156.18	124.464	106.604	311.932	128.42	562.648	142.336	298.988
FGR	0.132	0.084	0.184	0.164	0.416	0.684	0.228	0.4	0.104	0.172	0.408	0.184	0.052	0.064	0.248	0.288	0.16	0.168	0.068	0.308	0.2	0.38
IFI6	67.068	141.732	148.48	273.812	68.132	267.532	213.544	174.78	54.728	102.964	165.592	109.144	47.14	32.572	207.804	117.824	186.924	76.208	185.2	86.564	124.856	348.436
FAM76A	382.912	25.316	288.78	609.448	246.916	457.44	293.616	20.36	0.096	87.86	7.04	244.836	101.82	12.72	471.456	73.432	14.648	203.688	256.264	498.9	0.212	5.948
STX12	333.152	211.124	175.96	179.496	336.036	426.196	390.896	172.604	137.028	222.384	652.26	358.38	50.828	98.028	112.064	111.968	122.928	197.68	153.036	260.888	275.404	605.972
PPP1R8	0	0	0.364	0.112	0	0.224	0.116	0	0	0.34	0	0	0	0	0	0	0	0	0	0.152	0.484	0.248
THEMIS2	6.06	2.268	1.468	1.74	1.732	4.296	2.908	2.076	4.336	0.932	9.552	2.124	1.888	0.696	1.812	1.78	5.1	3.34	1.428	1.688	1.268	4.624
RPA2	801.68	387.088	552.548	421.44	688.856	1497.228	606.7	739.972	406.48	734.876	853.4	725.484	188.78	117.068	210.224	368.588	534.556	565.232	770.864	382.052	213.304	627.484
SMPDL3B	587.488	377.428	718.196	550.776	429.444	866.452	973.56	339.72	2353.184	400.632	323.312	815.612	428.48	160.444	401.372	366.116	175.96	1036.404	538.744	259.24	128.636	352.076
XKR8	0	0	0	0	0	0	0	0	0	0	0	0	0	0.348	0.144	0	0.108	0	0	0	0	0
EYA3	49.176	29.22	22.216	47.268	41.828	70.624	25.004	46.744	20.204	20.94	67.408	36.96	9.396	22.032	15.696	19.744	18.576	22.072	16.716	38.956	71.244	157.596
PTAFR	0	0	0	0	0	0	0	0	0	0	0	0	0	0	0	0	0	0	0	0	0	0
DNAJC8	0.7	0.5	1.788	2.144	1.616	0.864	0.284	0.9	0.52	1.896	0.74	1.104	0.4	0.332	1.332	1.408	1.532	0.428	0.724	0.544	0.756	1.564
SESN2	3.136	6.472	0.86	1.392	1.176	7.424	8.428	6.2	0.72	3.272	16.012	0.816	0.72	3.444	1.82	5.2	0.152	3.828	3.036	2.172	12.476	24.388
MED18	0.088	0.14	0	1.496	0	1.744	0.46	0	0	0.124	2.764	0.06	0	0.18	0.264	0.096	0.688	0.62	0.168	0.772	0.724	1.908
PHACTR4	0	0	0	0	0	0	0	0	0	0	0	0	0	0	0	0	0	0	0	0	0	0
RCC1	39.436	28.224	52.068	27.708	42.524	89.576	60.06	25.572	40	29.42	25.88	63.152	18.424	32.872	26.316	28.28	35.956	43.936	34.072	36.132	19.276	38.772
TRNAU1AP	9.6	5.664	8.328	31.52	12.408	21.228	5.668	4.432	7.236	5.14	149.74	10.144	2.076	52.144	5.716	8.144	6.204	13.536	2.416	23.624	33.668	47.408
TAF12	414.52	138.028	114.216	119.848	131.5	310.956	176.492	388.816	138.008	121.724	275.904	281.38	56.648	93.384	269.604	197.732	289.852	213.376	131.404	170.28	197.652	443.392
RAB42	0.308	0.044	0.164	0.124	0.216	0.292	0.072	0.056	0.964	0.096	0.844	0.156	0.096	0.068	0.028	0.104	0.1	0.2	0.112	0.336	0.264	0.712
GMEB1	90.436	76.252	51.548	52.672	45.108	105.456	112.736	79.352	90.944	60.792	85.388	73.492	29.98	26.876	64.424	70.996	106.18	60.46	102.832	55.524	43.4	103.196
YTHDF2	0	0	0.124	0	0	0.496	0.06	0.176	0.064	0.184	0	0	0	0.064	0	0	0.08	0	0	0.288	0.088	0.372
OPRD1	1383.104	1046.56	568.672	489.136	705.92	1403.96	1464.564	1484.304	1760.012	782.712	2653.328	1539.2	321.468	670.652	678.632	722.892	1991.388	645.492	445.948	773.96	644.684	1370.04
EPB41	110.876	64.236	72.984	62.68	97.08	137.752	104.472	96.056	128.852	56.68	163.984	102.66	46.532	45.208	49.496	45.512	73.992	68.44	48.124	91.472	80.632	217.092
SRSF4	51.188	31.52	42.548	33.208	54.352	93.348	132.688	54.808	34.56	80.98	55.86	33.952	22.976	17.008	28.74	38.736	61.716	53.992	65.312	40.872	30.4	59.168
MECR	1.464	33.388	54.308	145.868	153.032	331.296	25.252	33.028	0.496	26.376	337.408	45.88	1.9	142.268	15.76	15.232	7.444	26.984	13.892	215.28	163.404	117.728
PTPRU	55.364	17.196	134.208	172.2	186.308	197.928	48.016	55.596	173.304	36.232	199.664	51.036	10.848	347.72	28.164	54.344	618.296	63.888	14.396	205.548	537.848	960.368
MATN1	429.96	484.804	342.572	221.516	281.656	741.316	340.508	277.54	229.088	245.104	379.812	378.564	120.904	169.508	155.616	262.392	366.1	594.02	336.6	458.528	185.796	451.692
LAPTM5	3.76	1.06	1.68	1.748	1.596	4.016	3.276	2.088	3.868	1.644	6.148	2.48	0.804	0.844	0.696	2.128	1.504	2.576	2.688	2.012	1.232	3.076
SDC3	1.776	2.36	5.86	20.116	3.712	19.764	4.744	2.072	0.52	2.528	3.112	7.924	1.028	2.744	1.748	3.868	2.72	1.276	3.036	17.464	29.62	29.584
PUM1	4.052	6.476	15.364	29.092	29.46	50.16	14.452	93.916	4.776	12.628	181.352	21.652	1.904	5.388	131.188	16.444	6.628	11.264	45.676	28.08	11.568	34.992
NKAIN1	3563.1	1960.46	1348.708	1788.156	2448.02	4745.584	3436.448	2252.968	2354.808	1907.876	1878.248	3170.652	844.956	1088.256	1595.076	2250.072	2644.252	2062.356	1836.396	3310.716	858.58	1739.716
SNRNP40	0.688	8.268	3.028	1.64	2.232	81.044	27.548	0.356	1.496	9.484	92.76	0.24	0.296	5.584	0	14.408	0.18	9.632	0.26	9.124	34.816	88.632
ZCCHC17	0.232	0.1	1.936	0.3	0.572	1.028	1.032	0.244	0.1	1.156	0.984	0	0.124	0	0.44	0.18	0	0.16	0.216	0	0.32	0.136
FABP3	15.708	0.972	2.188	3.116	2.16	28.268	1.568	5.324	0.276	1.832	10.084	2.456	0.216	0.984	2.632	1.496	92.312	3.76	1.024	5.672	3.356	6.82
SERINC2	0	0	0	0	0	0	0	0	0	0	0	0	0	0	0	0	0.016	0	0	0	0	0.848
TINAGL1	0	0	0	0	0	0	0	0	0	0	0	0.008	0	0	0	0	0	0	0	0	0	0
PEF1	351.796	294.372	197.596	250.232	219.232	376.94	291.388	292.948	186.16	248.96	666.136	274.916	81.272	114.572	179.144	257.704	397.86	251.648	191.008	298.9	342.7	813.796
COL16A1	20.32	5.256	10.096	13.496	9.444	24.88	16.144	16.596	4.564	9.68	30.38	12.064	1.26	4.512	9.94	9.548	39.532	13.488	11.252	15.788	12.496	24.88
SPOCD1	0.064	0	13.232	12.304	0.072	0	0.016	0	0	0	0.032	15.012	0	0	0	0	0	0.284	0	9.98	0	0.084
PTP4A2	25.16	42.984	19.288	128.86	23.456	109.524	42.032	26.404	12.86	29.452	13.6	32.256	2.04	19.984	12.572	23.9	19.988	52.524	41.984	99.6	23.18	40.572
KHDRBS1	1.384	0.204	5.744	3.076	1.412	4.952	3.452	1.96	1.068	6.528	2.848	3.628	1.284	0.144	2.736	2.424	0.868	1.716	1.868	1.872	0.688	0.816
TMEM39B	0	0	0	0	0	0	0	0	0	0	0	0	0	0	0	0	0.096	0	0	0	0	0.236
KPNA6	2.216	1.432	0.792	9.072	4.524	20.684	6.072	2.716	0.788	1.58	7.28	6.548	0.288	7.752	0.908	5.08	0.152	3.588	1.436	30.452	14.656	77.396
TXLNA	258.76	576.124	189.404	264.764	224.024	490.516	482.416	262.192	375.236	207.236	395.428	399.964	114.78	50.284	122.852	185.792	101.956	244.724	459.296	301.116	234.764	479.908
CCDC28B	503.12	276.08	187.048	241.092	299.224	208.744	314.008	725.74	255.128	126.964	31.58	296.048	171.388	31.704	135.428	209.516	129.912	234.308	411.912	237.008	245.816	476.452
IQCC	56.524	81.36	437.556	1345.62	482.28	176.948	124.328	202.348	62.456	137.54	413.288	248.236	31.2	509.008	215.144	195.128	183.86	28.324	76.352	877.38	557.416	439.208
DCDC2B	0	0	0	0	0	0	0	0	0	0	0	0	0	0	0	0	0	0	0	0	0	0
TMEM234	75.94	59.964	46.224	86.244	48.88	106.516	72.652	78.696	91.212	73.664	43.524	48.612	43.672	56.124	43.116	70.068	73.184	38.88	77.54	75.296	59.156	106.976
EIF3I	3202.592	910.516	4371.332	1300.132	3152.064	1501.496	580.14	394.252	1761.244	338.344	959.472	276.256	19.02	175.76	800.172	240.032	6424.752	4821.68	377.912	1920.296	811.168	919.316
FAM167B	0	0	0	0	0	0	0	0	0	0	0	0	0	0	0	0	0	0	0	0	0	0
LCK	4.168	8.084	9.56	4.96	6.4	19.004	8.048	10.072	2.552	7.812	8.432	8.052	2.008	5.424	8.224	3.296	13.34	3.308	7.06	7.424	16.58	31.18
HDAC1	26.04	1.804	35.528	52.696	44.816	50.976	4.256	29.12	6.396	15.136	65.916	6.132	0.4	49.852	17.36	19.36	80.532	5.124	32.372	56.22	15.184	49.452
MARCKSL1	76.936	175.468	162.136	321.284	176.676	717.216	242.092	145.088	395.756	106.688	625.3	182.5	115.476	753.6	70.872	199.048	188.808	341.952	368.228	361.632	440.456	969.34
TSSK3	0	0	0	0	0	0	0	0	0	0	0	0	0	0	0	0	0	0	0	0	0	0
FAM229A	0	0	0	0	0	0	0	0	0	0	0	0	0	0	0	0	0	0	0	0	0	0
BSDC1	449.524	246.168	122.392	166.136	187.636	295.456	355.64	283.084	314.32	150.3	439.176	273.864	92.16	90.36	103.676	145.092	276.084	172.444	117.06	204.508	125.72	304.16
ZBTB8A	0.664	0.336	0.476	0.4	0.312	0	0	0.152	0.132	0	0.056	0.144	0.036	0.1	0.164	0.648	0.496	0.888	0.072	0	0.148	0.224
ZBTB8OS	179.772	95.352	111.208	104.172	79.992	206.444	295.304	139.688	203.464	63.532	174.12	129.772	80	37.228	53.104	98.14	106.012	219.94	89.58	86.04	48.02	143.148
RBBP4	21.688	8.892	11.348	26.656	7.296	24.888	17.512	11.756	53.26	8.72	7.016	15.764	10.712	9.016	14.368	11.368	18.572	18.456	7.216	15.524	12.704	17.88
SYNC	56.208	28.92	38.464	37.288	81.508	93.604	54.124	74.692	59.672	74.62	11.348	119.38	13.576	47.616	124.368	99.008	80.172	68.416	35.004	51.316	35.532	60.764
KIAA1522	2.044	2.932	5.756	7.524	4.528	10.332	3.196	3.084	5.84	5.436	5.628	3.16	1.636	2.492	6.08	4.188	2.044	4.412	1.728	6.408	6.624	8.884
S100PBP	606.28	798.712	264.476	241.32	322.416	714.624	675.804	455.768	340.456	392.94	570.008	366.36	160.772	135.532	249.472	225.3	186.012	341.704	739.152	382.488	162.492	371.392
FNDC5	0.996	0.812	2.944	4.416	4.78	4.792	1.88	0.896	0.404	4.108	2.144	1.24	1.36	3.672	3.764	2.612	1.6	0.516	1.28	1.38	5.344	2.34
HPCA	982.02	4051.072	343.832	328.776	413.408	1418.004	1163.62	1454	584.984	569.348	1458.236	636.704	138.02	298.544	280.32	558.092	826.176	383.124	283.668	436.348	333.052	716.9
TMEM54	889.136	93.16	113.964	241.432	63.044	716.004	271.744	337.544	4.348	360.432	1903.408	53.88	19.472	51.404	24.68	1311.104	1784.172	227.932	434.256	217.34	33.224	44.736
RNF19B	0.06	0	0.612	0.144	0.808	1.128	0.104	0.068	0	0	0	4.78	0	0	0.12	1.556	0	0	0.072	0.476	0.032	0.384
AK2	186.684	107.42	184.228	601.616	301.92	481.496	178.212	81.288	45.292	71.624	493.232	521.192	47.536	140.728	378.964	114.052	257.956	72.924	188.504	377.62	592.908	1378.952
AZIN2	60.304	50.672	72.256	108.52	49.14	163.412	97.876	50.24	63.968	44.912	57.072	89.02	28.216	46.348	40.868	67.496	86.696	70.068	73.776	55.42	43.492	95.968
TRIM62	133.004	85.476	92.716	69.432	89.176	202.968	188.432	159.208	114.468	113.976	180.456	141.1	44.26	63.52	29.9	84.92	184.416	122.48	306.624	99.184	158.216	384.96
ZNF362	1.536	1.648	1.536	4.276	2.328	2.668	0.492	1.588	0.6	1.14	2.828	10.364	0.272	3.568	3.952	1.024	1.124	1.52	1.5	5.216	0.996	2.372
PHC2	270.284	0.212	94.148	11.712	2.344	298.08	186.368	0.212	0	13.02	2.312	35.324	10.764	0.78	0.116	3.38	0.184	105.34	368.168	46.432	0.148	84.996
ZSCAN20	1.108	0.88	2.564	4.344	2.204	4.608	1.156	0.42	0.796	2.62	1.572	1.096	0.824	1.848	4.06	2.228	0.536	0.576	1.684	0.968	3.38	4.104
CSMD2	0.024	0.02	0.348	0.44	0.164	0.236	0.108	11.6	0.08	0.4	0.184	0.16	0.084	0.204	1.052	0.236	3.352	0.104	0.26	0.424	0.348	0.672
SMIM12	0.116	0	0	0	0.096	2.136	0	0	0	0	4.996	0	0	0.116	0	0	0	0	0	0	1.952	1.896
GJB4	4.484	2.624	3.216	4.092	5.32	6.648	6.26	5.168	1.996	4.668	2.772	5.168	0.78	1.508	2.212	3.588	3.86	5.264	3.524	6.056	2.072	3.988
GJB3	0.72	0.148	0.452	0.456	0.744	0.54	0.296	0.508	0.488	0.476	0.296	0.964	0.16	0.1	0.456	0.464	0.164	0.732	0.212	0.384	0.28	0.392
GJA4	0.008	0	0.1	0.028	0.296	0.08	0	0	0	0	0	0.016	0	0	0.968	0.004	0	0.012	0	0.044	0	0.02
DLGAP3	919.208	740.868	469.188	514.236	602.252	1065.64	819.34	597.932	699.284	624.964	1122.204	957.048	266.308	233.592	338.32	380.252	425.344	620.932	538.62	565.784	529.992	1018.908
ZMYM6	750.372	440.652	342.112	421.156	341.94	886.416	561.408	345.868	479.476	369.632	1758.08	528.424	98.58	296.32	258.008	278.856	743.444	339.896	520.184	524.388	440.448	1194.904
ZMYM1	295.108	136.904	107.34	83.072	89.872	164.208	167.896	199.72	140.028	78.116	277.748	141.508	46.036	68.22	61.048	54.28	69.92	126.404	90.252	76.54	92.576	212.06
SFPQ	635.796	403.92	143.048	190.528	155.948	424.192	328.972	431.74	244.672	201.676	609.944	434.784	110.752	88.656	178.804	172.652	431.536	264.816	308.116	302.104	255.948	573.196
ZMYM4	689.62	188.976	223.692	342.412	293.548	611.252	293.932	442.392	637.368	128.34	140.372	505.68	144.924	63.928	244.62	178.396	264.276	534.544	153.96	415.32	99.784	234.572
KIAA0319L	200.496	634.54	488.316	672.724	739.184	806.664	953.18	280.444	792.656	787.164	812.404	955.62	18.748	3.936	131.06	1270.564	28.476	73.104	465.656	9.576	4.3	2.292
NCDN	18.292	25.36	14.576	17.808	12.284	31.32	15.36	26.512	12	11.432	40.6	15.48	8.424	18.608	19.648	17.8	48.564	20.7	12.264	27.916	8.94	28.064
TFAP2E	44.22	17.348	12.656	12.212	15.544	33.676	21.244	26.028	19.52	17.32	66.824	12.824	10.936	4.18	11.656	12.116	3.908	30.336	19.168	19.084	7.236	12.196
PSMB2	164.728	96.168	239.084	303.032	113.44	351.824	341.856	126.884	302.176	134.304	268.808	190.228	67.344	72.692	123.328	177.84	144.736	264.48	242.12	234.156	135.496	293.28
C1orf216	531.884	146.428	169.62	83.14	148.808	338.516	231.296	206.86	222.132	113.044	542.544	256.072	66.048	66.784	96.252	107.528	94.492	319.444	152.968	193.932	169.248	470.068
CLSPN	39.2	41.188	38.436	32.996	32.476	103.552	67.084	48.708	31.616	20.54	63.82	54.832	15.784	17.704	21.876	31.184	44.46	50.172	41.212	63.604	46.844	103.276
AGO4	23.992	6.216	2.94	2.864	5.456	34.056	36.42	5.508	5.12	28.516	1.916	18.736	1.752	1.312	13.528	16.152	0.544	1.716	46.096	14.66	3.936	6.152
AGO1	29.58	14.42	23.508	20.468	26.628	42.34	41.78	36.316	19.676	16.876	90.672	28.892	9.852	12.912	14.584	22.684	16.924	29.912	22.028	44.68	32.368	78.052
AGO3	5399.988	2189.416	2094.424	2037.248	1504.128	5653.904	4307.66	3619.148	2092.696	1652.144	2689.576	3084.712	1034.412	112.488	1868.856	2143.836	1582.436	4965.444	2823.528	3146.208	1014.52	1931.488
TEKT2	0.936	1.356	15.524	6.88	13.884	4.432	8.912	5.924	2.54	9.268	1.372	4.52	4.284	2.62	8.836	8.228	2.408	7.18	4.812	23.62	4.924	12.624
COL8A2	10.4	10.576	12.42	1.764	11.716	10.072	10.64	10.164	0.084	7.904	0.568	11.976	2.388	2.048	6.468	5.876	8.632	0.768	5.728	8.504	0.968	1.568
TRAPPC3	0.436	0	0.536	0.624	0.14	0	0.088	3.644	0	0	0.44	0	0	0	0	0	0	0	0	0	0	0.112
MAP7D1	145.556	169.984	131.212	159.5	75.992	237.288	187.468	133.692	109	133.764	380.644	129.42	64.932	83.74	80.716	80.504	164.792	79.076	183.312	83.032	318.144	518.284
THRAP3	23.272	13.064	13.772	16.788	15.348	27.268	30.552	25.984	54.516	9.796	9.908	24.508	14.032	14.56	12.688	19.312	29.48	23.124	8.052	16.208	9.932	19.428
SH3D21	6.952	0.896	77.692	10.096	10.192	20.64	4.392	5.016	2.78	2.784	2.024	3.748	0.328	1.008	16	1.688	11.4	3.256	1.268	37.232	4.704	18.836
EVA1B	6.84	2.864	2.768	5.74	2.176	7.224	9.332	1.396	5.316	1.896	8.112	4.932	3.408	0.216	1.004	0.996	0.792	8.512	2.048	1.732	7.928	16.772
STK40	19.384	13.38	29.524	62.44	38.62	91.328	51.524	13	6.092	13.312	53.4	41.58	3.284	17.032	481.504	35.072	170.212	40.516	9.712	55.924	18.252	47.772
LSM10	46.336	30.904	30.608	22.452	19.304	49.044	45.536	16.42	60.68	21.468	5.896	31.78	27.916	11.992	6.38	10.324	23.676	41.124	20.028	65.328	34.94	83.676
OSCP1	944.816	460.944	316.844	304.26	567.388	700.264	450.672	327.968	287.004	451.62	444.736	453.22	102.036	136.728	126.708	264.34	427.276	342.34	785.416	367.564	129.44	365.888
CSF3R	46.912	37.476	45.256	25.656	40.712	47.276	34.552	26.504	26.252	19.448	15.952	49.864	4.452	4.82	35.548	35.544	26.824	43.376	11.696	29.22	18.504	11.676
ZC3H12A	0	0	0	0	0	0	0	0	0	0	0.092	0	0	0	0	0	0	0	0	0	0	0
MEAF6	739.02	296.992	213.848	254.312	229.78	433.7	348.58	620.912	430.112	249.256	532.348	412.136	74.292	141.18	191.5	202.992	330.676	304.684	294.98	235.248	386.392	862.056
SNIP1	5.86	5.088	1.428	3.1	2.204	8.964	8.46	5.116	3.364	4.78	18.22	1.436	1.488	1.312	1.36	5.14	3.736	3.34	1.668	8.044	13.308	30.496
DNALI1	2192.352	5089.496	3699.544	9587.952	5933.996	21081.04	3665.624	3988.544	1112.08	3198.164	3266.716	4618.316	762.524	1837.292	1301.892	6104.936	1575.584	1066.076	1601.14	7811.084	5301.952	7632.968
GNL2	1278.708	915.192	392.284	421.148	252.076	872.024	407.464	570.468	469.92	339.268	1505.432	617.724	264.564	119.284	495.056	226.024	214.072	533.116	424.792	381.336	482	970.46
C1orf109	403.98	72.46	108.748	87.548	147.292	486.22	332.424	511.988	263.624	79.412	734.676	76.504	224.456	34.924	298.476	53.94	70.044	184.296	209.352	180.232	152.832	528.744
CDCA8	0.74	0.744	1.08	1.708	1.42	9.88	1.852	1.568	0.968	1.304	1.792	1.22	0.256	67.736	1.512	0.796	0.872	1.364	0.352	4.08	2.532	5.016
EPHA10	80.764	16.264	16.156	17.672	16.224	23.196	13.172	63.7	40.152	11.336	21.844	10.168	21.204	1.176	24.464	32.72	2.712	35.42	14.976	37.528	12.724	9.644
MANEAL	0	0	0	0	0	0	0	0	0	0	0.5	0	0	0	0	1.02	0.476	0.548	0.94	0	191.212	566.692
YRDC	0.128	0	0	0	0	0	0.104	0	0	0	0	0	0	0	0	0	0.14	0	0	0.4	0	0.136
C1orf122	0	0	0	0	0	0	0	0	0	0	0	0	0	0	0	0	0	0	0	0	0.384	8.952
MTF1	0	2.916	1.216	0.824	0	0.212	2.232	0.796	0.332	0	123.392	0.112	0	0	0	0.664	0.3	4.708	0.192	0.884	0	0.484
INPP5B	0	0	0	0	0	0	0	0	0	0	0	0	0	0	0	0	0	0	0	0	0	0
SF3A3	573.352	385.352	2230.064	4604.912	1511.088	2241.788	1322.308	1303.46	714.264	3129.868	1996.584	1068.332	887.04	3232.692	2664.576	2183.436	1773.324	1002.644	1503.204	1587.344	1981.88	2580.412
FHL3	0	0	0	0	0	0	0	0	0	0	0	0	0	0	0	0	0	0	0	0	0	0
POU3F1	0.12	0.252	0.524	6.72	12.792	0.6	0.188	0.636	0.084	0.352	0.576	29.212	0.324	0.204	0.648	0.876	0.368	0.236	0.208	43.72	0.788	1.24
RRAGC	235.972	125.364	84.328	140.428	143.704	231.756	185.472	120.316	76.168	128.004	429.952	129.992	50.984	119.812	104.824	69.74	82.948	87.568	133.54	99.468	275.512	483.1
MYCBP	0	0	0	0	0	0	0	0	0	0	0	0	0	0	0	0	0	0	0	0	0.176	0
RHBDL2	15.224	10.668	8.564	15.816	13.692	24.052	13.14	17.076	14.028	7.408	30.88	14.816	3.996	11.092	9.364	8.052	10.576	8	11.612	16.888	13.464	30.804
AKIRIN1	108.016	42.912	42.244	79.684	105.184	102.4	80.64	153.756	162.376	74.12	425.824	208.304	31.36	89.292	38.132	75.1	109.108	65.804	90.868	69.64	43.816	87.68
NDUFS5	0.552	0.904	2.72	4.928	1.784	1.604	1.652	1.892	1.628	3.82	7.18	1.744	0.752	5.204	4.384	3.596	2.652	1.68	1.096	3.588	42.136	61.004
MACF1	3850.74	1815.076	3391.732	3502.312	2096.864	5818.904	2547.644	3131.672	5960.128	1223.48	2333.084	4698.4	1132.368	920.384	1625.268	1516.688	3490.008	4420.496	1919.996	5082.132	1321.328	2645.336
PABPC4	0	0.176	0	3.816	8.824	1.408	0.688	0.1	0	0.608	3.28	0.1	1.056	0.54	0.404	17.416	0	0	1.692	0.056	0	0.144
HEYL	3.544	1.628	1.016	1.268	1.124	2.428	2.46	2.36	1.084	0.812	2.24	2.348	0.316	0.824	0.856	1.38	1.488	1.392	1.028	1.528	0.544	1.72
HPCAL4	0.188	0	0.312	0.3	0.992	0.308	0.2	1	0	0.204	0.424	0	0	19.848	0	0.424	0	0	0.748	0.516	0.28	0
PPIE	172.332	84.624	96.144	134.428	76.832	125.728	192.516	155.68	91.7	97.872	200.384	127.936	22.1	96.864	61.2	56.644	115.016	121.652	81.072	125.4	56.636	124.564
BMP8B	462.212	187.752	117.664	113.32	244.548	264.032	335.36	241.508	117.228	159.032	368.308	301.8	36.468	93.132	88.052	88.956	86.524	185.64	97.996	163.54	125.112	285.872
OXCT2	127.244	149.376	69.596	132.22	86.42	204.488	162.628	183.656	114.98	112.224	133.904	169.692	42.472	51.736	111.412	71.12	144.4	61.96	58.16	103.716	96.676	179.532
TRIT1	9.916	0.092	4.2	1.484	0.704	12.536	0	1.672	0	1.2	4.584	0.436	0.94	0.976	0	0	0.308	0	2.236	0	0	0
MYCL	33.672	20.892	22.512	25.836	30.364	38.22	33.332	32.46	30.868	31.66	42.552	42.3	10.228	14.556	19.42	17.964	24.584	25.532	27.22	21.48	21.176	43.304
MFSD2A	0.628	0.08	0.448	0.392	0.356	0.072	0.54	2.356	18.508	0.68	14.824	0.58	1.136	0.208	0.644	0.212	1.292	0.352	0.34	0.544	2.092	10.188
CAP1	0.948	0	46.028	31.876	39.272	0.212	0.036	0.144	0.184	0.032	2.66	216.576	0.068	3.7	0.088	0.02	0.1	1.032	0.028	102.96	2.44	0.892
PPT1	195.56	112.432	107.8	131.336	123.132	296.532	183.928	170.576	160.296	78.724	441.984	205.976	44.708	74.016	69.444	71.876	438.992	188.588	129.444	165.632	144.396	400
RLF	165.564	6.852	13.308	65.168	56.04	223.504	24.1	14.64	0.86	8.672	11.168	5.6	1.604	93.232	6.84	2.612	19.112	104.872	6.404	54.864	57.2	49.268
ZMPSTE24	0	0	0	194.732	3.964	1.704	0.12	0	0.092	0	0.508	0	0	5.156	0.16	0	0.496	0.684	0	111.552	0.316	0.484
COL9A2	657.504	333.868	145.908	171.508	245.16	486.64	237.74	543.208	337.024	140.592	767.552	335.74	102.56	178.612	271.96	262.992	365.592	255.492	231.708	186.344	247.036	567.648
SMAP2	693.044	308.252	225.536	121.768	145.044	462.092	602.164	466.856	271.38	205.504	697.844	361.016	193.292	44.844	158.46	199.944	178.716	399.144	300.876	236.572	34.972	107.972
ZFP69B	2.212	2.812	3.48	5.528	1.772	6.976	4.292	1.668	6.604	1.3	5.624	2.196	2.9	1.656	2.232	2.1	2.376	2.792	3.188	4.168	2.852	5.592
ZFP69	2068.092	330.616	502.68	454.564	396.816	970.636	639.892	251.404	983.16	225.432	318.832	229.388	116.028	11.024	404.372	114.36	247.744	792.224	325.864	393.16	27.388	54.084
EXO5	992.276	143.68	38.132	82.248	148.788	177.76	158.576	110.888	6281.972	148.98	44.78	39.436	142.172	2.508	406.78	85.736	353.896	1012.448	92.252	59.164	546.604	1166.716
ZNF684	0	0.188	0.132	0	0.248	0.408	0.432	0	0	0.4	10.868	0.448	0	1.032	0.2	0.12	6.688	0	0	0.144	0.856	25.388
RIMS3	166.284	42.936	29.592	46.396	24.136	96.92	112.304	46.448	24.212	54.476	21.1	92.948	13.132	4.192	18.528	15.516	27.856	50.408	88.484	58.128	42.352	104.332
NFYC	473.072	297.024	168.924	319.6	343.656	612.152	316.552	292.748	289.908	203.068	1592.824	520.788	88.728	265.756	116.668	190.38	468.156	261.244	330.94	387.284	746.752	1796.152
KCNQ4	5.552	5.112	3.348	4.284	4.896	7.812	5.832	5.644	2.068	2.784	11.692	4.196	1.332	2.704	3.044	2.948	2.136	3.156	6.328	3.636	3.312	7.18
CITED4	89.584	35.848	22.132	23.064	32.06	50.54	55.956	48.404	57.96	23.432	64.484	66.168	11.656	11.62	20.964	17.236	46.284	28.472	24.208	34.94	15.58	45.832
CTPS1	3.224	0	0	0.24	0.16	1.812	0	3.312	0.74	1.76	0	1.076	1.412	3.528	1.844	0	0.664	0.168	0	0.66	1.352	0.54
SLFNL1	0.66	2.196	1.116	1.376	1.12	71.968	7.028	60.832	0.128	21.224	26.588	3.08	0	547.552	0.152	0.14	89.896	2.084	6.448	5.832	62.964	140.228
SCMH1	31.684	27.412	37.516	66.68	43.76	391.796	38.808	29.22	16.828	26.696	34.964	16.76	6.78	53.812	31.94	45.176	34.964	41.288	11.328	104.728	69.892	232.392
FOXO6	0	0	0	0	0	0	0	0	0	0	0	0	0	0	0	0	0	0	0	0	0	0
EDN2	0	0	0.008	0	0	0.02	0.004	0.004	0	0.016	0	0	0	0	0	0	0	0	0.008	0	0	0
HIVEP3	1667	430.46	429.412	471.228	514.752	1239.26	780.308	1120.636	511.9	324.268	566.692	1072.308	193.428	141.904	422.568	339.552	632.056	772.504	471.348	379.328	198.592	451.152
GUCA2B	0	0.02	0.008	0.02	0.028	0.192	0	0.016	0.004	0.004	0.004	0.012	0	0	0	0	0.012	0.004	0	0.032	0.02	0.02
GUCA2A	0	0	0	0	0	0	0	0	0	0	0	0	0	0	0	0	0	0	0	0	0	0
FOXJ3	61.24	29.568	142.676	409.14	624.376	1110.008	58.04	77.6	20.552	20.548	54.172	148.96	137.484	178.772	28.392	22.376	17.812	182.6	11.752	453.6	106.8	273.764
RIMKLA	49.864	28.368	66.888	70.104	58.028	177.652	54.184	43.288	112.32	44.82	70.676	63.908	22.172	20.524	62.024	38.928	145.9	82.252	20.54	35.208	23.324	48.148
ZMYND12	154.44	96.996	120.648	443.864	78.404	271.264	23.052	23.26	20.032	40.112	73.004	7.856	26.836	31.252	24.888	13.088	35.016	203.424	104.076	90.696	124.24	172.4
PPCS	1.488	0.324	0	0.756	0	0	0	1.92	0.188	0	0.1	3.468	0	0.604	9.412	0	0.368	0	0	0	0	1.764
CCDC30	113.848	287.136	256.116	441.748	270.144	501.036	300.136	169.092	46.252	188.356	154.964	350.452	144.44	178.884	200.436	121.328	5780.092	21.532	33.02	379.504	96.988	79.832
PPIH	850.336	158.152	184.416	162.416	100.188	502.036	516.224	548.936	394.236	167.576	476.772	406.956	160.92	49.368	124.94	186.728	39.228	277.204	271.112	105.676	81.416	213.312
YBX1	146.488	57.168	47.008	161.88	29.748	64.388	89.916	30.272	78.896	47.236	160.052	102.468	41.66	34.236	9.856	37.972	49.668	29.008	92.024	29.584	9.34	15.356
P3H1	299.856	207.6	68.392	92.636	142.572	229.424	317.508	326.74	151.904	163.496	433.276	232.808	49.276	19.972	160.58	95.996	110.224	162.104	116.276	145.572	92.328	205.592
C1orf50	476.684	388.284	159.532	202.9	222.516	373.28	445.836	381.288	259.096	260.132	668.852	409.508	80.096	112.248	144.472	167.712	410.868	245	288.648	217.24	89.804	202.268
ERMAP	70.908	37.94	45.412	64.936	29.52	121.22	127.796	29.64	139.772	46.056	71.312	22.2	26.92	9.324	23.86	60.82	66.06	79.792	118.872	58	142.828	228.148
ZNF691	0.268	0.096	0	0.88	0.1	2.396	0.072	0.176	0	0	0.236	0.18	0	0	0.112	0	0	0.26	0	1.228	0	0.32
SLC2A1	13.556	278.328	22.096	48.164	7.276	114.168	139.18	37.432	0.404	31.276	58.984	28.004	53.844	12.728	26.996	133.86	8.548	7.908	65.524	13.728	3.656	1.768
FAM183A	0	0	0.888	0.912	1.724	1.724	0	0	0	0	0.908	0	0	13.36	0	0	0.876	0	0	0.892	0	0
EBNA1BP2	0.256	0.56	0.272	1.268	1.312	4.712	5.288	2.192	0	0.984	0.8	0	0	0.284	1.136	11.096	0.676	1.236	1.904	2.988	0.484	2.396
CFAP57	0	0	1.124	0.54	0	0	0.524	0	0.448	0	5.708	0.48	0.468	0	0	0	0	0	0	0.512	2.104	5.26
TMEM125	219.272	175.528	115.3	158.048	124.836	231.332	251.712	175.872	198.588	172.384	306.336	148.312	73.14	73.672	185.34	172.872	178.684	124.504	179.268	148.94	152.64	339.596
C1orf210	0.5	0	0	1.12	0	0	0	0.272	0.544	0	0	0.268	0.24	0.284	0	0	0	0	0	0.272	0	0
MPL	854.456	40.36	113.216	322.712	392.544	167.524	44.724	34.684	345.5	37.572	65.748	53.092	98.032	39.468	62.588	61.16	32.864	281.48	35.42	152.612	37.968	137.896
CDC20	0.516	0.568	0.596	0.836	1.032	5.252	1.36	1.68	0.844	0.912	0.868	0.876	0.16	0.156	0.528	1.24	0.792	0.512	0.336	2.036	0.528	2.756
ELOVL1	275.188	252.368	156.7	159.108	178.752	798.388	468.548	153.36	152.024	244.192	233.868	207.8	77.92	84.972	105.604	385.376	189.496	248.584	315.724	202.348	103.772	260.128
MED8	0.424	0.44	0.872	0.936	0.772	12.436	15.816	2.468	0.36	1.14	0	0.584	0	0	4.2	7.752	0.708	0	2.268	4.236	0.164	1.444
SZT2	0	0	0	0	0	0	0	0	0	0	0	0	0	0	0	0	0	0	0	0	0	0
HYI	155.74	0.288	11.8	8.94	4.572	6.352	0.932	8.296	0.668	0.38	26.48	1.436	0.256	19.84	26.972	0.368	13.712	46.468	4.832	25.936	9.548	10.572
PTPRF	75.192	65.336	42.228	60.304	25.656	87.644	47.832	72.024	55.956	27.16	48.656	54.816	38.132	45.632	43.236	48.096	68.344	61.812	43.008	66.716	26.116	38.48
KDM4A	116.012	201.996	152.568	246.536	110.504	277.732	222.52	128.408	111.076	133.236	217.42	143.772	69.38	92.068	171.56	133.048	204.28	77.604	133.76	217.636	107.332	221.924
ST3GAL3	252.78	268.896	343.14	330.236	211.936	494.204	375.696	155.804	274.196	144.336	535.496	444.944	135.424	171.112	288.884	173.064	245.6	339.112	221.248	280.432	329.468	910.012
ARTN	0.236	0.428	1.096	0.9	0.748	21.78	0.992	0.692	0.068	0.488	20.524	0.784	0.06	13.192	0.692	0.496	0.18	1.08	0.092	287.664	15.9	39.112
IPO13	472.236	239.172	123.752	134.564	150.204	276.044	374.548	295.252	210	156.432	525.468	270.392	64.372	47.612	90.44	139.92	151.248	187.408	215.096	144.128	170.636	415.748
DPH2	191.452	110.572	133.008	103.88	141.04	262.564	201.352	166.744	149.776	87.16	492.928	95.78	52.588	57.544	99.14	152.36	216.956	100.156	163.548	226.52	141.136	352.392
ATP6V0B	1.092	4.028	2.268	111.924	21.128	96.4	11.248	13.112	0.536	6.6	26.42	3.54	0.7	70.088	4.164	37.508	41.112	5.956	30.38	55.208	395.132	835.344
B4GALT2	241.392	226.076	56.48	68.516	109.352	169.284	106.54	224.06	87.988	95.26	304.872	193.672	34.704	38.256	59.496	97.996	78.46	105.984	54.724	82.444	89.272	184.66
CCDC24	0.872	242.212	0.784	6.72	5.148	8.64	1.036	2.468	2.884	2.124	129	2.952	13.712	282.308	68.968	7.952	24.04	1.444	5.164	6.652	4.416	40.6
SLC6A9	0	0	0	0	0	0	0	12.328	0	0	0	0	0	0	137.492	0	0	0	0	0	0	0
DMAP1	51.916	56.716	69.716	46.872	52.396	199.748	282.148	129.984	96.768	78.768	53.976	64	31.68	89.948	19.204	180.068	26.06	70.416	128.964	44.304	54.068	115.748
ERI3	726.672	617.684	401.796	700.244	435.404	940.536	803.436	455.076	561.992	471.4	807.532	827.588	205.088	690.876	329.376	299.06	1495.5	483.66	535.18	856.46	519.488	757.28
RNF220	415.44	336.032	166.296	219.524	183.952	518.796	344.812	408.88	298.588	200.544	410.928	313.496	64.264	92.388	249.7	161.74	482.84	259.64	158.752	239.016	328.804	713.656
TMEM53	333.392	216.432	367.212	254.7	304.628	590.644	505.456	316.272	311.728	146.152	1772.088	381.768	82.976	157.18	162.948	304.304	463.12	394.348	243.176	513.636	764.232	1885.496
KIF2C	71.36	57.632	58.5	59.16	59.204	152.084	123.264	75.68	82.72	57.232	41.452	126.828	34.728	36.272	51.264	60.048	61.288	62.144	58.776	58.68	21.064	40.412
BEST4	198.696	300.352	537.304	1715.252	1223.932	1624.78	332.996	398.5	172.504	200.556	584.528	531.18	104.46	550.152	258.712	353.792	188.856	168.556	142.8	1523.764	1853.472	3991.624
PLK3	0.66	0.192	0.304	0.844	0.748	0.788	0.2	0.176	0.648	0.72	0.884	1.068	0.112	0.132	0.508	0.188	0.388	0.244	0.26	0.564	0.176	0.512
BTBD19	0	0	0	0	0	0	0	0	0	0	0	0	0	0	0	0	0	0	0	0	0	0
PTCH2	260.944	102.684	104.836	148.688	200.296	275.872	160.836	280.916	133.096	87.808	325.016	288.46	61.948	105.048	85.508	67.668	316.084	152.432	185.188	143.472	70.768	164.24
EIF2B3	750.928	363.888	410.156	500.284	267.208	792.224	686.036	211.784	282.356	243.644	237.084	454.16	251.256	141.968	80.096	451.16	318.716	512.048	442.152	568.408	154.084	303.284
HECTD3	72.664	78.276	64.088	45.46	48.616	117.032	104.552	59.736	78.292	36.116	121.94	67.232	21.6	15.632	34.404	81.32	31.964	84.436	106.152	91.072	52.288	97.44
UROD	0	0	0	0	0	0	0	0	0	0	0	0	0	1.024	0	0	0	0	0	0	0	0
ZSWIM5	1457.508	1397.576	911	1196.708	864.052	1922.84	2110.648	1797.776	1069.488	841.812	2891.816	1200.508	445.336	398.72	1310.728	1112.588	1322.788	1088.628	1871.64	1456.82	1812.404	4149.052
HPDL	2.228	3.048	1.708	2.264	0.748	4.92	0.984	1.348	0.472	1.316	1.536	1.384	0.624	0.94	0.788	1.212	0.464	1.636	1.972	1.088	1.176	2.12
MUTYH	20.896	10.936	18.256	22.824	13.94	32.076	25.912	14.72	14.604	16.224	58.432	16.824	5.132	17.012	11.796	19.06	30.052	14.568	21.472	28.88	30.572	54.984
TOE1	6.512	22.832	61.892	383.932	141.744	1011.964	110.136	120.2	2.056	73.272	63.188	10.392	5.964	240.496	24.464	10.012	157.504	18.052	19.628	544.392	266.604	337.236
TESK2	0.92	0.472	0.412	0.388	0.78	1.912	1.044	1.164	0.056	1.092	0.936	0.996	0.02	0.792	0.808	1.352	0.188	0.108	0.296	1.836	0.168	0.292
MMACHC	152.46	83.212	172.084	186.792	109.248	175.44	139.992	70.248	193.508	59.436	170.716	144.492	79.872	111.04	88.26	109.156	259.024	126.416	113.752	169.272	72.676	173.724
PRDX1	141.968	236.552	34.036	38.992	72.784	96.968	48.848	87.9	42.02	79.552	44.672	58.376	30.704	19.12	38.048	61.708	58.212	47.276	69.456	55.368	27.884	42.868
AKR1A1	0	0	0	0	0	0	0	0	0	0	0	0	0.112	1.024	0	0	0	0	0	0	0	0.136
NASP	131.656	103.788	130.844	73.18	96.304	197.252	158.28	82.636	85.016	82.812	154.172	96.496	26.38	109.368	50.324	103.228	135.484	67.764	181.588	111.888	73.66	161.14
CCDC17	0.696	0.092	0.096	0.216	0.028	16.428	0.028	4.936	9.552	9.384	0.484	0.076	0.264	0.704	1.08	0.056	2204.26	0.844	0.304	0.728	1.684	2.156
GPBP1L1	2.292	2.528	0.428	1.996	1.408	12.668	1.74	2.108	0.76	1.556	0.976	1.14	0.396	0.572	0.812	1.36	1.22	3.96	0.708	2.992	2.08	4.508
TMEM69	349.904	104.396	82.42	89.16	99.348	280.276	184.452	154.08	142.336	56.384	169.68	197.92	35.156	36.472	65.372	64.228	92.836	156.98	143.348	186.696	66.14	143.948
IPP	50.84	174.3	22.576	24.348	16.464	33.92	100.412	104.848	2.448	65.316	54.572	34.536	1.508	5.272	15.128	120.444	11.564	22.64	98.116	25.988	33.628	89.248
MAST2	620.768	131.46	404.2	255.648	192.668	496.468	228.064	296.164	306.36	148.52	365.072	305.32	73.988	159.48	130.66	118.06	120.248	347.12	185.26	209.872	51.872	84.72
PIK3R3	479.532	3571.9	511.228	352.992	932.508	233.052	575.476	52.868	16.804	343.64	6.968	423.924	111.3	2.68	55.324	272.04	1.036	170.076	823.036	546.224	25.568	40.084
TSPAN1	461.492	260.524	171.48	167.588	182.832	462.62	429.312	414.508	481	246.716	307.42	300.196	88.712	57.084	171.408	186.808	142.848	287.752	421.02	262.148	214.856	491.908
POMGNT1	1481.304	528.984	996.616	102.944	157.628	2563.436	1887.872	1027.532	170.132	1313.812	27.204	251.032	238.836	3.288	40.948	94.132	18.444	496.816	1404.816	471.348	2171.868	4059.1
LURAP1	0	0	0	0	0	0	0	0	0	0	0.012	0	0	0.056	0	0	0.144	0	0	0	1.512	6.936
RAD54L	7.4	6.144	4.396	11.084	3.328	10.488	7.74	6.412	6.868	4.128	11.748	7.156	4.4	4.044	8.18	2.712	7.704	2.952	3.484	5.632	10.072	16.888
LRRC41	0	0	0	0	0	0	0	0	0	0	0	0	0	0	0	0	0	0	0	0	0	0
UQCRH	2.704	0	4.292	1.364	0	7.108	1.516	0	0.66	0.516	0.284	0.148	0.192	0.456	0	1.22	84.824	8.104	0.664	3.432	34.1	187.128
NSUN4	191.056	128.996	87.504	105.476	83.508	220.544	189.8	170.828	135.388	101.876	180.928	205.384	39.176	58.556	95.004	82.656	138.94	121.848	155.428	123.7	153.78	326.104
FAAH	0.764	0.204	3.836	2.892	2.332	2.972	2.104	0.736	0.784	4.412	3.292	1.224	0.428	1.584	3.576	1.664	1.82	2.536	1.684	1.484	2.772	2.396
MKNK1	0	0	0.34	13.292	1.188	98.108	0	0	0	0	0	0	4.496	0	0	0	0	6.888	0	3.032	0	0.076
MOB3C	6.548	2.66	9.752	12.452	7.74	17.828	8.976	4.732	2.548	6.196	40.452	8.468	0.804	12.304	6.592	4.948	233.008	3.54	1.672	26.556	91.124	155.668
ATPAF1	190.484	105.492	43.848	293.944	103.54	634.52	71.792	106.9	106.812	58.108	61.82	123.204	26.308	66.156	107.136	17.608	34.724	72.408	18.788	461.676	113.052	128.232
EFCAB14	371.032	110.308	79.368	164.536	71.972	449.048	405.492	407.072	35.948	150.648	306.096	146.572	61.032	16.456	98.532	98.424	168.608	103.156	259.232	41.804	43.06	162.524
CYP4X1	0.32	0	0	0	0	0	0	0	0	0	23.736	0	0	0	0	0	0	0	0	0.1	11.14	19.956
PDZK1IP1	14.876	4.824	7.428	11.34	5.024	9.724	11.584	13.044	13.752	7.492	4.68	12.948	6.728	3.92	6.092	9.648	4.488	8.5	5.8	8.12	2.552	3.984
STIL	142.716	67.384	125.628	186.732	91.72	535.836	89.212	122.188	87.112	55.516	95.056	79.016	38.5	71.612	149.08	28.076	7813.344	125.48	78.8	162.936	319.068	768.144
CMPK1	107.164	194.304	89.636	202.104	66.892	214.724	108.332	169.248	83.2	63.888	274.364	104.944	46.484	54.46	42.292	89.852	124.08	115.988	90.488	138.868	153.544	371.276
TRABD2B	0.064	0	0.044	0.036	0.084	0.084	0.028	0.012	0.124	0.028	0	0.044	0.012	0	0	0	0	0.048	0.032	0.06	0	0
SLC5A9	87.008	36.276	43.564	162.708	137.488	148.288	36.908	43.12	77.196	30.472	204.872	54.772	9.5	37.78	19.088	43.568	79.496	29.884	22.684	140.704	209.82	481.084
SPATA6	673.296	255.084	280.816	240.832	283.076	620.02	512.748	489.744	294.86	196.696	452.34	577.584	122.172	102.048	217.256	266.524	319.84	451.744	263.388	311.04	193.62	462.18
AGBL4	1280.24	812.804	761.992	635.136	516.932	1728.036	1271.496	960.32	1112.796	537.044	901.8	850.028	214.604	202.968	606.288	766.516	668.98	1019.756	796.948	996.796	514	1193.62
BEND5	6146.1	3424.672	1958.924	2264.868	2981.912	3294.66	4468.756	4120.768	7805.888	1509.624	4100.3	4312.068	2548.108	2011.996	1180.372	2260.088	5997.256	2625.92	2606.92	2054.48	2435.7	5587.62
ELAVL4	858.844	737.648	805.42	930.016	738.98	1507.684	1175.988	676.676	866.744	624.728	1297.832	1078.896	377.332	524.224	461.196	877.016	1056.696	553.68	712.408	891.116	472.3	1185.412
FAF1	88.752	56.672	59.676	69.036	54.476	144.336	59.048	104.46	52.768	44.708	97.364	92.336	24.196	54.032	75.856	46.6	57.028	67.864	67.244	84.392	79.916	157.204
CDKN2C	757.056	631.472	1033.004	1597.716	1478.336	939.648	357.748	314.592	216.608	214.84	1261.148	1235.556	103.632	161.644	165.464	204.936	1600.232	486.792	269.684	641.88	503.424	1040.616
RNF11	220.764	428.924	491.5	830.8	811.224	545.104	274.268	308.832	150.36	167.704	229.68	1549.524	36.924	43.46	65.376	143.112	306.836	220.896	135.868	86.48	103.724	229.916
TTC39A	606.452	470.352	167.428	249.78	419.228	525.74	390.096	405.872	256.98	222.184	954.628	494.552	109.412	154.656	192.648	221.692	105.384	318.592	188.276	263.768	247.748	614.284
EPS15	243.348	218.8	125.356	206.464	238.224	377.292	208.92	228.22	107.228	146.336	261.584	257.66	48.992	265.928	88.324	141.48	291.328	130.188	107.728	261.608	145.344	248.336
OSBPL9	426.124	386.632	363.62	684.484	365.776	963.612	617.592	354.296	311.62	520.908	1448.776	631.296	148.564	501.364	318.988	317.932	1097.828	304.584	377.032	531.056	722.792	1220.06
RAB3B	0	0	0	0	0	0	0	0	0	0	0	0.508	0	0	0	0	0	0	0	0	0	1.296
TXNDC12	224.52	37.968	54.788	156.22	55.92	201.868	178.312	116.52	68.772	226.812	74.532	83.4	12.568	12.468	357.852	75.392	1087.704	62.384	36.916	160.408	223.756	113.736
KTI12	63.048	77.284	90.164	36.232	62.96	151.076	199.9	81.476	108.616	128.796	46.956	95.108	60.324	71.644	98.092	77.024	30.632	74.404	75.624	50.276	29.312	43.456
BTF3L4	0	0	0	0	0	0	0	0	0	0	0	0	0	0	0	0	0	0	0	0	0	0.932
ZFYVE9	325.396	321.428	178.472	198.816	297.628	432.9	440.144	283.08	205.388	324.372	272.036	264.124	105.956	127.448	137.744	370.176	169.008	208.056	605.856	225.82	256.416	560.364
CC2D1B	147.04	89.14	38.156	81.796	54.132	138.172	188.072	77.02	46.128	90.012	141.58	88.684	18.3	34.324	32.98	46.276	33.78	44.312	136.7	65.704	56.156	119.032
ORC1	45.564	1.024	7.14	38.04	14.172	45.572	6.84	2.22	3.592	9.308	4.248	35.044	1.084	1.644	1.58	2.556	2.412	17.088	16.516	20.456	2.536	5.696
PRPF38A	9.308	5.664	5.768	12.732	11.16	13.196	7.768	4.088	7.352	8.24	24.408	13.588	1.54	13.528	2.2	2.54	5.648	4.212	3.864	16.12	15.944	40.064
GPX7	200.792	161.776	83.36	106.252	173.764	231.696	246.556	240.124	115.172	151.944	293.588	224.504	31.468	126.932	87.792	98.236	146.596	154.42	126.432	156.288	97.964	182.744
COA7	0	0	0	0	0	0	0	0.104	0	0	0	0	0	0.972	0	0	0	0.132	0.364	0	0.112	15.68
ZYG11B	227.644	40.088	76.36	112.488	67.324	184.972	75.032	84.824	88.428	29.468	273.4	133.544	40.64	63.672	29.516	42.116	40.796	143.152	62.3	45.272	45.572	111.112
ZYG11A	0	0	0	0	0	0	0	0	0	0	0	0	0	0	0	0	0	0	0	0	0	0
ECHDC2	59.376	89.96	129.724	135.848	204.136	141.056	64.244	53.512	258.16	113.636	53.376	46.84	53.484	111.644	39.776	32.128	390.992	90.596	15.628	394.16	148.612	288.824
SCP2	34.928	58.604	46.708	184.42	133.864	158.216	71.932	38.388	75.236	24.756	184.604	117.536	59.532	16.092	59.156	19.008	49.416	27.48	19.372	142.608	169.712	287.96
PODN	3.268	0.964	1.616	2.752	3.728	4.512	1.588	3.22	0.052	0.868	6.536	1.256	0.124	46.6	1.216	0.516	0.64	1.948	1	2.72	9.012	12.768
CPT2	6.472	0.152	614.932	16.348	5.756	163.736	3.136	0	0.14	1.324	0.32	5.392	2.288	0.392	0.992	0	0	438.34	0.164	66.44	0	232.792
MAGOH	0.308	0	0.236	1.672	2.124	1.608	3.704	0.828	0	0.412	0.14	0.368	0.068	0.368	0.28	0.896	12.24	0.796	0.224	1.276	60.576	116.544
LRP8	332.724	25.344	261.316	592.724	305.224	313.46	334.18	239.824	196.884	180.016	451.568	213.56	66.792	21.492	704.66	231.884	59.008	267	353.852	192.736	207.124	568.632
NDC1	318.684	214.108	233.728	299.752	287.496	599.464	314.06	274.74	140.092	209.424	267.168	414.38	55.02	138.72	209.14	193.848	284.844	309.824	223.816	390.136	197.32	393.688
YIPF1	1506.168	909.24	970.6	1533.532	491.932	2386.052	1180.476	657.236	2377.02	481.628	1592.464	994.248	428.776	264.232	863.612	480.008	2218.82	1260.264	1289.912	1014.288	913.748	2152.26
HSPB11	78.904	86.26	148	349.28	477.704	555.952	192.092	133.088	198.86	128.564	258.98	573.476	28.404	175.296	161.124	105.508	63.968	88.54	75.804	506.428	287.332	461.588
LRRC42	670.924	1348.296	1223.652	2484.984	3035.324	1084.644	772.556	742.156	691.516	572.748	360.536	1809.908	414.756	236.464	1069.42	1167.664	2398.736	495.152	705.6	2044.836	411.628	734.312
LDLRAD1	0	0	0	0	0	0	0	0	0	0	0	0	0	0	0	0	0	0	0	0	0	0
TMEM59	0.388	19.456	435.912	1.28	132.42	14.356	24.132	31.924	0.548	7.596	74.624	217.216	118.212	1.32	9.984	12.164	0.332	0.488	27.76	281.944	5.268	26.124
TCEANC2	1122.16	564.828	448.692	421.144	589.6	1379.672	704.652	563.328	847.248	382.672	450.248	642.904	258.26	308.684	437.1	472.216	613.164	817.1	936.404	555.228	155.792	331.192
CYB5RL	0	0	0	0	0	0	0	0	0	0	0	0	0	0	0	0	0	0	0	0	0	0
SSBP3	325.628	253.564	267.32	260.14	221.392	874.312	393.972	350.052	60.3	515.128	774.368	236.668	47.872	86.308	335.456	394.36	140.004	410.284	473.348	428.696	161.212	431.528
ACOT11	2113.42	814.616	644.552	568.872	723.292	1891.828	1298.104	1682.652	1223.516	619.816	1458.864	988.596	291.444	271.508	534.2	533.208	778.316	1277.34	934.9	567.876	519.1	1398.108
MROH7	0.408	0	0	0	1.168	1.524	0.692	0	0	0	0	0	0	0	0	0	0	0.508	0	0	0	0
TTC4	0	0.132	0.2	0.192	0.324	0	0	0	0	0.232	0	0	0	0	0	0.136	0	0.564	0	0.14	0.092	0.088
PARS2	102.288	96.144	93.632	90.684	82.984	169.772	194.58	32.86	100.036	60.564	154.764	117.444	26.384	21.22	25.676	37.044	33.416	125.592	95.972	67.508	62.132	142.796
TTC22	449.56	528.088	553.228	549.176	738.78	1368.44	1054.372	1086.8	313.576	1046.664	1531.792	841.984	99.716	746.552	215.66	669.036	765.912	337.82	1177.204	395.904	1896.704	3530.276
DHCR24	0.08	0.016	0.084	0.084	0.044	0.012	0.088	0	0.052	0.116	0.032	0	0.076	0	0.08	0	0.016	0	0.028	0	0.152	0
TMEM61	1028.632	886.172	1694.912	7352.376	3003.376	3905.788	7035.964	1055.176	182.208	3782.648	5122.408	3787.432	173.04	9326.812	2443.084	2370.84	1523.488	593.292	2245.228	9034.852	3873.656	5699.004
PCSK9	1.976	0.18	3.016	2.22	3.608	7.148	0.756	0.132	2.612	1.04	5.46	0.688	0.38	0.268	0.104	0.372	6.412	7.2	1.404	1.864	7.628	26.748
USP24	74.108	1.784	0.272	3.32	0.1	33.416	5.032	3.88	12.884	1.804	99.284	3.312	1.52	0.112	2.436	4.44	0.38	2.68	6.112	1.06	11.036	23.316
PRKAA2	0.112	0.152	0.548	1.572	0	0.232	0.112	0.612	0.236	0	0.528	0.264	0.224	0.448	1.424	0.388	0.808	0	0.068	1.4	0.14	0.772
C8A	160.032	44.7	190.744	122.324	83.748	258.412	532.204	319.252	87.216	767.756	9.012	130.608	60.668	67.296	156.248	279.768	75.864	115.428	188.24	166.58	21.984	45.92
C8B	14.684	229.46	5.532	17.692	4.536	6.344	5.304	12.696	3.336	2.672	8.16	11.908	1.784	7.416	4.632	17.916	7.992	13.956	0.892	0.916	18.288	48.512
DAB1	2.02	4.084	0	3.632	0	4.936	0.64	0	1.616	0.628	14.828	0	1.88	10.884	6.448	7.964	0	0.764	1.336	2.108	0.668	6.164
OMA1	1.396	11.652	25.704	1.52	25.952	15.048	23.016	39.928	208.004	19.208	5.376	5.444	63.564	1.572	1.316	2.468	3.036	5.98	28.076	32.476	8.572	18.792
TACSTD2	0.072	0.004	0.008	0.024	0.032	0.02	0.024	0.016	0.004	0.036	0.08	0.012	0.004	0.04	0.048	0.048	0.008	0	0.032	0.016	0.024	0.024
MYSM1	100.2	66.316	85.34	68.592	63.304	180.2	111.636	85.764	113.044	50.852	169.18	103.776	34.372	47.756	42.132	65.416	101.924	114.388	129.348	116.428	108.808	208.568
JUN	0	0	0	0	0	0	0	0	0	0	0	0	0	0.152	0	0	0	0	0	0	0	0
FGGY	355.228	98.932	124.416	138.772	126.868	339.848	136.408	146.252	158.156	125.788	104.476	178.856	44.812	42.56	81.78	128.272	140.092	195.944	117.272	176.66	39.18	100.556
HOOK1	78.916	251.38	374.864	672.436	418.96	2099.676	112.68	69.2	101.644	100.44	653.992	318.204	12.652	699.012	53.672	126.62	770.964	236.236	159.924	991.632	3395.684	6172.18
CYP2J2	257.784	116.712	85.028	79.148	122.732	127.46	188.368	129.004	109.56	128.752	196.42	160.824	29.936	30.648	46.528	64.56	63.628	113.008	65.996	97.596	90.192	199.412
NFIA	0.108	0.176	0.5	0.424	0.172	0.4	0.412	0.056	0.08	0.38	1.716	0.188	0.044	0.256	0.472	0.188	0.156	0.08	0.032	0.224	0.204	0.348
TM2D1	41.62	25.688	13.672	11.92	11.892	36.104	41.304	26.596	29.98	18.592	59.556	13.448	10.396	0.876	26.272	27.176	16.04	12.068	48.18	29.272	0.972	1.56
KANK4	1106.112	587.172	671.048	781.864	494.972	1507.112	702.368	458.992	459.304	668.088	552.308	766.516	248	342.04	541.808	569.692	1033.868	757.384	597.852	687.648	256.68	505.124
USP1	2337.588	3009.476	1401.664	424.764	994.284	2708.344	1988.92	925.796	496.032	797.028	545.052	975.976	308.68	342.868	497.176	973.924	298.84	1381.732	1361.76	533	310.128	837.46
DOCK7	266.62	132.244	67.264	117.664	115.292	229.196	186.896	142.208	215.236	73.76	662.1	138.356	42.424	70.14	67.088	66.996	134.624	115.928	148.536	112.772	267.096	626.788
ANGPTL3	1136.04	631.344	520.256	725.656	516.488	1281.012	814.5	592.84	780.308	571.068	630.956	797.752	289.948	244.78	507.936	595.824	1621.7	715.468	476.428	867.568	225.82	626.244
ATG4C	64.92	48.244	57.496	142.464	189.728	308.46	112.756	94.204	50.112	34.472	125.612	254.344	26.952	210.18	127.9	49.092	49.34	108.316	165.628	176.756	39.584	162.4
ALG6	389.612	351.488	299.308	393.964	281.644	854.704	389.2	548.692	341.552	212.84	1114.412	513.288	214.596	243.728	297.412	345.18	714.832	385.94	588.288	445.308	395.88	947.844
ITGB3BP	98.244	44.68	46.388	39.132	24.38	128.54	86.54	35.316	80.968	30.204	97.784	64.62	25.092	58.1	34.056	37.6	48.824	68.86	44.292	16.608	30.06	59.932
EFCAB7	0	0	0	0	0	0	0	0	0	0	0	0	0	0	0	0	0	0	0	0	0	0
PGM1	22.8	28.736	48.784	29.408	123.98	103.068	318.184	33.444	13.488	81.624	82.204	28.508	9.604	9.724	40.64	28.932	28.048	17.296	19.04	33.1	24.716	39.348
ROR1	238.504	236.344	662.636	704.908	315.336	1147.228	597.072	239.072	199.328	437.544	515.124	461.624	122.552	309.032	347.064	402.52	416.784	416.632	559.952	551.444	426.684	794.744
UBE2U	0	0	0	0	0	0	0	0	0	0	0	0	0	0	0	0	0	0	0	0	0	0
CACHD1	0.868	1.752	0.088	1.588	0.032	1.256	0.004	0.024	0.008	0.144	0.824	0.452	0.236	0.016	0.112	0.316	1.328	0.732	0.18	0.34	1.356	1.844
RAVER2	131.088	95.976	58.208	84.388	18.952	134.264	91.496	36.292	205.924	41.716	103.828	8.46	33.716	13.28	66.344	41.144	87.468	114.868	130.096	29.184	54.724	130.516
JAK1	10.696	4.136	12.84	8.08	8.608	16.556	20.064	9.708	13.528	9.024	5.704	16.764	5.636	5.836	9.224	11.832	5.544	14.228	8.26	6.972	2.76	7.344
AK4	74.84	218.676	65.8	104.98	82.912	134.152	300.44	58.008	103.232	52.688	2.904	329.008	119.16	5.42	75.336	166.972	188.836	111.068	37.624	61.708	4.396	6.808
DNAJC6	1071.524	9596.544	4649.756	4190.7	12485.648	4666.464	6847.536	6249.46	2837.892	2553.792	1927.168	4817.04	244.224	575.824	6147.012	5570.336	3592.98	1088.024	1767.768	5076.044	1739.248	2185.164
LEPROT	0	0	0.056	0	0.336	0.068	0	0.096	0	0	0	0.12	0.252	0.088	0.472	0	0	0	0	0	0	0
LEPR	982.544	387.584	163.112	183.716	230.744	393.692	404.728	431.828	259.876	189.34	549.708	398.808	91.672	120.512	167.652	187.036	214.92	270.352	231.188	246.296	230.808	547.556
PDE4B	0.372	1.288	5.58	23.244	20.7	40.952	1.548	1.384	6.032	3.236	22.228	6.908	11.636	16.412	3.236	0.628	20.976	1.892	1.08	20.912	7.476	15.628
SGIP1	0	15.404	0.396	0.124	0.284	0.792	0.268	0.228	0	2.196	0	0	0.392	0.14	0	2.344	0.968	0.148	0	8.232	6.092	18.432
MIER1	0.656	1.84	0.076	8.056	0	16.108	0	0.128	4.864	0	0.18	0.972	0	5.012	0	0.224	2.268	14.212	2.12	2.884	1.792	5.884
SLC35D1	1166.84	828.64	335.348	364.86	496.952	799.672	957.684	915.124	605.532	518.616	1586.768	836.452	181.728	151.608	323.548	336.468	459.168	489.428	318.16	413.768	349.176	857.616
C1orf141	0	0	0	0	0	0	0	0	0	0	0	0	0	0	0	0	0	0	0	0	0	0
IL23R	0	0.132	0	0	0.164	0.168	0	0.196	0.152	0	0	0.328	0	0.208	0	0.316	0.232	0	0	0.684	0.788	0.192
IL12RB2	1444.376	0.076	109.404	7.52	5.044	48.308	0.736	0	0.132	0.452	7.952	7.016	0.124	0.908	0.128	5.612	7.82	11.18	0.092	87.832	0.244	1.496
SERBP1	0	0	0	0	0	0	0	0	0	0	0	0	0	0	0	0	0.068	0	0	0	0	0
GADD45A	121.768	124.112	55.484	55.252	80.168	176.096	189.52	169.516	64.432	58.272	251.052	99.264	27.396	69.516	61.732	67.508	54.84	92.136	108.368	87.936	115.328	291.904
GNG12	0.096	0.056	1.704	0.32	358.832	0.432	0.148	0.132	0.588	0.104	0.316	12.112	0.024	0.724	0.316	0.088	0.564	0.124	0.088	0.66	0.16	0.64
DIRAS3	308.672	117.2	128.736	155.86	205.236	302.74	212.524	146.404	249.44	149.272	338.348	244.604	153.128	130.624	26.568	68.804	31.228	272.284	144.624	263.916	90.812	193.036
WLS	202.516	112.188	29.02	50.792	49.448	96.764	148.828	114.268	190.976	57.02	181.688	63.408	35.504	22.664	28.848	109.172	23.568	83.936	96.048	50.768	26.664	82.376
DEPDC1	1.912	0.2	1.144	2.152	0.968	10.52	1.22	0.776	2.748	1.14	0.356	1.268	0.336	0.212	0.728	1.284	5.348	1.404	0.264	0.864	0.26	17.02
LRRC7	157.076	78.276	41.748	41.396	36.188	91.024	107.864	172.14	124.996	81.18	138.572	77.872	37.388	27.692	107.624	90.82	131.868	69.692	48.588	75.368	155.74	296.336
LRRC40	63.664	64.58	50.816	73.424	83.808	172.772	106.884	41.408	49.756	51.032	209.228	103.188	17.824	28.84	19	29.268	52.316	60.4	118.896	77.7	72.484	226.412
SRSF11	27.06	18.964	31.896	253.204	78.38	171.444	25.104	30.396	68.524	19.752	563.988	132.664	8.06	115.288	30.06	29.284	112.152	22.744	18.612	130.096	230.22	512.408
ANKRD13C	313.908	516.908	511.216	883.376	405.296	1599.696	713.684	444.388	280.84	480.376	1191.436	621.948	213.628	497.468	506.636	507.524	862.296	444.48	417.98	781.916	682.224	1219.592
HHLA3	214.86	145.3	80.924	101.948	100.256	201.852	172.704	193.968	158.98	132.88	292.028	178.612	47.584	84.228	85.676	93.048	167.664	127.3	71.472	120.552	177.4	315.3
CTH	100.344	49.164	35.74	38.552	55.684	94.036	84.372	63.656	118.456	32.056	104.92	79.328	18.504	18.228	13.424	22.468	61.132	60.436	31.224	37.696	35.848	104.364
PTGER3	1597.836	530.568	329.4	1868.348	678.008	4115.256	272.048	331.772	51.42	279.352	713.468	753.216	324.656	370.584	147.38	763.808	2182.32	1502.884	158.768	1360.104	931.868	1027.192
ZRANB2	0	0.12	0	0	0	0	0	0	0	0	0	0	0	0	0	0	0	0	0	0	0	0
NEGR1	0	28.66	0.348	6.768	10.184	0.932	1.036	0	0.232	0.812	4.496	0	1.376	6.332	0.676	8.968	0	0	1.528	5.34	1.824	3.964
LRRIQ3	50.48	27.752	68.584	118.884	78.516	212.408	45.74	52.496	36.936	63.476	88.376	34.996	20.46	171.148	64.92	60.24	61.4	62.968	34.212	125.316	154.824	270.196
FPGT	0	0	0	0	0.136	0	0	0	0	0	0	0	0	0	0.1	0	0	0	0	0.112	0	0
ERICH3	794.54	793.852	595.692	705.892	527.816	1528.852	975.892	992.404	585.588	640.856	1016.416	724.62	428.832	439.896	634.6	880.98	910.644	602.268	846.52	815.524	979.748	1560.808
CRYZ	53.312	23.2	21.652	30.452	53.608	78.612	63.704	25.54	16.84	18.6	109.728	25.224	3.364	10.748	3.796	15.976	12.188	34.02	36.928	44.388	12.696	32.172
TYW3	0.432	1.696	0	0.404	0.212	0.432	0.516	1.404	0	0.388	1.544	0.476	0	0.228	0	0.224	0.544	0	0	0.496	0	0.212
SLC44A5	2223.156	1735.836	1380.66	2350.496	2505.084	4013.032	1109.212	2326.768	707.028	1079.108	3745.676	2630.02	633.464	1636.16	989.248	1119.368	3367.776	2252.092	809.332	3625.98	1227.668	4068.96
ACADM	11.012	10.48	18.844	27.632	93.436	88.18	18.988	20.58	5.44	16.844	25.604	19.272	10.448	8.228	6.808	9.212	18.048	18.612	8.168	31.288	68.028	243.72
RABGGTB	325.42	346.68	199.452	345.72	227.232	560.928	278.88	592.032	447.644	231.036	615.276	310.42	145.888	188.352	288.776	236.932	463.86	303.516	238.908	278.164	316.224	638.396
ST6GALNAC5	2.048	0.312	2.348	1.98	2.044	1.192	1.196	2.776	0.504	1.36	0.288	1.592	0.584	10.004	2.216	2.784	0.304	1.76	0.936	10.352	10.376	34.496
PIGK	375.464	251.572	439.976	432.24	267.484	979.1	705.944	233.06	536.176	286.496	654.856	456.072	171.756	212.908	235.62	226.364	334.588	500.98	377.876	219.572	348.312	850.924
AK5	5723.312	36.46	1759.94	1493.14	2765.588	713.296	78.428	636.48	2114.136	58.988	6.288	3546.916	867.972	1.5	28.136	172.596	45.152	2690.828	131.924	46.148	19.336	87.44
USP33	0	0	0	0	0	0.088	0.62	0	0	0	0	0	0	0	0	0	0	0	0	0	0	0
NEXN	0.928	0.232	2.852	9.952	0.348	1.476	0.092	0.056	0.044	0.032	2.016	2.516	0.716	4.468	0.076	0.176	0.028	1.644	0.08	0.424	0.352	0.592
FUBP1	38.072	6.18	11.776	14.256	11.756	19.424	32.2	20.604	37.468	4.536	5.644	10.028	9.128	3.824	5.64	5.436	8.04	19.496	11.688	12.852	12.544	25.756
DNAJB4	5.168	1.316	3.008	3.448	1.996	7.456	1.536	12.584	0.424	0.612	24.764	8.776	0.836	0.856	2.144	7.948	0.16	5.972	5.74	4.456	0.736	1.76
GIPC2	3.208	4.08	2.456	6.064	4.916	8.108	3.164	3.444	4.624	1.96	25.24	3.764	2.2	4.284	3.764	2.072	7.968	3.684	2.388	6.716	6.204	14.18
PTGFR	88.24	6.928	42.16	37.232	74.616	91.468	19.344	24.748	35.528	20.384	1351.768	40.196	2.264	74.956	8.804	10.036	30.108	34.46	11.66	60.828	1745.616	5075.728
IFI44L	0.968	1.376	1.028	5.344	1.6	7.128	1.02	1.64	0.344	1.08	1.908	1.42	0.444	3.5	0.876	0.728	7.468	0.652	0.54	2.624	2.18	3.812
IFI44	7.72	14.296	17.176	43.404	25.628	63.092	5.688	10.568	1.98	7.3	14.244	20.156	2.752	8.332	7.524	14.496	6.476	2.912	6.292	27.244	38.232	50.696
TTLL7	153.624	238.576	229.66	355.172	346.592	1651.148	170.468	134.36	62.02	158.648	220.196	107.916	26.208	78.08	176.66	195.544	1483.368	152.28	91.96	649.168	290.88	671.916
PRKACB	75.288	52.852	85.112	91.228	57.816	186.832	98.712	72.02	192.74	39.024	95.104	111.192	46.324	64.376	45.992	57.62	111.236	79.46	52.932	72.224	77.32	154.12
SAMD13	0	0	0	0	0	0	0	0	0	0	0	0	0	0	0	0	0	0	0	0	0	0
DNASE2B	572.064	208.32	168.512	228.748	288.848	335.624	399.508	261.684	521.232	155.16	733.92	193.18	121.2	91.688	93.52	188.484	556.064	304.7	181.052	196.684	216.972	614.208
RPF1	271.252	287.332	97.488	243.456	190.108	353.788	247.456	249.604	70.656	111.476	763.2	199.096	61.912	114.18	134.34	132.616	73.448	148.068	222.152	166.592	209.968	473.736
GNG5	249.916	9.54	192.748	48.636	175.448	173.288	89.304	72.076	62.34	15.432	17.508	114.2	13.28	53.896	24.772	58.332	10.8	99.34	90.232	57.072	12.096	33.932
CTBS	325.712	107.328	87.064	71.504	181.308	175.708	198.032	218.884	253.032	115.092	184.092	260.808	88.936	28.212	49.476	138.12	36.448	236.14	110.584	146.56	40.184	67.964
SSX2IP	3658.584	1918.344	898.932	830.636	1081.648	1820.028	1997.18	2340.376	1529.844	1157.152	1130.212	2089.88	519.284	342.02	811.096	993.176	1159.688	1355.396	836.448	1312.584	922.816	1834.28
LPAR3	0	0	0	0	0	0	0	0	0	0	0	0	0	0	0	0	0	0	0	0	0	0
MCOLN2	0.056	0.04	0.06	0.028	0.06	0.164	0.068	0.056	0.052	0.016	0.008	0.112	0.04	0.012	0.016	0.044	0.056	0.128	0.016	0.048	0.1	0.088
MCOLN3	3861.044	1260.856	1402.936	1570.424	1540.752	3234.256	1830.924	2602.184	1753.152	1058.348	2715.96	2310.12	470.016	1490.916	978.792	887.916	1482.124	1606.72	1095.864	1242.34	1252.796	3107.748
SYDE2	716.22	615.664	379.272	520.908	387.168	579.068	368.24	963.576	342.184	401.408	945.068	1074.26	327.528	328.564	621.112	501.8	343.944	389.472	294.488	594.96	517.992	871.5
C1orf52	0.4	0	2.472	1.5	1.196	0.48	0.584	0.276	0.412	0.204	2.008	0.196	0	0.224	0.58	0.74	0.288	1.564	0.116	1.116	0.972	1.928
BCL10	0	0	0.052	0	0	0	0	0.028	0	0	0.084	0.028	0.036	0	0	0	0	0	0	0	0	0
DDAH1	525.944	320.04	402.992	193.044	288.028	793.464	288.44	338.024	181.956	383.576	938.332	332.392	133.752	47.376	294.504	98.484	216.216	330.704	373.452	326.384	202.472	592.988
ZNHIT6	71.328	37.94	28.444	32.836	50.956	77.16	72.596	36.288	49.672	27.132	146.424	45.984	13.888	19.428	27.348	23.756	34.832	39.856	42.524	44.84	36.784	90.312
COL24A1	402.62	257.124	209.916	91.916	197.692	558.276	297.008	188.704	71.116	171.048	158.68	272.104	53.336	38.848	30.372	195.828	107.376	304.704	225.64	217.664	40.328	130.308
ODF2L	366.376	207.124	176.428	217.172	289.456	510.852	390.084	255.836	171.94	193.54	455.956	362.132	57.64	90.996	161.3	159.868	205.504	252.692	158.076	237.212	85.196	173.78
SH3GLB1	0	0.056	0	5.568	0.108	0.052	0.256	0	3.728	0	0.356	0	0	0.076	0.072	0.076	13.628	0	0	0.28	0.344	0.232
HS2ST1	229.964	1.332	45.184	612.436	9.74	770.724	239.304	106.092	0.836	165.66	41.32	250.032	2.128	1.184	2.036	363.324	1355.896	28.94	165.004	41.544	31.844	42.624
LMO4	127.492	92.568	89.428	181.704	85.508	375.492	98.04	89.28	56.664	79.476	84.136	146.94	27.876	48.524	56.488	66.32	182.52	99.8	111.732	230.644	96.156	184.3
PKN2	503.468	398.196	464.38	487.756	232.664	861.156	600.996	334.396	753.336	235.752	728.464	433.852	268.652	150.084	309.776	280	450.648	253.152	411.18	237.228	233.22	600.284
GTF2B	1.412	1.872	9.988	14.32	6.716	12.564	4.564	4.588	1.348	4.764	9.936	5.008	2.136	3.68	8.768	7.796	5.744	5.188	2.276	11.94	13.136	19.712
RBMXL1	2.652	1.104	3.392	3.2	2.204	2.668	3.36	1.18	1.14	1.792	1.808	2.064	0.556	2.056	3.656	3.3	0.92	3.116	1.724	3.452	2.872	2.528
GBP3	42.584	53.736	209.96	588.116	193.176	515.6	122.84	34.724	30.612	60.104	240.72	146.28	15.904	142.56	47.34	41.388	219.112	27.472	55.66	332.816	245.812	409.84
GBP1	66.38	122.348	64.204	67.872	63.7	154.612	92	51.112	53.856	65.304	55.936	135.016	18.904	37.032	19.896	32.172	70.52	59.456	54.096	95.392	72.94	136.252
GBP2	0.02	0	0	0	0	0	0.032	0.004	0	0.004	0.032	0	0	0	0	0	0	0	0	0.016	0.044	0.324
GBP4	0.012	0.012	0.012	0	0	0.008	0.788	0.004	0.02	0.076	0.016	0.012	0.004	0.064	0.08	0.276	0.016	0.012	0.276	0.02	0	0.004
GBP5	1.852	2.16	1.12	1.048	2.032	4.624	2.724	3.14	1.468	2.628	6.92	2.268	0.656	1.668	1.144	1.6	3.636	0.872	2.324	2.152	3.408	6.796
LRRC8B	75.684	178.416	64.5	109.352	73.116	262.864	80.164	156.852	38.588	71.724	112.184	64.044	30.088	14.724	34.652	54.676	205.084	68.188	93.3	112.06	84.92	147.56
LRRC8C	3.028	1.692	0.968	1.1	1.268	2.988	2.708	2.172	3.556	0.936	1.82	1.764	1.372	1.208	0.932	1.78	2.5	1.916	1.368	1.62	1.504	3.82
LRRC8D	438.96	82.86	44.208	69.056	106.604	120.088	213.228	106.032	108.452	96.54	42.276	134.668	25.108	25.68	80.132	95.2	59.648	80.488	75.9	47.34	21.444	54.956
ZNF326	0.42	0.2	0	0	0	1.428	0	0.12	0	0.168	0.712	0.208	0	5.692	0.392	0.116	0	0	0.104	0	0.3	1.872
ZNF644	370.644	192.728	175.284	206.916	212.316	395.068	390.152	345.328	185.808	219.64	108.504	355.968	94.828	120.936	216.188	216.912	194.58	246.948	227.684	259.404	99.708	156.816
HFM1	4.096	1.984	12.02	25.264	22.98	12.612	5.264	23.28	4.352	7.372	25.912	19.204	1.84	129.736	5.532	5.976	11.376	5.212	3.44	24.664	20.132	53.904
CDC7	116.544	52.3	19.276	17.1	18.152	46.128	65.94	60.656	31.612	28.764	115.18	42.884	10.768	9.496	35.42	41.608	116.824	31.116	32.66	31.752	27.048	70.952
TGFBR3	110.82	84.72	38.564	72.376	47.212	128.264	98.36	97.352	105.904	47.956	80.628	128.508	27.908	26.252	74.328	44.272	91.312	58.224	37.636	68.932	29.648	67.384
SETSIP	0	0	0.484	0	0	1.64	1.896	0	0	0	0.464	0.492	0	0	1.508	1.012	0	0	0	0.508	1.02	1.06
BTBD8	945.2	363.132	356.756	597.928	371.512	880.716	765.288	669.296	630.508	347.252	465.676	542.48	203.168	222.356	366.84	497.928	339.592	683.44	533.032	554.624	136.068	245.616
GLMN	89.72	179.684	86.18	140.456	81.58	248.908	77.772	154.164	56.756	43.884	354.944	136.972	64.936	35.992	62.568	43.368	79.816	106.848	97.932	159.128	58.104	104.588
RPAP2	0.112	0.264	1.152	0.62	1.216	2.912	2.456	2.132	0	1.104	0.452	1.04	0	0.252	0.756	1.32	0.532	0	0.328	5.516	0	1.896
GFI1	5.008	5.928	6.052	3.368	6.06	7.552	7.276	5.976	12.02	3.452	2.932	6.968	3.74	2.392	1.612	4.524	8.976	2.932	6.58	9.14	2.344	5.996
EVI5	708.208	261.168	184.176	130.496	124.636	443.064	303.88	294.712	182.912	194.4	471.188	303.656	72.184	63.104	204.14	209.804	340.54	359.452	255.648	209.08	145.696	382.212
MTF2	363.94	7.756	149.016	125.688	202.776	441.456	25.544	24.652	114.636	144.076	42.616	748.104	31.564	335.508	46.428	67.272	55.044	190.96	104.604	276.076	115.292	123.244
TMED5	36.132	94.216	67.304	125.472	64.42	244.904	13.08	24.096	3.664	5.32	36.928	72.648	17.972	30.572	12.984	11.048	11.736	56.992	13	80.604	52.156	108.8
CCDC18	38.632	0.144	18.42	2.744	0.424	10.312	0.724	0.34	60.072	0.2	0.472	2.764	15.196	4.04	2.5	1.404	5.668	59.14	0.348	7.176	0.292	2.588
DR1	31.088	24.536	32.6	31.768	37.116	42.488	59.276	20.032	13.996	40.344	20.22	58.324	14.304	6.732	15.4	12.824	23.172	19.416	29.372	41.38	40.664	52.452
FNBP1L	141.436	211.128	137.62	213.42	162.68	359.12	142.148	309.92	97.872	114.808	1037.56	238.26	46.488	100.536	132.276	112.892	764.892	171.44	267.94	255.032	215.864	579.316
BCAR3	105.116	75.76	67.756	87.884	60.336	160.18	87.836	16.156	206.676	34.384	33.052	85.188	37.06	18.004	22.36	29.028	112.144	122.012	34.192	119.616	12.148	27.124
DNTTIP2	254.164	519.972	173.392	119.004	165.172	463.848	543.94	320.696	80.132	264.724	480.232	289.816	45.992	248.02	153.016	169.328	357.852	165.2	588.248	235.56	183.464	279.588
GCLM	128.648	48.724	119.636	64.204	125.04	182.868	113.4	158.672	68.876	62.396	147.532	167.7	33.144	74.46	92.924	86.424	82.104	100.716	68.796	192.14	57.084	110.056
ABCA4	0	0	1.076	3.616	0.264	0.204	0.088	0	0.044	0.056	0.336	0.196	0	0	0	0.176	0	0.244	0	0.588	0	0
ARHGAP29	22.68	16.708	27.356	37.368	26.396	45.952	24.616	42.296	18.3	16.496	46.444	35.916	12.44	25.62	28.676	17.808	32.392	32.884	19.364	44.312	25.816	48.568
ABCD3	0	2.664	4.416	1.456	0.548	3.856	0.908	0.956	1.476	0.512	0.276	0.512	0.288	0	0.548	3.7	0.884	1.948	0	0	0.248	1.348
F3	13.196	2.476	8.448	4.68	3.012	19.084	34.432	15.956	4.488	11.42	6.288	2.04	1.716	3.348	6.816	7.944	5.096	7.6	25.232	5.092	7.628	12.12
SLC44A3	0	0	0	0	0	0	0.22	0	0	0	0	0	0	0	0	0	0	0	0	0	0.272	0.18
CNN3	16.88	7.28	6.012	6.44	7.988	14.192	18.908	6.136	8.084	8.552	17.192	11.092	2.212	1.924	3.712	4.772	16.408	8.064	7.38	7.648	4.096	9.504
ALG14	0	0	0	0	0	0	0	0	0	0	0	0	0	0	0	0.304	0	0	0	0	0	0
RWDD3	106.992	93.744	42.24	62.812	108.596	172.272	103.652	71.344	67.64	82.376	199.536	158.2	26.692	59.992	44.296	67.392	197.552	87.512	69.484	112.976	39.144	63.836
PTBP2	20.252	8.12	7.444	10.272	8.236	13.988	29.276	11.088	6.196	11.28	36.324	11.276	4.224	3.536	3.336	8.528	7.428	9.6	10.136	16.176	32.48	106.76
DPYD	58.316	48.812	41.224	26.384	45.02	118.308	91.156	54.74	49.028	39.68	45.416	64.976	12.932	11.86	56.328	48.54	47.952	74.444	21.332	35.264	48.536	105.268
SNX7	0	0	0	0	0	0	0	0	0	0	0	0	0	0	0	0	0	0	0	0	0	0
PALMD	9.84	6.792	3.528	2.704	5.348	5.812	6.948	8.98	12.68	3.656	2.836	8.38	1.46	3.616	3.832	5.172	4.952	3.736	1.748	3.7	3.524	6.404
FRRS1	0.968	0.172	0.004	0.324	0.572	0.476	0.032	0.064	0.216	0.032	1.568	0.496	0	2.316	0.164	0.132	0.544	0.04	0.004	1.068	0.808	1.628
AGL	4.9	5.784	6.776	16.524	9.064	46.508	8.028	4.684	1.752	14.236	8.484	5.152	3.052	6.136	9.824	9.36	6.144	5.276	4.836	5.724	8.552	15.832
SLC35A3	1794.244	628.292	235.108	174.072	364.972	567.856	727.1	531.428	349.192	405.22	1302.828	453.204	110.404	66.368	172.212	175.464	84.328	392.232	551.716	192.416	373.884	995.708
SASS6	594.488	338.952	295.52	261.196	321.668	883.1	449.944	449.66	622.876	250.688	361.272	669.62	115.2	138.48	376.388	376.912	537.96	515.272	346.732	372.448	290.616	556.504
TRMT13	23.44	16.516	103.776	225.368	214.276	473.508	44.968	34.652	21.424	19.436	138.792	207.536	4.988	49.92	29.056	23.144	38.848	58.968	31.84	268.704	84.832	118.292
LRRC39	94.244	51.076	42.98	35.52	58.152	91.328	119.696	91.9	116.12	78.66	57.184	88.3	23.104	76.432	54.428	69.916	184.964	64.56	69.312	54.132	48.308	88.048
DBT	24.936	29.956	43.72	26.652	154.264	36.588	49.348	44.46	9.596	20.54	358.76	34.312	2.832	148.14	5.388	37.328	19.664	17.256	15.788	194.764	110.768	50.56
RTCA	6.1	1.48	1.216	0.388	0.428	2.648	0.136	0.72	0.556	0.468	0.14	0	0	0	0	0.62	6.908	0.408	0	0.484	70.12	195.492
CDC14A	27.948	27.864	4.68	16.864	8.956	8.064	16.764	10.712	4.68	20.348	18.3	4.096	2.816	5.892	1.964	15.504	4.46	15.104	2.62	23.376	0.284	0.76
VCAM1	0.232	0.08	0.096	0.132	0.096	0.116	0.12	0.132	0.064	0.116	0.088	0.068	0.052	0.108	0.132	0.092	0.096	0.032	0.176	0.164	0.112	0.096
EXTL2	9.36	9.112	43.96	113.728	98.932	45.724	23.076	22.204	6.724	17.104	30.9	49.82	9.132	17.108	47.788	45.148	19.364	6.584	22.404	57.348	9.872	48.396
SLC30A7	0	0	0.448	1.364	0.42	10.972	0.16	0.432	0	0	1.068	0.412	0	0.088	0.068	0.2	6.136	0	0.064	0.36	0.78	56.62
DPH5	691.392	1113.32	839.888	1522.268	965.976	2497.052	1466.232	622.896	1107.756	643.544	1319.608	895.728	340.592	143.768	160.072	964.288	1812.376	1043.068	1854.26	1620.364	879.488	1715.224
COL11A1	0.016	0	0	0	0	0	0	0	0	0	0	0	0	0.016	0	0	0	0	0	0	0	0
RNPC3	10.996	8.104	5.036	5.18	23.104	29.612	7.888	16.828	1.392	17.776	3.94	36.244	1.716	5.228	27.012	14.124	0.92	5.088	1.156	22.36	2.668	3.12
AMY2B	0.184	0.18	0	0.192	0.216	0.172	0	0.196	0.1	0	0	0	0	0	0	0	0.18	0	0.18	0.864	0.204	0.62
AMY2A	0	0	0	0	0	0	0	0	0	0	0	0	0	0	0	0	0	0	0	0	0	0
PRMT6	1835.64	469.372	423.348	428.684	471.22	889.42	660.12	1134.896	1285.92	255.836	857.508	989.872	266.004	178.156	418.508	220.02	365.008	871.912	259.292	306.704	216.412	499.364
NTNG1	48.16	27.592	37.764	209.816	40.392	243.496	15.7	139.508	2.272	14.452	128.784	21.888	4.86	20.424	21.504	43.996	8.52	16.176	78.46	94.8	14.436	32.652
VAV3	7.344	5.592	1.976	60.584	19.996	7.384	4.068	4.772	4.112	2.444	8.096	17.096	1.776	4.172	2.08	2.908	3.668	2.048	5.912	7.54	0.496	0.712
SLC25A24	50.284	31.52	36.132	54.348	38.212	64.972	72.388	41.464	87.408	49.584	198.644	54.196	19.696	63.432	31.248	38.328	119.952	27.924	23.528	49.176	69.156	156.336
FAM102B	74.072	111.9	207.988	170.416	101.48	295.412	307.632	101.208	169.536	146.964	612.828	165.872	68.452	60.14	98.772	163.064	147.704	137.132	237.192	79.428	135.812	238.944
HENMT1	0	0	0	0.5	0.06	0	0	0	0	0	0	0.5	0	0	0	0	0	0	0	0.244	0.08	1.592
PRPF38B	0.712	0.508	1.588	1.904	1.512	1.932	0.956	0.58	0.44	2.24	1.404	0.824	0.252	5.876	2.528	1.528	6.672	0.528	0.644	0.696	6.124	10.884
STXBP3	308.94	228.288	118.56	186.832	257.584	309.044	290.276	240.004	234.356	168.912	1280.396	267.02	48.816	163.276	75.636	151.808	490.16	173.268	108.44	291.86	236.184	644.484
AKNAD1	0	0	0	0	0	0	0	0	0	0	0	0.448	0	0	0	0	0	0	0	0	0	0.168
GPSM2	1.92	2.504	7.736	8.324	3.968	4.004	6.876	2.284	1.232	9.948	5.752	3.624	2.292	8.388	12.296	7.66	4.412	1.052	4.476	2.604	11.04	7.828
CLCC1	0.212	0.488	1.524	4.388	4.636	14.024	1.12	4.764	0.26	1.704	2.436	1.164	0.172	1.088	0.516	1.344	1.128	1.056	0	5.064	9.268	27.768
WDR47	0.084	0	0.416	1.4	0.308	1.74	0	0.268	0	0.22	0.568	0.1	0	0	0.088	0.12	0.088	0	0	0.464	0.22	9.58
TAF13	117.484	108.628	73.9	100.236	73.852	159.28	154.068	70.04	145.668	107.74	146.3	84.904	70.408	59.732	112.476	63.356	66.824	67.34	172.988	61.164	51.96	84.892
TMEM167B	0	0	0	0	0	0	0	0	0	0	0	0	0	0	0	0	0	0	0	0	0	0
CELSR2	1.072	0.732	1.028	3.404	2.044	2.176	2.808	1.052	1.544	2.504	0.348	2.456	1.104	2.104	4.132	0.592	0.6	0.476	0.668	2.424	0.396	1.568
PSRC1	97.316	17.28	77.376	69.836	61.512	95.796	27.876	83.732	52.64	32.992	101.756	97.896	13.78	22.152	120.756	22.42	62.804	99.948	30.836	49.236	31.244	60.692
MYBPHL	0	0	0	0	0	0	0	0	0	0	0	0	0	0	0	0	0	0	0	0	0	0
SORT1	79.824	1.548	82.904	10.768	102.62	99.352	47.64	72.116	41.144	27.408	14.732	101.024	11.44	0.804	19.052	136.868	0.884	138.832	30.544	71.064	9.792	12.44
PSMA5	530.856	173.18	197.04	353.992	135.344	663.524	179.208	129.112	720.024	142.404	177.904	214.188	105.04	149.02	205.712	162.704	320.748	336.588	153.984	263.296	83.184	187.892
SYPL2	25.032	9.44	6.404	8.336	4.632	21.216	12.608	15.112	3.804	5.86	8.908	19.716	2.528	4.228	7.292	9.04	9.188	11.388	8.172	19.152	3.096	9.152
ATXN7L2	155.304	95.808	89.388	118.712	98.524	179.788	92.48	120.312	105.268	49.484	350.892	113.168	35	104.572	89.276	93.912	118.324	84.812	75.412	132.604	126.592	297.096
CYB561D1	300.876	200.092	233.992	430.788	257.104	589.58	326.52	170.896	211.144	236.996	621.244	308.56	73.032	156.724	183.944	180.824	243.428	322.22	290.628	342.812	138.592	329.24
AMIGO1	5.208	1.448	2.048	2.064	4.524	22.448	4.264	0.988	0.372	1.124	25.912	5.096	0.184	0.928	1.324	0.22	33.636	2.948	1.156	2.16	2.792	3.76
GPR61	204.724	54.904	104.748	70.924	110.544	176.676	86.808	65.14	28.52	51.908	236.696	120.564	29.312	53.328	30.676	64.4	61.168	96.236	79.4	129.576	105.056	249.168
GNAI3	66.76	31.908	25.312	47.544	27	91.328	77.38	26.264	45.732	31.488	133.9	37.444	23.648	35.584	21.916	40.044	54.232	25.464	44.664	38.284	32.488	70.468
AMPD2	642.856	374.056	440.6	496.564	682.78	839.508	578.068	462.112	297.056	530.616	1187.164	840.968	172.1	930.472	333.448	469.716	619.8	549.868	737.824	618.328	362.344	641.168
GSTM4	0.308	0.416	1.36	2.152	0.844	0.996	0.42	0.708	0.512	0.98	0.676	0.604	0.216	1.412	1.568	1.164	5.44	0.248	0.212	1.48	1.224	1.288
GSTM2	0.708	0.864	1.732	2.368	0.572	1.356	1.288	0	0.116	2.508	0.356	0.18	0.28	0.988	1.16	1.876	0.608	0	0.532	0.672	2.148	1.076
GSTM1	15.72	5.292	15.908	67.796	17.712	53.46	23.444	6.988	0.072	18.676	58.344	43.56	10.112	6.944	1.372	23.92	26.548	18.728	27.688	29.344	27.876	85.824
GSTM5	2.276	0.848	1.288	1.524	1.036	2.924	1.14	1.796	0.416	0.484	4.94	1.468	0.244	0.724	0.524	0.492	0.844	1.38	0.94	1.324	0.764	2.28
GSTM3	1306.2	590.996	591.012	590.16	530.432	1456.52	777.056	873.8	708.152	360.668	815.08	819.148	203.34	328.736	445.688	349.008	541.24	709.632	537.504	544.54	799.848	1357.276
EPS8L3	1.712	0.44	3.052	1.972	1.836	3.388	4.02	1.364	1.636	3.444	4.172	1.32	1.22	1.076	1.028	5.196	1.792	2.42	2.48	2.288	3.676	5.66
CSF1	30.056	17.596	7.12	13.672	10.28	29.748	27.804	15.408	18.188	14.324	92.056	16.18	3.472	11.18	8.52	15.428	11.696	10.772	20.336	21.664	29.008	65.656
AHCYL1	217.976	112.596	54.436	80.584	48.444	112.24	160.884	143.56	84.5	75.228	266.772	153.752	67.588	13.092	55.38	68.976	115.528	85.164	55.096	55.62	65.54	171.276
STRIP1	1978.848	1348.552	2010.612	5243.776	2396.92	5873.224	2665.244	2396.548	2594.496	1829.444	1855.648	2680.052	1948.148	276.096	3981.084	2525.732	3964.788	2020.516	2998.956	4488.204	2397.152	4166.036
SLC6A17	0	0.684	4.7	2.284	65.864	3.06	0	38.1	0	1.408	18.272	2.54	0	1.456	0	9.856	26.336	0	0	21.116	1.456	7.392
KCNC4	57.276	229.28	11.528	30.32	10.612	213.796	19.94	80.08	7.28	8.612	3304.292	9.708	2.616	11.64	43.056	24.86	203.496	164.84	71.06	99.864	386.544	1381.232
RBM15	112.368	90.032	47.336	102.048	39.672	205.448	127.728	45.368	211.08	49.168	120.76	58.836	28.96	47.804	155.376	68.776	255.104	49.82	90.848	75.212	33.228	54.244
SLC16A4	34.48	19.568	17.256	29.048	13.308	35.58	27.124	22.864	24.192	13.724	38.036	33.808	8.392	27.268	23.068	11.824	37.152	19.784	11.656	17.576	25.264	70.624
LAMTOR5	20.58	18.528	4.744	2.976	7.612	8.512	13.844	10.96	11.868	7.28	4.648	7.08	2.472	4.16	4.876	7.408	5.588	7.4	8.956	5.264	0	0.332
KCNA2	0.7	0.476	1.244	1.384	0.708	1.74	0.476	0.676	0.26	1.06	0.692	0.628	0.472	0.732	0.992	0.868	0.572	0.676	0.932	1.164	0.804	1.216
KCNA3	127.304	29.192	5.568	70.896	2.864	45.624	2.296	1.924	260.076	3.98	6.784	6.872	9.688	2.8	2.12	0.968	538.064	27.736	0.692	26.34	393.652	1000.408
CD53	0.092	0.048	0.18	0.356	0.404	0.768	0.16	0.284	0.068	0.064	0.332	0.264	0.048	0.508	0.116	0.16	0.376	0.088	0.104	0.552	0.436	0.976
LRIF1	946.56	854.592	234.764	339.312	280.288	768.784	643.028	754.576	592.096	433.268	758.516	823.492	155.352	121.588	262.264	241.764	569.252	288.1	259.744	482.668	336.86	721.78
DRAM2	15.152	6.416	32.892	36.888	26.648	81.144	19.112	11.288	153.112	18.572	12.528	36.316	11.276	12.836	12.704	9.792	157.116	75.46	17.096	78.632	51.58	156.168
CEPT1	401.836	247.476	232.384	374.788	242.68	919.528	389.2	344.204	206.468	273.612	535.836	486.296	66.112	147.696	214.676	254.844	312.724	620.816	391.576	401.352	239.6	553.164
DENND2D	0.472	0.62	6.472	22.184	0.916	59.648	26.088	1.792	4.556	7.316	3.556	65.856	1.512	65.336	1.46	5.316	75.432	3.444	5.5	2.396	11.996	19.94
CHI3L2	0	0	0.004	0.052	0.024	0.092	0.008	0.036	0	0.004	0.2	0.284	0	0.048	0.032	0.012	0.02	0.02	0.004	0.092	0.016	0.012
PIFO	6352.3	3517.436	4123.096	3171.944	4181.784	7320.456	5753.612	5630.092	6489.8	2369.204	7228.352	10773.36	2150.78	2322.66	1795.436	3151.788	7455.368	5026.428	2567.576	3739.232	2983.284	6625.096
OVGP1	957.988	1198.484	372.788	503.832	504.484	918.952	1495.224	1530.072	705.72	768.276	891.8	1004.508	297.068	245.18	877.808	829.056	166.768	484.372	539.848	385.92	73.08	168.768
WDR77	281.624	141.036	117.192	105.604	72.1	173.12	123.992	118.712	94.312	129.408	221.792	156.208	36.508	2.82	47.276	65.504	61.856	121.432	144.292	85.068	35.1	69.692
C1orf162	0	0	0	0	0	0	0	0.004	0	0	0	0	0.004	0.004	0	0.008	0	0	0	0.008	0.056	0.18
RAP1A	11.324	4.096	6.096	6.488	7.132	9.128	10.688	9.948	11.896	5.912	10.404	9.728	3.216	4.624	6.26	8.304	2.596	5.96	3.084	10.624	4.4	9.092
DDX20	2.844	1.664	4.46	7.98	3.408	10.512	8.992	4.94	1.028	3.624	9.356	1.936	0.224	12.304	3.472	3.204	17.084	4.032	3.56	5.444	17.072	50.7
KCND3	6667.424	4648.216	1187.84	2526.624	1840.972	2674.796	3117.244	4165.652	3062.476	2032.528	6636.072	3206.6	2576.608	8.08	3013.428	2357.192	2097.908	1892.4	4589.216	2550.4	8.216	36.084
CTTNBP2NL	62.176	36.316	26.66	51.784	25.916	91.924	38.716	48.444	27.24	38.444	25.152	64.748	14.992	15.5	20.144	31.856	30.248	38.344	37.508	56.2	28.856	58.856
WNT2B	586.932	156.364	235.58	219.72	306.336	605.44	344.8	449.892	189.336	181.356	218.808	472.484	29.148	62.404	438.948	215.528	238.624	516.216	256.408	342.856	164.364	395.324
ST7L	22.568	14.808	2.98	3.784	5.16	3.196	57.268	3.828	85.416	5.892	6.248	116.628	3.82	14.884	5.536	25.056	1.46	21.468	1.952	4.896	2.984	9.268
CAPZA1	147.152	64.048	28.56	46.812	32.028	108.82	103.292	149.38	57.124	66.472	289.464	112.38	15.472	36.304	36.512	53.232	75	59.508	76.512	50.84	102.848	263.856
MOV10	132.032	81.908	65.08	80.968	78.616	149	110.472	127.9	65.216	82.82	173.032	73.34	30.448	27.824	67.288	59.252	54.052	71.692	104.98	91.288	68.252	149.932
RHOC	0.168	0	0	0.18	0.264	0.088	0	0.024	0.044	0.016	0.248	0.048	0.028	17.46	0	0.036	0	0.296	0.044	0.108	0.08	0.176
PPM1J	71.956	57.776	74.86	43.82	23.788	144.068	44.22	49.132	55.712	18.668	60.536	19.536	37.36	7.12	64.248	11.74	102.2	123.412	52.636	84.8	59.456	71.348
SLC16A1	21.02	9.66	24.624	25.64	28.108	41.328	9.52	22.044	4.34	10.424	39.652	32.368	5.728	2.852	6.612	10.092	19.02	26.844	9.096	27.348	23.94	33.248
LRIG2	694.116	286.092	217.3	292.376	314.992	508.472	494.956	287.716	152.336	291.96	330.344	321.992	202.888	140.108	117.76	222.556	487.9	210.356	526.592	275.968	187.5	485.536
MAGI3	64.968	39.592	47.488	58.632	42.216	94.392	63.908	45.416	51.812	43.608	55.676	65.576	20.008	34.68	48.4	28.58	49.044	45.492	40.488	35.68	37.028	59.968
PHTF1	29.4	63.284	116.432	65.84	101.244	217.976	72.032	41.5	3.112	51	246.5	210.556	2.5	99.164	2.4	67.008	35.256	48.3	51.828	93.036	60.16	108.344
RSBN1	83.424	2.164	20.784	21.916	15.588	45.26	28.26	2.284	39.824	3.976	5.652	27.288	40.304	2.148	2.136	15.736	1.32	69.152	12.868	41.816	2.204	4.14
PTPN22	16.312	5.164	7.16	9.788	13.748	10.216	5.848	14.452	26.924	4.784	7.244	10.44	1.792	3.656	8.4	3.472	30.052	10.392	5.332	14.416	22.892	43.544
BCL2L15	0	0	0.032	0.016	0.028	0.084	0.064	0.024	0.032	0.072	0	0.048	0.02	0.464	0.032	0.044	2.82	0.048	0.108	0.112	0	0.16
AP4B1	248.708	221.584	66.3	70.452	118.696	145.78	155.756	194.236	122.144	124.608	140.392	75.904	45.316	27.068	43.868	72.688	93.124	92.812	189.244	105.068	151.684	334.984
DCLRE1B	0.08	0	0	0	0	0	0.04	0	0.04	0	0	0	0	0	0	0	0	0	0	0	0.08	0.108
HIPK1	9.54	9.052	45.084	125.152	71.836	62.468	12.316	23.456	10.64	22.268	87.484	55.036	2.316	110.528	19.284	19.644	8.284	11.788	26.524	53.016	101.28	137.568
OLFML3	41.928	23.664	16.772	30.672	27.136	32.952	16.032	19.84	3.248	14.392	55.148	45.164	3.688	12.584	10.104	11.892	9.764	20.396	18.24	26.764	20.98	41.384
SYT6	24.832	7.056	9.568	18.052	9.056	18.956	11.324	14.756	16.652	6.416	18.62	15.444	5.088	7.24	7.14	4.608	9.62	10.812	10.016	7.94	6.476	13.396
TRIM33	7.992	3.856	15.472	11.428	10.648	19.684	26.336	2.46	28.572	11.144	24.976	5.096	8.132	17.396	9.444	6.136	18.912	8.624	10.248	5.1	25.028	34.028
BCAS2	327.052	276.54	182.672	263.356	303.384	401.492	373.828	261.252	271.308	264.08	515.484	360.572	98.852	131.624	218.304	203.868	340.348	183.824	145.16	245.384	233.452	439.152
DENND2C	91.844	14.832	14.828	14.44	14.856	46.408	34.224	31.436	23.756	28.748	14.636	13.284	20.424	33.204	11.044	28.792	6.876	37.852	11.064	33.472	0.412	0.972
NRAS	35.408	52.292	48.492	30.916	26.32	99.944	71.068	38.456	37.38	28.072	4.012	43.492	22.312	6.716	17.196	21.992	21.932	49.208	57.096	29.316	17.988	57.92
CSDE1	132.628	83.84	31.312	61.908	63.388	109.344	59.24	52.784	44.796	37.888	75.864	59.676	22.92	10.716	19.528	49.528	55.276	39.46	49.824	85.276	44.112	132.288
SIKE1	6.728	2.712	11.104	10.84	13.156	15.956	1.628	1.94	5.892	8.608	106.172	5.072	0.488	8.564	2.996	3.8	21.996	5.316	6.308	16.688	67.924	190.736
TSPAN2	97.952	850.396	149.848	224.36	406.708	360.56	141.552	148.788	83.988	116.584	96.2	176.048	48.788	66.56	123.168	192.952	63.3	47.848	75.672	247.892	21.888	122.248
NGF	1.784	0.18	0.38	0.068	0.24	0.464	0.1	0.156	1.888	0.144	1.152	0.148	0.08	3.748	0.036	0.392	0.14	3.2	0.092	0.464	0.776	3.904
VANGL1	0.864	0.46	0.932	2.62	0.988	2.448	1.056	0.496	2.396	0.456	3.216	0.784	0.32	1.356	0.396	0.616	0.996	1.68	0.332	2.52	3.052	3.384
NHLH2	1.992	0.396	0.388	0.288	0.208	1.08	0.364	1.048	1.484	0.216	0.66	0.196	0.248	0.1	0.188	0.208	0.908	1.044	0.528	0.284	0.148	0.44
SLC22A15	0	0	0	0	0	0	0	0	0	0	0	0.248	0	0	0	0	0	0	0	0	0	0
ATP1A1	71.276	19.144	15.94	19.62	18.892	35.056	42.688	39.4	60.156	22.476	25.06	27.788	10.712	5.4	18.164	13.468	52.464	22.768	13.676	22.428	16.388	50.324
CD58	19.944	4.228	7.148	7.468	11.604	14.82	13.24	9.016	9.192	4.688	71.68	10.548	3	4.592	4.052	4.116	4.336	9.232	9.216	10.492	50.196	118.464
IGSF3	0.644	1.076	0.88	2.316	1.7	9.736	0.92	7.496	0.288	1.224	12.788	6.136	0.064	2.96	0.856	0.624	0.68	1.628	0.22	1.844	4.092	7.34
CD2	613.548	1.204	5.084	44.34	10.676	223.568	6.372	14.552	10.532	7.308	6.768	51.1	5.7	11.312	2.92	3.204	12.36	810.888	1.744	91.816	3.092	12.14
PTGFRN	628.052	619.244	280.588	230.548	435.008	778.128	478.956	445.76	213.728	374.616	1195.036	399.352	153.612	162.328	238.508	349.876	741.528	763.188	811.704	475.448	737.976	1674.664
CD101	73.48	56.784	51.948	49.808	46.668	165.916	70.776	81.368	92.288	48.9	241.324	82.848	16.552	20.208	41.648	47.544	76.4	89.284	47.08	71.996	39.952	96.344
TTF2	1543.928	87.328	340.772	776.288	713.428	541.272	265.816	213.712	314.476	187.08	1131.152	1014.3	68.568	343.712	132.832	147.02	1366.56	265.016	202.132	1114.672	2340.92	4127.044
TRIM45	144.088	62.808	49.196	108.244	44.564	560.756	36.288	17.356	22.14	34.52	92.216	25.5	2.02	6.14	30.628	37.888	7.792	51.176	12.68	45.82	20.492	2.728
VTCN1	10.376	3.564	5.2	5.828	3.992	10.072	6.68	6.184	9.764	3.288	4.92	11.776	3.096	4.256	2.392	3.876	6.524	8.336	4.464	5.432	1.96	3.908
MAN1A2	0	0	0.14	0	0	0.108	0.312	0.44	0	0.104	0.532	0.276	0	1.628	0.184	0	0	0	0	0.136	5.644	20.496
GDAP2	16.476	19.296	16.984	24.128	7.46	23.688	28.712	17.444	45.184	20.152	23.924	21.672	11.24	16.5	13.06	15.688	32.244	18.504	16.288	10.024	10.512	18.728
WDR3	97.536	64.14	71.008	111.476	128.048	117.04	56.488	52.1	70.04	33.196	249.98	383.448	30.428	158.652	180.88	38.1	111.988	48.088	38.544	74.156	55.424	136.608
SPAG17	43.144	42.74	33.796	41.648	49.384	169.684	11.648	51.228	28.916	26.428	109.784	41.132	16.52	31.496	20.504	14.036	41.752	59.456	12.408	80.82	43.068	103.684
WARS2	5.896	5.812	8.368	6.34	12.384	68.204	10.932	21.06	3.608	9.22	21.444	7.456	1.748	2.656	17.992	15.232	5.436	17.572	6.76	17.416	36.416	64.216
HSD3B2	0	0	0	0	0	0	0	0	0	0	0	0	0	0	0	0	0	0	0	0	0	0
ZNF697	52.26	28.484	40.984	57.116	36.432	84.656	33.82	50.04	37.888	16.7	81.864	43.176	26.252	24.016	24.088	31.836	74.76	73.948	72.276	53.944	40.256	95.26
PHGDH	311.236	180.424	136.472	129.98	146.9	331.336	282.884	236.98	304.848	124.724	307.852	301.22	66.3	82.604	134.024	154.864	189.48	210.488	146.172	193.856	155.004	349.34
HMGCS2	109749.964	268.332	906.312	18.064	236.012	5.856	3.356	86.44	38.264	4.86	63.3	13.808	47087.732	27.264	0.74	172.956	3.504	110640.424	9.444	29.48	9.356	56.3
REG4	81.528	138.964	350.54	410.052	174.272	74.36	58.868	9.204	87.656	102.476	52.692	125.468	112.448	71.452	37.792	75.86	28.616	211.048	74.252	117.604	33.516	51.52
NOTCH2	0.8	0.74	0.464	0.684	0.34	1.056	0.624	0.5	1.04	0.584	1.016	0.4	0.164	0.708	0.352	0.344	1.3	0.516	0.36	0.692	1.428	2.996
FAM72B	0.612	0.24	1.108	1.78	3.56	1.3	1.016	1.444	0.372	1.412	0.42	1.088	0.276	0.46	1.94	1.316	0.404	0.444	0.824	1.228	0.336	0.556
SRGAP2C	0.988	0.892	1.676	3.34	1.78	1.676	0.792	0.992	0.368	0.348	0.428	2.3	0.144	0.748	0.836	0.436	0.076	1.604	0.868	2.528	0.272	0.456
SRGAP2B	3.16	3.712	5.176	6.832	9.936	18.288	3.468	4.428	0.58	3.424	8.916	7.72	0.8	1.48	4.488	2.692	2.508	7.984	1.308	16.436	8.404	26.736
GPR89A	347.016	185.84	338.516	481.124	333.688	661.98	438.488	390.56	394.164	279.232	250.508	845.28	67.176	440.052	213.268	176.332	987.68	244.408	180.72	550.76	135.26	216.564
PDZK1	767.144	447.036	315.008	578.472	368.384	1421.596	705.556	489.252	1042.332	365.252	1845.496	524.888	185.748	500.512	328.136	543.052	1655.008	355.608	574.976	521.388	1526.816	3147.092
POLR3C	0	0	0	0	0	0	0.052	0	0	0	0	0	0	0	0	0	0	0	0	0	0	0
NUDT17	41.552	12.296	9.408	21.968	19.144	8.148	26.652	51.756	6.84	73.212	17.344	3.36	1.652	10.996	12.748	27.188	2.908	18.692	8.852	12.004	15.36	17.912
PIAS3	95.996	75.664	62.056	58.088	68.712	145.764	120.632	120.604	57.452	56.628	217.38	109.492	19.436	58.604	42.444	35.536	77.564	87.72	76.14	85.204	41.752	90.256
ANKRD35	0	0.004	0	0	0	0	0	0	0	0	0	0	0	0	0	0	0	0	0	0	0	0
ITGA10	6.916	10.124	4.352	8.088	3.728	22.344	11.996	4.676	0.116	7.592	3.424	6.348	5	4.336	3.384	6.644	0.38	18.664	12.608	6.156	3.468	7.132
PEX11B	1851.24	1350.12	1207.368	1577.424	1237.352	3318.7	2010.456	1271.012	1835.536	983.636	1620.624	1660.764	322.716	1133.936	894.788	752.992	1349.28	1959.94	1490.288	1718.036	581.552	1065.756
POLR3GL	48.412	74.736	380.996	520.792	408.896	1012.26	492.952	72.516	2874.312	74.368	46.7	1278.396	188.612	40.896	296.924	68.896	503.58	601.004	157.128	361.188	27.892	40.288
PRKAB2	127.504	73.896	138.868	82.184	62.268	330.828	186.596	147.932	65.336	118.32	205.248	142.156	44.92	66.148	98.876	122.088	173.352	127.448	186.144	99.192	170.644	390.052
FMO5	0	0	0	0.092	0	0	0	0	0	0	0	0	0	0	0	0	0	0	0	0	0	0.088
CHD1L	62.968	69.84	45.856	70.476	34.98	130.728	66.416	72.616	37.344	32.436	146.808	39.116	17.94	127.888	12.176	52.06	349.604	53.356	48.776	83.068	67.016	140.12
BCL9	732.704	606.8	775.704	851.356	1166.688	1393.404	1336.408	663.692	480.764	1121.244	1958.724	1261.936	198.748	762.088	542.464	459.452	930.028	533.048	493.804	1105.144	386.412	748.648
ACP6	29.616	33.488	22.22	25.164	14.028	55.772	30.504	49.936	28.044	12.832	57.104	16.112	12.84	15.54	32.2	35.54	72.828	38.78	27.388	35.612	38.988	103.38
GPR89B	906.868	829.292	485.148	593.976	886.864	1300.152	985.016	732.612	634.472	628.792	617.708	643.804	258.224	514.192	393.776	622.496	1130.288	476.912	789.868	681.988	687.808	1665.98
PPIAL4G	0	0	0	0	0	0	0	0	0	0	0	0	0	0	0	0	0	0	0	0	0	0
PDE4DIP	7.56	0.476	6.728	0	45.028	14.504	3.564	3.804	1.676	0	0	4.3	5.176	0	0	6.9	0	38.952	5.348	12.952	0	0.62
FCGR1A	4.368	3.68	2.78	2.824	4.696	10.56	3.604	10.276	1.392	3.096	6.732	7.776	2.572	3.196	1.92	3.804	4.836	3.724	2.396	6.256	3.976	11.992
BOLA1	70.608	136.152	94.808	148.948	179.556	273.504	84.124	43.616	82.192	72.804	356.22	43.244	41.012	41.128	35.748	55.932	294.104	57.388	68.096	134.364	168.736	539.104
SV2A	752.052	381.668	164.312	212.536	292.848	431.46	460.648	548.712	268.284	311.652	315.58	422.688	108.576	290.436	275.312	205.304	541.892	191.628	177.004	345.512	202.78	344.776
SF3B4	451.392	285.736	158.372	161.672	151.924	302.984	230.808	176.372	297.756	112.032	144.16	245.732	86.272	59.912	103	64.748	158.892	155.624	329.944	347.532	98.096	211.912
MTMR11	186.508	336.404	176.632	330.284	213.112	568.284	243.124	294.628	165.164	157.912	694.92	255.296	155.892	293.512	178.804	164.836	495.536	302.884	236	366.496	268.208	672.692
VPS45	61.24	57.436	76.984	89.12	91.36	347.592	69.556	51.052	19.84	62.448	52.808	57.548	38.776	96.812	59.784	26.872	68.244	35.168	44.564	77.688	57.684	132.62
PLEKHO1	19.384	7.316	5.344	4.82	4.568	12.228	11.28	9.86	10.564	6.208	22.344	6.696	3.22	2.308	4.212	3.792	7.332	9.172	2.928	4.92	5.324	13.892
ANP32E	525.624	496.628	225.932	345.756	425.648	625.988	468.096	534.884	329.84	273.316	1214.688	575.056	117.684	319.24	168.268	197.956	812.2	253.96	358.732	412.684	425.092	947.176
CA14	17.392	13.176	10.3	11.164	16.268	23.26	15.24	12.956	13.756	10.324	38.452	13.384	5.516	4.756	5.976	7.932	7.836	12.044	12.688	9.668	8.868	19.008
APH1A	120.032	71.04	64.508	92.344	108.1	174.136	111.604	74.596	94.2	75.916	205.996	116.896	23.964	74.852	50.068	51.94	132.664	72.332	50.092	98.708	193.912	441.88
C1orf54	0.052	0.036	0.044	0.076	0.012	0.068	0.048	0.052	0	0.116	0.024	0.02	0	0.012	0.108	0.044	0.152	0.008	0.06	0.06	0.004	0.16
CIART	1670.856	678.588	544.384	725.096	582.064	1238.708	1420.092	1299.452	1146.88	964.68	788.04	1046.128	483.26	272.92	589.876	580.852	459.88	632.624	641.308	580.536	527.332	1025.552
PRPF3	628.796	266.528	311.236	441.816	373.48	796.76	748.72	854.684	475.104	376.052	694.52	769.484	161.52	52.464	461.492	291.26	41.64	343.588	231.516	424.04	347.408	533.648
RPRD2	453.988	203.884	199.812	245.752	428.844	542.172	591.156	569.228	257.932	262.136	2164.98	512.32	87.98	101.236	218.172	191.948	163.496	282.884	379.276	301.804	913.304	2107
TARS2	0.12	0.132	0	0	0	0.116	0	0	0.068	0.264	23.4	0	0.104	0	0.148	0.224	0	0.276	0.224	0.692	0	1.32
ECM1	2.12	0.804	0.512	2.764	1.272	2.028	0.288	1.064	0.068	0.492	0.868	0.656	0.048	0.676	0.472	0.588	0.336	0.172	0.656	1.544	0.988	2.3
ADAMTSL4	14.08	12.504	5.584	6.748	8.376	10.528	16.68	8.816	6.852	4.936	13.996	11.572	2.4	2.2	5.544	4.976	7.204	7.816	9.26	9.2	7.256	16.904
MCL1	11.852	1.492	17.6	22.588	15.744	18.044	67.184	58.028	29.352	29.984	74.768	27.152	21.412	31.336	34.344	24.14	7.836	25.772	45.272	30.008	13.54	29.336
ENSA	42.688	68.812	1920.644	91.404	85.82	138.584	58.816	85.884	20.276	45.704	74.92	89.592	11.452	40.672	55.092	81.148	46.336	22.628	30.452	178.756	290.848	603.2
GOLPH3L	0	0	0	0	0	0	0	0	0	0	0	0	0	0	0	0	0	0	0	0	7.384	13.408
CTSS	0.58	1.068	1.116	5.124	2.36	7.58	1.26	2.592	2.4	2.096	3.544	1.34	0.152	1.224	0.908	0.496	1.132	0.432	0.36	5.128	1.276	1.544
CTSK	0.296	0.012	0.02	0.024	0	0.244	0	1.2	0.088	2.668	0	0.024	0.036	0.324	0.076	0.064	235.416	0.172	0.08	0.192	0.016	0.048
ARNT	627.056	239.856	365.852	607.936	503.308	635.26	449.816	229.224	229.048	329.468	982.344	650.084	217.42	339.784	31.248	324.724	283.912	427.412	876.5	811.356	299.588	861.072
SETDB1	1.124	1.828	4.884	19.904	26.272	1.336	3.308	4.756	2.88	0.988	1.572	3.172	0.516	10.524	4.864	5.204	1.308	0.072	1.204	6.716	1.156	22.76
CERS2	1539.272	649.968	315.672	214.752	283.348	976.34	293.264	490.62	481.364	564.724	497.22	654.408	187.428	74.212	248.448	377.244	94.892	659.188	192.364	399.576	113.124	200.012
ANXA9	1.196	10.584	19.844	53.708	16.288	11.912	6.88	7.084	0.5	4.952	18.16	2.98	0.812	3.112	4.492	5.472	1.704	1.608	2.544	30.376	52.292	15.196
BNIPL	42.656	31.732	12.288	8.248	19.74	101.868	35.588	28.3	16.416	13.032	14.556	23.94	4.18	15.796	38.112	15.852	23.116	22.104	40.184	17.076	25.492	40.02
C1orf56	29.912	79.48	21.692	34.968	34.728	65.54	43.804	45.08	16.988	25.312	14.848	58.776	10.208	10.656	24.728	26.916	56.896	16.356	17.676	39.8	11.768	32.636
CDC42SE1	10.976	19.088	4.748	10.864	6.892	18.312	18.14	13.352	6.044	9.276	57.272	10.34	4.096	6.764	7.952	11.652	13.524	6.708	17.808	5.884	20.172	44.32
MLLT11	0	0	0	0	0	0	0	0	0	0	0	0	0	0	0	0	0	0	0	0	0	0
GABPB2	410.84	68.024	50.94	102.516	63.752	221.432	19.748	26.872	45.028	27.42	23.292	68.032	25.984	58.2	11.232	19.344	97.872	88.72	23.664	124.044	232.736	711.056
SEMA6C	2022.52	1241.428	892.156	1103.428	1662.392	1611.816	1583.084	1934.268	2094.596	614.072	2654.628	2629.62	475.708	1318.828	589.516	570.136	1689.084	1332.744	658.752	1077.68	985.66	2118.704
TNFAIP8L2	50.924	22.084	17.124	11.564	21.028	41.716	31.996	36.988	25.156	17.268	17.596	40.936	8.2	4.424	15.272	14.888	13.492	33.088	27.352	15.568	10.576	26.112
SCNM1	95.036	44.836	45.392	58.616	79.324	96.488	42.012	154.448	24.772	58.576	193.388	62.984	17.74	24.836	75.288	36.224	40.052	51.676	24.02	57.44	73.892	164.972
LYSMD1	0.176	0	0	0.168	0	0	0	0	0	0	0	0	0	0	0	0	0	0	0	0	0	0
VPS72	2304.78	881.144	311.756	267.096	726.964	568.716	73.524	57.052	716.716	58.576	923.044	339.132	225.74	155.08	33.724	28.776	38.156	854.196	39.828	687.976	373.012	524.932
PIP5K1A	85.148	35.084	97.2	89.032	84.732	65.032	85.424	110.388	85.584	93.224	214.352	92.392	23.724	67.468	96.732	60.956	33.768	37.76	52.752	41.092	130.236	220.428
PSMD4	163.388	43.648	128.576	125.872	201.716	143.064	96.36	107.424	51.448	34.588	969.736	158.024	22.432	351.448	42.316	59.328	191.276	78.82	103.772	208.952	249.36	769.832
ZNF687	0	0	0	0.128	0.236	0	0	0	0	0	0	0	0	5.612	0	0	0	0	0	0	0	0
PI4KB	235.604	590.368	1142.92	3245.932	1639.296	2500.952	664.504	297.112	294.404	461.68	947.396	885.704	197.952	1137.932	1191.412	616.896	1260.312	169.64	494.828	1557.348	2232.744	2657.968
RFX5	90.732	78.632	48.72	231.716	152.152	90.032	30.936	70.48	57.924	33.58	165.04	65.632	22.816	28.564	24.812	25.928	23.712	60.428	55.2	58.44	22.324	50.884
SELENBP1	868.124	1224.928	119.444	146.144	173.648	413.34	55.988	786.108	410.036	78.368	425.108	168.74	306.896	23.24	363.988	67.36	87.828	341.664	124.328	111.164	25.08	48.788
PSMB4	63.884	43.26	30.884	47.98	49.156	77.396	61.592	90.336	52.748	63.32	64.868	48.032	14.316	58.608	43.192	32.724	61.516	27.72	38.324	48.956	42.384	81.084
POGZ	0.684	0	0.448	1.076	0.584	0.508	0	1.056	0.82	0.252	5.808	0	0.168	0.188	0.708	0.764	1.74	0.1	0.22	2.356	0.784	1.848
CGN	6.696	1.352	7.832	4.348	8.092	16.16	5.708	1.436	4.716	3.92	38.168	4.424	1.004	2.936	1.352	5.148	6.904	10.928	5.98	18.824	10.34	32.02
TUFT1	159.052	161.596	53.212	94.4	111.004	178.572	130.772	70.76	81.244	60.74	81.236	88.652	30.388	26.48	40.58	58.016	37.432	108.412	84.176	83.512	51.32	137.892
SNX27	41.292	13.868	28.664	82.1	65.268	64.568	44.944	53.664	23.228	20.896	60.512	21.808	5.248	35.384	21.308	30.68	11.02	15.504	24.448	76.56	39.688	96.596
CELF3	1952.064	576.768	1640.752	1928.724	2045.628	3928.876	790.496	567.688	1808.204	571.088	1833.14	2153.384	415.3	632.784	38.044	1501.348	186.496	2514.58	1582.956	2334.108	21.796	58.696
RIIAD1	295.228	232.532	606.604	763.872	596.424	1376.964	492.928	196.428	379.968	531.352	3136.28	548.92	113.212	464.236	179.188	400.64	606.824	735.856	525.096	1189.468	1763.84	4786.396
OAZ3	0.212	0.98	0	0.084	1.076	0.78	0.312	0.676	0.144	3.044	0.18	0	0	0.216	1.036	1.836	0	0	0.74	1.308	0.292	2.044
TDRKH	476.084	294.548	202.764	220.748	232.612	611.66	379.132	333.628	258.852	224.34	184.42	361.772	87.5	111.368	182.256	195.892	309.696	387.284	160.784	424.916	154.9	329.02
LINGO4	16.668	16.388	46.924	64.624	23.772	50.28	30.852	19.164	18.016	74.432	38.072	19.52	23.272	32.924	44.1	56.928	30.22	7.728	21.388	27.308	62.892	67.832
RORC	82.968	32.428	39.804	35.06	36.848	100.052	117.42	50.848	208.828	31.336	128.844	47.196	20.432	19.752	22.684	29.144	81.848	39.304	76.372	34.08	38.448	116.128
C2CD4D	0	0	0	0.264	0	0.112	0	0.092	0	0	0.052	0	0	0	0	0.144	0	0.46	0	0.524	0.08	0.444
THEM4	332.048	194.096	316.928	250.3	172.848	692.496	303.628	390.864	396.636	184.212	303.536	334.772	150.276	292.136	311.72	150.696	222.428	360.892	301.276	172.376	88.692	201.764
S100A10	0.176	0.28	0.844	1.56	0.772	1.396	0.284	1.244	0.336	0.472	1.028	0.54	0.152	0.348	0.468	0.424	0.38	0.288	0.14	0.684	1.992	1.28
S100A11	3.424	3.056	1.516	1.716	1.292	3.04	1.856	4.156	0.88	1.744	2.444	2.076	0.496	1.144	2.236	2.808	0.508	1.156	1.84	1.572	3.04	6.652
TCHH	83.048	129.828	82.28	60.468	79.896	205.18	122	74.476	23.456	41.648	352.112	87.504	26.292	52.232	35.304	85.12	138.284	165.072	78.736	94.308	168.968	407.868
HRNR	1357.56	1028.692	727.36	1059.7	616.876	1916.516	1005	1051.252	695.032	688.168	1622.24	1659.368	247.568	724.564	924.264	611.244	1915.636	1040.644	741.292	1045.004	616.772	1474.624
CRCT1	0	0	0.096	0.14	0.08	0.152	0.028	0.052	0.176	0.12	0.22	0.06	0	8.296	0.168	0.136	0.436	0	0	0.192	3.72	5.128
SPRR1A	4.072	1.456	0.756	0.992	0.808	1.984	1.272	1.152	2.528	0.72	0.78	1.188	0.812	0.272	0.98	0.716	1.02	1.748	0.768	0.956	0.388	0.88
SPRR2A	0	0	0	0	0	0	0	0	0	0	0	0	0	0	0	0	0	0	0	0	0	0.04
S100A9	2.476	0.944	0.448	0.728	0.716	1.368	0.812	2.22	0.84	1.192	2.344	0.988	0.268	0.324	1.02	0.588	1.004	1.2	0.396	0.572	0.772	1.74
S100A8	42.844	6.444	24.956	20.356	31.68	26.348	21.784	16.104	19.536	20.972	25.896	43.3	6.712	0.612	13.244	15.332	22.168	47.532	17.272	23.98	8.82	22.828
S100A6	0.456	0.476	0.756	1.004	0.46	1.492	1.18	0.24	0.192	1.52	0.816	3.292	0.328	2.18	1.028	0.512	0.544	0.12	0.584	1.236	0.936	1.6
S100A4	0	0	0	0	0	0	0	0	0	0	0	0	0	0	0	0	0	0	0	0	0	0
S100A3	0	0.02	0	0.012	0	0.032	0.004	0.008	0	0.024	0.016	0	0	0.012	0.004	0.004	0.02	0	0	0.004	0.008	0.012
S100A2	0	0	0	0	0	0	0	0	0	0	0	0	0	0	0	0	0	0	0	0	0	0
S100A16	1.16	0.348	0.18	0.412	0.348	0.4	0.5	0.664	0.48	0.412	0.304	0.508	0.128	0.356	0.256	0.192	0.428	0.304	0.372	0.412	0.34	0.568
S100A14	0	0	0	0	0	0	0	0.004	0	0	0.04	0	0	0	0	0	0	0	0	0	0	0.004
S100A13	55.844	79.044	56.452	70.544	48.1	169.168	51.196	80.244	37.04	28.304	175.732	70.236	19.86	40.36	44.94	41.932	240.756	70.688	46.344	77.46	105.044	221.536
S100A1	0	0.032	0.004	0.016	0	0	0.052	0	0.02	0.004	0	0	0	0	0	0.112	0	0	0.056	0	0	0.036
CHTOP	660.456	798.004	377.62	572.372	527.66	991.568	461.588	455.568	459.924	436.396	347.888	809.064	168.368	129.368	380.812	289.448	404.788	496.2	299.984	578.12	553.148	1094.316
SNAPIN	217.892	170.952	83.496	179.668	121.708	350.84	255.22	213.52	126.048	156.936	578.296	305.508	37.696	58.576	96	117.384	286.756	123.392	107.456	145.872	169.036	419.744
ILF2	4.032	0.412	0.824	1.208	1.724	4.328	3.312	8.036	2.928	1.568	0.808	3.216	0	1.132	1.864	0.184	0.652	0.8	0.456	1.588	0.364	0.64
NPR1	32.924	13.968	17.072	13.848	16.684	76.196	34.516	14.14	22.92	17.88	38.336	21.112	4.372	5.932	4.044	19.948	118.36	36.856	23.004	38.58	254.748	637.668
INTS3	0.54	9.252	0.48	124.312	37.124	68.348	22.984	103.824	0.272	38.724	2.388	2.16	1.712	14.748	9.804	2.048	12.312	1.448	2.508	123.792	8.752	14.656
SLC27A3	1067.472	736.652	315.024	247.136	259.868	692.44	1271.352	653.348	488.712	652.332	1119.584	465.892	120.204	61.824	160.896	491.308	322.468	469.244	449.18	298.356	324.864	723.036
GATAD2B	181.552	288.144	146.296	212.3	120.58	397.664	262.988	165.74	125.192	164.768	694.304	230.116	66.332	106.24	141.204	125.536	276.392	113.696	129.712	171.544	420.58	812.816
DENND4B	0.336	0.34	0.756	1.348	0.556	1.664	0.26	0.624	0.364	0.764	1.48	0.556	0.208	2.416	0.62	0.848	0.696	0.276	0.728	0.94	0.544	0.852
CRTC2	28.876	3.192	2.724	6.64	1.808	8.104	8.54	5.256	30.74	3.252	29.66	11.7	5.048	7.184	13.212	8.108	13.612	14.972	5.076	3.828	5.092	16.596
SLC39A1	0	0.008	0.296	0.276	0.328	0.532	0.052	0	0.06	0.156	0.056	0.28	0.092	0	0.16	0.696	0.032	0	0.068	0.184	1.42	2.08
CREB3L4	14.184	0.944	12.436	8.304	2.16	34.52	4.024	5.144	5.78	3.94	10.256	8.412	3.544	1.596	42.16	2.228	2.616	3.748	0.984	4.792	4.224	7.492
JTB	34.368	6.208	11.484	60.156	24.364	32.584	4.928	6.944	16.94	6.548	16.46	12.272	15.848	22.052	3.548	4.588	98.736	5.436	3.908	34.244	120.252	336.72
RAB13	317.32	278.308	78.9	102.232	66.52	223.98	276.832	272.068	158.796	164.828	284.54	216.296	47.788	39.704	91.428	108.04	148.888	101.788	120.616	139.392	54.348	130.372
NUP210L	576.168	132.912	225.312	229.552	178.348	346.496	285.12	346.184	600.44	228.812	344.448	384.696	92.776	128.684	276.084	213.064	232.6	259.908	130.632	212.44	142.7	235.788
TPM3	132.34	67.312	39.012	51.472	39.884	101.532	90.412	104.764	106.196	52.472	195.82	103.588	26.5	21.284	38.784	34.816	86.524	57.164	29.48	57.5	63.512	134.912
C1orf43	0.116	0.132	0.172	0.328	0.492	0.928	0	0.272	0.104	0	0.128	0	0	0	0	0.184	0.248	0.136	0.124	0.264	0	0.804
UBAP2L	356.244	268.596	93.544	148.648	96.288	265.144	321.8	307.644	243.38	151.268	248.26	151.016	102.024	65.828	195.892	149.348	137.972	143.544	124.6	129.296	176.792	407.328
HAX1	71.548	10.168	0	9.732	1.344	5.068	2.132	578.724	0	14.216	1.232	17.264	0.2	0	342.432	0.876	0	0.488	0.624	22.524	0.44	0.424
AQP10	2669.712	1260.428	1000.76	800.54	867.776	2168.68	1943.764	1296.176	963.192	1137.84	2324.524	2412.784	342.784	195.204	702.676	676.372	1201.712	1284.264	862.112	1242.704	1014.724	2277.796
ATP8B2	0.172	0	0	0.52	0	0.392	0	0.184	0.192	0.672	1.14	0	0	0	0.18	0.112	0	0	0	0.172	0.184	0
IL6R	1239.076	1851.712	428.036	362.884	266.372	1019.404	799.36	872.196	355.556	482.924	1027.832	1055.54	369.36	146.952	577.288	486.924	364.372	549.604	558.136	370.976	149.472	412.388
UBE2Q1	0	0	0	0	0	0	0	0	0	0	0	0	0	0	0.884	0	0.14	0.148	0	0	0	0
CHRNB2	414.124	200.38	267.72	327.144	187.46	495.48	417.3	402.504	259.58	486.196	90.316	147.188	248.14	101.796	449.412	467.768	203.628	332.416	544.812	466.204	48.776	65.712
ADAR	31.58	67.292	23.62	27.984	21.724	73.132	39.736	28.44	23.308	16.172	16.92	35.484	11.616	12.384	12.624	23.3	11.444	26.268	15.04	32.088	20.652	35.964
KCNN3	0.4	0.124	0.736	1.188	0.144	1.864	0.368	0.804	0.6	0.136	41.464	0.196	0.14	12.524	0	0.416	0	0.564	0.112	0.808	3.092	6.768
PMVK	0	0.156	0.452	141.984	0.2	1.216	0	0.428	0	0.164	0.952	0.18	0	3.916	0	0	0.216	0	0	0.712	0.188	1.044
PBXIP1	2.048	0	0	7.956	0	0	0	0	5.756	0	0	0.28	0	0	0	0	0.26	3.596	0	0.58	0	0
PYGO2	0	0	0.16	0.172	0.252	0.148	0	0	0	0	0	0	0	0	0	0	0	0	0	0.172	0	0.112
SHC1	1.412	1.192	1.8	2.26	3.656	7.328	3.824	3.12	0.328	2.652	3.192	1.46	0.452	0.868	1.5	6.508	1.416	0.972	3.072	1.308	1.916	3.104
CKS1B	0	0	0	0	0	0	0	0	0	0	0	0	0	0	0	0	0	0	0	0	0	0
FLAD1	1043.032	387.168	496.86	711.708	382.148	1037.18	589.068	687.012	419.104	533.52	515.672	718.356	224.572	188.84	444.76	627.128	536.452	719.884	524.92	733.808	258.952	539.956
ZBTB7B	62.872	21.092	17.088	27.368	14.904	34.716	35.744	33.752	49.096	17.616	46.04	35.624	9.888	16.012	14.012	28.632	20.572	27.924	36.16	32.836	8.092	17.36
ADAM15	16.948	3.336	6.272	15.128	5.484	35.092	6.68	6.64	4.972	8.164	4.536	3.988	1.236	1.424	6.964	7.716	4.424	1.888	2.88	24.708	0.624	6.696
EFNA4	0	0	0.044	0.008	0	0	0	0.004	0	0	0	0	0	0.004	0.012	0	0	0	0	0.004	0.02	0.048
EFNA3	292.668	264.212	159.584	175.348	192.964	277.104	207.304	224.3	346.568	140.992	1375.748	173.952	109.928	100.248	210.948	128.732	610.752	196.16	107.684	197.764	501.496	1253.352
EFNA1	0.08	0.26	0.068	0	0	0.168	0.436	0.092	0.12	0.064	0	0.056	0	0	0	0.016	0	0	0.232	0	0.668	0.9
SLC50A1	29.176	28.64	6.088	7.176	8.232	59.276	62.576	23.148	9.452	40.416	0.976	12.5	4.888	1.232	3.516	58.488	0	3.344	49.968	1.072	1.224	1.048
DPM3	2.344	2.136	9.332	10.52	5.948	2.348	15.024	2.788	1.072	6.752	163.78	3.792	1.452	4.12	20.224	2.32	4.624	4.34	18.828	13.744	67.964	121.42
KRTCAP2	1.932	14.092	10.228	118.624	49.952	954.24	205.304	768.804	4.76	66.696	161.22	8.524	16.312	22.424	12.916	253.764	23.672	10.764	41	166.124	29.316	131.904
TRIM46	5.94	9.472	11.996	12.636	14.768	67.568	21.484	9.604	8.284	5.904	18.068	10.532	2.412	16.284	7.484	22.872	8.16	8.904	2.628	22.568	25.192	37.208
MUC1	0	0	0	0	0	0	0	0	0	0	0	0	0	0	0	0	0	0	0	0	0	0
THBS3	49.104	105.344	56.448	56.996	40.928	250.372	190.264	82.64	49.652	110.072	77.876	126.236	15.688	85.876	30.944	94.992	42.972	54.336	213.888	59.1	129.024	322.1
MTX1	287.56	147.576	72.608	73.248	121.66	174.092	156.832	192.276	104.184	100.916	263.28	102.836	33.328	47.76	46.808	101.872	144.456	110.004	102.268	85.912	231.212	685.64
GBA	203.164	100.308	46.808	48.536	92.144	155.936	113.588	128.62	135.224	76.744	71.796	69.588	49.248	43.468	56.096	52.708	155.328	72.092	92.036	72.104	129.384	342.464
FAM189B	95.312	114.628	43.476	91.332	38.196	81.24	67.552	67.896	64.332	57.152	53.048	80.884	28.376	30.472	57.124	48.188	82.06	37.212	41.396	60.9	28.68	48.992
SCAMP3	14.804	5297.1	33.616	520.464	5.156	21.272	11.688	39.808	34.312	20.08	3.944	111.048	1.316	8.116	42.444	4750.448	99.248	6.724	22.8	30.136	0.704	2.14
CLK2	29.672	0.948	23.1	15.252	16.184	29.168	1.228	1.928	5.432	3.432	343.46	15.128	0.78	7.628	0.848	4.06	16.484	13.84	7.12	23.044	76.676	222.012
HCN3	2.812	0.344	6.484	12.384	2.804	15.828	7.176	0.736	1.744	4.148	8.08	5.564	1.788	2.088	0.38	3.616	1.072	3.324	2.188	1.276	2.116	2.352
FDPS	27.176	0	3.836	1.076	0.296	0.168	0	0	16.18	0	0	0	27.468	0	0	0.1	0	2416.48	0.072	0.092	0	0
RUSC1	23.752	1.752	7.644	14.984	28.604	2.644	1.896	3.236	0.116	2.228	102.156	1.792	24.424	6.236	0.144	4.788	0.62	28.272	0	23.564	2.204	2.1
ASH1L	3.528	3.772	2.792	5.828	13.488	65.148	10.088	22.796	162.088	10.036	6.788	19.144	82.956	6.008	26.324	5.136	4.332	1.304	3.584	26.572	5.22	17.728
MSTO1	0.264	0.208	5.372	0.332	0.872	38.336	4.04	18.84	0.196	0.768	10.12	0.224	0.088	0.312	0.136	0.144	0.228	0	0.38	8.56	66.164	82.204
YY1AP1	98.112	112.468	224.78	198.936	255.696	220.352	126.276	39.352	253.908	140.856	14.548	150.62	50.784	17.232	18.296	90.788	13.704	118.084	72.128	118.956	34.996	24.22
GON4L	3191.704	1813.96	771.584	479.74	1596.688	1756.796	1294.588	1402.972	998.932	1102.62	814.108	1362.404	430.744	164.868	698.388	800.228	284.784	1134.272	1261.424	950.828	423.54	890.024
SYT11	1430.968	1194.928	687.072	833.788	903.148	2125.504	1756.7	1181.38	732.548	729.92	925.044	1186.048	477.988	291.496	622.384	778.216	2736.832	895.576	1030.6	1244.824	394.792	773.984
RIT1	5.592	7.728	4.676	6.888	3.764	60.068	15.128	21.812	11.184	11.268	20.324	11.832	0.724	0.908	10.184	5.656	8.14	2.384	12.356	5	1.212	1.648
ARHGEF2	9.84	127.864	3.992	10.372	6.012	28.24	10.196	37.628	6.52	8.608	40.888	11.028	2.1	2.956	10.056	8.212	5.216	6.208	12.224	6.096	15.988	37.4
SSR2	49.672	24.448	45.54	56.684	140.836	120.32	57.284	82.908	31.764	71.3	93.56	131.084	16.384	210.116	37.608	44.284	69.592	39.9	77.66	67.344	42.032	54.264
UBQLN4	2.02	1.444	2.368	6.644	5.356	11.06	2.832	5.216	3.364	4.436	3.596	5.264	0.4	11.616	7.116	11.6	3.248	1.116	1.128	6.84	8.096	12.04
LAMTOR2	70.832	46.152	48.948	58.612	59.468	94.048	70.268	62.288	51.304	59.48	230.808	87.292	18.736	43.824	34.88	40.656	33.328	66.192	29.676	61	65.656	196.096
RAB25	464.7	123.34	245.584	230.548	411.18	374.696	366.148	169.932	377.228	256.444	211.74	425.992	76.56	68.788	118.212	171.628	151.072	175.5	298.672	359.6	60.476	97.372
MEX3A	0.196	0.108	0.104	0.2	0.136	0.024	0.036	0.012	0.112	0.028	0.212	0.368	0.02	0.216	0.028	0	0.12	0.008	0.016	0.392	0.248	0.136
LMNA	1.828	2.896	3.696	2.372	6.632	2.72	3.372	4.84	0.24	3.932	24.196	6.668	1.064	3.748	3.276	2.444	16.86	0.604	0.208	14.024	8.248	22.628
SEMA4A	2245.624	59.668	9.532	0.224	1.624	9.532	20.868	0.18	3016.12	8.248	0.424	23.076	345.124	0.848	0.084	0.472	0	136.568	4.072	0.096	0	0.136
SLC25A44	0.144	11.304	4.04	6.432	5.248	1.008	4.592	16.536	0.096	0.012	0.328	3.328	1.668	0	0	0	0	1.268	0	3.528	0	0.136
PMF1	535.312	499.532	407.188	375.432	386.208	578.228	597.508	695.92	337.136	300.776	408.22	415.5	123.18	255.304	368.912	232.168	143.632	230.864	524.02	535.04	254.056	511.024
BGLAP	0.22	0	1.068	2.136	0.72	1.54	0.24	0.196	0.048	0.12	0.4	0.54	0	0.116	0.544	0.436	0.304	0.352	0.312	0.732	0.284	1.228
PAQR6	101.98	89.596	179.832	552.624	247.608	473.856	157.876	122.94	154.956	97.332	416.56	167.76	74.18	266.204	95.688	145.088	283.64	144.396	60.444	304.104	282.848	434.384
SMG5	294	187.336	124.412	192.38	137.78	373	247.692	181.892	231.164	133.888	250.98	257.812	73.876	86.956	151.704	153.196	181.868	226.884	166.588	244.576	131.116	314.24
TMEM79	514.996	975.964	476.08	516.148	444.94	809.752	882.684	513.136	606.98	490.584	951.188	526.756	175.444	352.992	308.388	347.908	643.308	396.264	481.424	494.268	691.596	1269.02
GLMP	50.976	92.624	97.26	100.24	67.116	313.672	160.492	271.452	18.08	155.46	249.492	269.296	18.94	141.42	64.312	57.572	118.612	111.448	79.496	171.832	114.2	211.624
CCT3	2.168	1.3	0.152	0.268	1.372	0.92	3.78	4.2	0.824	3.312	2.56	1.252	0.944	3.492	7.096	2.356	1.68	0.336	0.252	1.308	0.416	1.464
TSACC	639.284	185.268	158.612	173.704	149.676	281.988	444.396	255.216	654.404	172.84	322.98	299.292	100.336	82.908	147.224	156.412	218.144	201.132	172.344	237.172	170.748	394.152
RHBG	922.472	645.332	503.332	676.724	812.984	1490.46	1165.824	1354.344	1551.164	833.26	805.724	690.044	342.436	139.308	470.932	721.764	852.34	565.848	981.352	790.368	409.048	864.188
MEF2D	0	0	0.204	0	0	0	0	0	0	0	0	0	0	0	0	0	0	0	0	0	0	0.12
GPATCH4	11.5	41.416	7.292	2.696	25.236	4.528	3.136	41.904	1.772	0.864	24.312	33.72	3.644	3.356	19.044	24.476	40.316	13.224	1.212	7.692	4.716	8.764
NES	15.916	18.112	7.252	8.876	9.24	17.22	15.12	13.584	7.688	6.688	23.724	15.788	2.892	7.124	6.612	5.884	8.384	8.652	12.336	9.556	6.34	14.136
CRABP2	3.4	3.848	4.04	5.824	6.512	9.28	9.228	7.176	1.304	4.936	3.948	15.16	1.244	4.788	1.736	7.1	0.572	5.584	4.116	7.264	2.576	5.26
ISG20L2	0	0.06	0	0.1	0	0.056	0	0	0	0	0	0	0.044	85.928	0	0	0	0	0	1.496	0.04	0.872
HDGF	0.056	0.172	0	0.156	0	0.256	0.548	0.392	0	0.156	0.264	0.128	0.048	0.196	0	0.052	0.068	0	0	5.644	0.996	5.364
PRCC	1.644	3.48	2.348	4.188	4.628	26.052	1.456	1.668	0.824	3.072	5.352	0.672	1.064	6.768	3.04	4.216	1.796	13.584	1.084	7.972	10.876	7.372
SH2D2A	9.508	6.256	4.768	11.28	5.044	15.3	6.72	9.716	13.736	4.088	8.32	12.7	2.34	12.976	6.208	2.248	9.316	5.62	3.888	8.896	2.492	4.112
NTRK1	0	0	0	0	0	0	0	0	0	0	0	0	0	0	0	0	0	0	0	0	0	0
INSRR	7.456	3.356	7.868	16.868	22.28	90.84	0.508	0.524	0	0.46	12.7	3.428	132.132	2.34	0.508	3.116	8.224	2.668	2.908	17.896	12.696	38.8
PEAR1	0	0	0	0	0	0	0	0	0	0	0.004	0	0	0.004	0	0	0	0	0	0	0	0
ARHGEF11	87.148	51.252	34.104	40.384	50.432	81.976	69.212	67.16	37.34	46.152	123.456	85.604	16.664	35.1	36.588	49.4	47.48	46.644	28.84	36.828	40.008	74.8
ETV3	11.752	6.292	4.608	7.852	7.492	11.368	9.048	12.788	7.612	4.276	15.86	9.972	3.204	4.624	11.288	5.6	3.816	5.26	7.54	8.14	4.856	12.328
CD1D	0	0.004	0	0	0	0.004	0	0.008	0.008	0	0.004	0.004	0	0.02	0.004	0	0	0.004	0	0	0	0.004
IFI16	1.032	0.316	0.592	1.052	0.824	1.428	0.864	1.308	0.36	1.016	3.56	0.796	0.112	0.732	0.096	0.632	0.064	0.804	0.436	1.096	0.644	0.968
APCS	0.3	0.172	0.108	0.148	0.04	0.324	0.232	0.18	0.276	0.172	0.428	0.192	0.064	0.296	0.08	0.076	0.968	0.148	0.08	0.104	0.144	0.268
CRP	0.08	0.004	0.02	0.032	0.048	0.044	0	0.028	0.02	0.068	0.032	0.012	0	0.428	0.004	0.008	0.06	0.024	0	0.148	0.04	0.1
DUSP23	218.648	142.532	137.964	226.516	85.788	369.612	157.032	76.432	164.076	96.052	148.588	135.828	75.848	40.784	58.516	88.524	187.896	233.556	199.892	109.564	35.332	85
SLAMF8	1.756	0.252	0.272	0.152	0.244	1.124	0.4	1.156	1.124	0.288	0.028	0.576	0.276	0.044	1.54	0.572	0.696	0.772	0.42	0.704	0.076	0.216
VSIG8	0	0	0	0	0	0	1.676	0	0	0	0	0	0	0	0	0	0	0	0	0	0	0
CFAP45	0	0	0	0	0	0	0	0	0	0	0	0	0	0	0	0	0	0	0	0	0	0
TAGLN2	61.052	31.684	166.632	149.856	284.18	158.896	33.444	37.536	23.744	19.576	346.668	243.592	15.98	97.272	49.608	55.176	328.62	64.708	18.844	359.388	44.664	74.748
IGSF9	10.38	13.032	15.876	26.536	12.236	32.948	19.832	4.832	16.108	23.556	44.728	9.244	10.02	47.832	6.336	12.236	21.172	12.908	7.572	14.816	34.864	74.52
PIGM	0.9	449.804	3.668	33.06	6.548	6.976	17.072	2.24	4.164	12.852	4.564	108.9	76.624	11.704	1.776	2.552	30.388	0.84	8.824	21.316	1.136	2.136
IGSF8	23.644	10.316	30.408	56.7	22.772	29.788	30.488	24.3	32.112	30.088	46.584	88.92	22.76	20.372	36.536	31.496	28.044	20.512	11.732	40.176	75.204	146.908
PEA15	1.308	5.244	0.66	2.476	0.256	1.08	1.292	4.664	2.412	2.444	0.076	24.256	2.68	0.568	5.08	0.852	0.036	0.896	0.912	1.168	0.912	1.76
DCAF8	1319.892	577.792	721.148	545.632	675.04	1664.052	1356.008	1022.848	1024.88	529.572	1157.248	1370.468	125.432	228.064	547.568	986.872	982.836	1045.928	1045.676	950.34	906.336	2455.972
PEX19	0	0	0	0	0.128	0	0	0	0	0	0	0	0.432	1.42	0	0	0	0	0	2.276	0	0.168
COPA	240.868	243.124	48.336	56.184	73.792	155.032	150.212	122.656	121.624	58.328	117.136	122.844	32.76	27.408	58.1	57.7	123.992	98.364	57.42	106.268	41.608	91.572
NCSTN	31.492	109.976	3.32	1.192	8.692	25.772	50.928	34.544	0.58	7.528	6.556	1.124	3.332	7.436	0.18	13.336	0.436	11.104	16.708	21.596	1.032	4.936
VANGL2	33.072	15.208	13.028	28.812	14.72	26.024	25.276	19.776	41.916	12.376	25.844	28.948	14.688	17.54	29.364	15.34	23.188	20.764	9.924	29.128	33.5	65.232
CD84	0.376	0.308	0.58	1.884	1.512	1.348	0.612	0.288	0.352	0.452	1.084	0.988	0.168	0.328	0.536	0.38	0.332	0.128	0.316	1.148	0.396	1.108
CD48	0.46	0.544	1.112	1.248	1.132	3.276	1.124	0.904	0.776	1.004	3.368	1.264	0.188	1.096	0.452	0.512	1.428	0.848	0.8	1.46	2.088	5.768
SLAMF7	0.54	0.288	0.932	0.808	0.292	0.616	0.756	0.92	0.492	0.748	0.352	0.924	0.824	0.192	0.908	1.504	0.328	0.456	0.628	1.14	0.572	0.716
LY9	3.324	10.324	4.048	5	5.54	16.636	3.008	9.916	2.56	9.608	2.26	6.184	4.66	1.736	4.776	11.528	13.992	1.624	15.592	9.452	3.8	6.776
F11R	18.868	16.392	29.888	159.484	107.028	84.492	65.464	38.94	22.152	12.896	56.156	121.312	5.792	21.708	75.808	27.748	47.676	15.848	33.44	112.9	88.352	127.48
TSTD1	0	0	0	0	0	0	0	0	0	0	0	0	0	0	0	0	0	0	0	0	0	0
USF1	44.388	118.528	92.268	56.576	28.464	266.808	117.952	54.412	31.308	79.264	93.936	66.3	11.148	28.36	39.776	110.084	142.76	88.56	53.704	46.096	62.244	110.952
ARHGAP30	1.292	0.296	1.436	2.364	1.468	1.52	0.904	2.432	1.536	1.964	1.84	2.116	0.616	2.816	2.904	1.5	4.316	0.64	0.892	2.076	1.964	2.9
KLHDC9	96.116	78.944	36.496	120.984	39.048	152.04	114.328	99.832	101.228	63.8	164.224	57.892	47.288	53.544	76.396	79.376	43.812	46.8	57.376	73.568	77.124	162.936
PFDN2	110.144	58.844	42.396	58.12	37.996	118.468	102.332	67.064	46.684	33.672	72.296	66.02	32.484	45.116	32.748	66.344	85.668	59.34	45.484	41.936	65.98	169.148
NIT1	0	0.104	0.108	0.132	0.428	0.244	0.448	0	0.292	0	1.772	0.344	0	0.928	0	0	7.992	0	0.088	4.084	0.508	0.304
DEDD	22.596	1.496	3.288	8.372	7.136	9.34	0.72	5.732	11.8	2.136	39.248	1.272	1.04	6.556	1.804	9.42	6.036	27.364	7.628	2.112	9.84	19.256
UFC1	4.868	4.528	5.428	10.252	3.984	8.32	6.176	5.052	9.148	2.748	12.624	5.676	4.6	22.024	1.304	6.616	3.472	17.296	3.96	3.696	6.3	15.508
USP21	3.944	11.196	32.796	166.712	58.232	137.592	100.268	21.072	28.896	14.624	64.96	43.608	4.532	155.04	8.984	14.908	9.988	12.008	8.58	99.08	85.764	236.428
PPOX	4496.364	2600.196	2135.944	2075.348	2040.904	3784.184	3439.172	3107.636	5561.18	1155.248	2455.544	4127.692	2026.876	2182.604	1659.908	1367.648	3333.736	3004.44	1177.572	1319.672	1348.856	2963.92
B4GALT3	214.252	80.508	159.624	189.64	148.068	353.324	116.608	157.964	250.3	93.028	367.908	154.192	45.476	73.748	69.6	51.648	176.82	181.616	108.036	97.084	142.676	292.336
ADAMTS4	3.48	1.092	1.888	3.904	2.164	12.808	2.412	1.368	3.456	1.184	5.304	2.468	0.576	2.872	1.12	2.308	13.688	3.436	0.512	3.968	1.552	2.244
NDUFS2	8.476	2.548	12.136	17.132	16.996	32.964	7.716	1.556	2.404	4.244	48.792	2.804	0.98	34.08	3.42	14.144	1.744	3.144	13.512	5.712	7.628	12.188
FCER1G	0.032	0.004	0.016	0.028	0.08	0.076	0.016	0.008	0.088	0.016	2.372	0.048	0.044	0.156	0.032	0.028	0.02	0	0	0.02	0.016	0.008
APOA2	15.916	0.66	7.72	0.452	47.2	24.116	20.716	44.528	2.42	3.676	2.652	29.108	3.588	0.492	0.164	40.312	0	10.952	3.212	16.208	2.34	7.736
TOMM40L	66.176	28.804	44.012	52.492	46.58	69.976	36.548	45.644	26.344	40.896	35.772	56.112	10.812	17.036	43.764	40.392	26.632	55.348	31.56	61.844	22.048	37.412
PCP4L1	0	0	0	0	0	0	0	0	0	0	0	0	0	0	0	0	0	0	0	0	0	0
MPZ	67.896	49.24	29.256	27.276	34.044	66.832	61.94	36.4	26.94	9.668	105.256	96.828	12.664	26.428	16.312	33.692	22.424	33.556	22.552	59.244	21.052	49.324
SDHC	8.552	7.1	11.28	13.544	8.92	18.812	13.672	4.788	26.224	4.556	15.668	9.848	4.716	11.304	4.996	7.108	16.576	14.92	7.504	7.028	8.436	18.608
CFAP126	2113.496	2413.628	1927.048	2447.524	2667.256	6000.368	4227.508	3041.716	4726.152	2045.448	5911.424	2430.684	944.528	1552.98	2304.864	3045.56	4182.768	2123.312	3598.672	2531.276	4424.984	9978.188
FCGR2A	0	0	0	0.152	0	0	0	0	0	0	0	0	0	0	0	0	0	0	0	0	0	0.144
HSPA6	2.392	5.08	9.932	19.508	17.844	44.1	6.436	6.236	1.64	6.588	16.352	10.424	0.548	9.468	5.496	6.384	3.096	5.8	3.076	21.848	7.636	16.808
FCGR3A	0	0	0	0	0	0	0	0	0	0	0	0	0	0	0	0	0	0	0	0	0	0
FCGR2B	290.5	147.44	186.612	171.62	147.352	319.156	261.252	199.38	219.992	121.836	111.86	240.584	80.176	48.204	162.684	170.68	195.696	247.32	201.516	160.356	42.288	84.6
FCRLA	3.728	4.152	5.4	19.512	9.136	20.268	5.536	5.412	1.068	3.284	3.976	9.984	0.944	2.108	6.028	6.408	3.564	2.932	3.632	15.808	6.12	7.228
FCRLB	5.524	4.072	2.064	0.836	1.028	6.112	2.476	3.128	2.6	1.264	30.244	1.048	1.108	1.436	2.74	1.492	3.008	1.96	1.224	6.58	13.836	43.988
DUSP12	1469.456	880.716	635.08	598.684	874.176	1531.944	1210.48	1558.78	855.272	1020.58	1935.608	931.132	239.02	351.744	884.492	1102.632	912.408	792.552	1009.504	845.968	962.856	1701.328
ATF6	195.4	120.252	85.808	91.912	132.392	183.764	220.424	98.204	187.624	84.972	158.016	134.88	64.828	33.12	95.672	55.112	75.624	127.868	129.876	93.2	56.44	123.572
OLFML2B	0.024	0	0	0	0	0	0	0	0.024	0	0.008	0.132	0.016	0	0	0	0	0.024	0	0	0.66	1.54
NOS1AP	49.22	14.32	86.2	65.032	70.52	114.476	54.836	8.132	26.208	15.02	1096.424	44.656	6.648	67.64	1.288	3.8	38.94	41.824	17.824	112.116	465.76	1078.06
C1orf226	0	0.068	0	0	0.072	0	0	0.032	0	0.02	0.028	0.056	0	0.096	0.076	0	0	0	0	0	0	0.02
UHMK1	222.312	91.8	73.904	76.812	82.144	191.772	170.136	172.464	171.684	99.032	190.848	200.36	42.876	53.42	101.472	75.184	200.232	109.916	55.92	93.132	131.956	331.472
UAP1	0.044	0	0.324	0.304	0	0.78	0	0.06	0	0.04	0.04	0.108	0	0	0	0.044	0.06	0.2	0	0	0.04	1.02
DDR2	43.088	26.56	10.752	13.28	7.52	23.044	13.18	14.508	5.72	9.508	12.976	15.412	5.004	4.056	18.356	8.488	15.608	10.9	8.652	13.368	12.244	25.632
HSD17B7	1.328	1.68	0.196	0.856	0.18	0.568	2.372	0.932	3.092	1.592	2.568	1.688	2.124	89.316	0.396	0.348	0.564	0.664	2.708	3.308	27.872	67.552
RGS4	1092.188	578.024	395.616	307.26	390.504	779.788	867.688	742.94	458.124	436.576	1563.804	858.312	178.208	152.12	260.56	346.28	257.376	581.116	586.588	377.12	456.56	1118.476
RGS5	149.736	110.388	102.648	96.908	64.556	157.76	120.908	122.564	82.492	38.744	88.164	166.256	40.588	118.1	62.604	59.496	206.516	119.244	43.2	51.324	60.824	125.152
NUF2	0	0	0	0	0	0	0	0	0	0	0	0	0	0	0	0	0	0	0	0	0.336	0.84
PBX1	25.388	7.98	19.304	120.748	32.404	40.644	47.552	24.772	15.804	94.068	18.992	41.692	9.592	96.648	83.8	59	45.596	19.872	13.2	27.504	43.224	69.676
RXRG	6	9.812	37.42	24.744	27.684	125.544	27.032	6.816	4.024	170.508	7.728	17.58	1.352	14.34	14.708	16.68	5.32	57.216	63.852	38.4	20.372	22.652
MGST3	6.196	22.2	12.916	31.132	15.068	89.232	13.704	7.492	3.352	12.388	21.14	10.696	1.708	20.016	8.336	8.14	6.672	17	3.604	25.596	15.568	40.564
ALDH9A1	21.08	27.212	15.408	17.432	3.856	80.668	50.344	7.476	15.344	21.276	12.52	16.192	1.232	2.168	9.952	12.66	70.344	30.388	24.324	7.836	4.952	7.112
TMCO1	0	0.368	0.24	0	0	1.112	0	0	0	0	39.296	0.604	0.14	45.688	0.42	0.16	0.96	0.228	0	0.896	0	0.22
UCK2	23.512	14.592	13.176	16.716	11.224	34.112	25.524	12.74	45	7.672	43.724	17.78	10.5	7.516	10.896	11.772	14.472	26.116	16.1	11.7	10.712	24.912
FAM78B	238.784	21.6	145.312	176.432	225.908	105.28	28.04	25.872	125.648	77.032	46.44	179.94	12.836	36.38	37.984	47.724	32.936	256.52	63.896	204.832	110.996	199.092
POGK	33.48	57.78	33.532	51.184	35.004	71.248	47.696	36.044	36.032	35.568	199.244	40.088	9.156	41.092	17.976	18.352	58.288	18.596	33.336	40.932	37.456	87.548
TADA1	0	0	0	0	0.4	0.412	0	0	0.32	0	0	0.124	0.24	0	0	0.24	0	0	0.18	0.168	0	0
ILDR2	1100.26	519.78	424.456	258.532	279.776	540.684	693.172	643.444	627.508	275.236	690.436	377.408	256.712	115.16	218.304	508.28	458.464	338.396	442.616	400.56	193.5	502.06
MAEL	17.096	20.356	17.164	27.036	11.904	9.472	21.776	9.26	2.988	30.668	19.216	6.54	5.348	16.992	22.892	35.884	20.492	28.6	8.26	13.972	17.664	82.984
POU2F1	5.412	105.248	37.972	0.544	5.536	112.82	9.848	0	0.536	1.86	0	0.6	0	0	0	2.576	29.332	105.848	15.372	55.276	0.348	12.64
CD247	0.012	0.052	0.052	0.104	0.06	0.072	0.024	0.032	0.004	0.104	0.04	0.004	0.028	0.08	0.068	0.044	0.056	0.012	0.036	0.012	0.128	0.064
CREG1	8.268	16.404	10.344	22.144	23.8	128.064	14.704	22.94	4.636	10.32	26.832	11.888	2.028	4.352	19.312	11.384	11.072	22.704	5.364	38.984	46.012	60.376
RCSD1	0	0	0	0	0	0	0	0.004	0	0	0	0	0	0	0	0	0	0	0	0	0	0.004
MPZL1	46.636	27.924	56.036	20.968	56.604	80.592	38.992	42.776	25.568	31.828	42.176	79.808	17.852	14.308	40.132	36.424	38.62	69.596	32.472	45.276	23.72	38.98
MPC2	118.828	62.996	40.36	77.248	46.916	78.052	70.372	76.476	71.932	62.956	140.596	125.792	22.764	67.176	45.448	52.092	50.96	55.288	48.152	57.368	37.104	68.144
DCAF6	98.08	53.912	100.836	95.5	82.344	135.532	126.94	121.496	105.068	71.528	158.712	110.696	39.764	70.136	66.084	71.46	76.576	98.24	83.436	61.168	60.316	155.148
GPR161	3.124	1.996	3.204	2.396	3.484	5.92	4.816	2.816	2.636	1.824	3.076	3.34	1.2	0.668	1.552	1.64	4.684	4.072	2.312	1.968	1.82	5.832
TIPRL	7.056	12.48	15.476	54.868	23.372	58.2	17.28	11.52	0.888	7.904	4.92	16.852	1.856	43.296	10.556	11.196	7.624	3.024	8.888	61.904	27.456	27.984
SFT2D2	0	0	0	0	0	0	0	0	0	0	0	0	0	0	0	0	0	0	0	0	0	0
TBX19	131.768	75.58	93.576	128.008	73.576	231.856	180.232	84.328	307.088	42.784	195.108	149.2	68.212	40.412	71.544	91.032	288.908	137.14	85.9	88.256	132.24	304.384
DPT	0	0	0	0	0	0	0	0	0	0	0	0	0	0	0	0	0	0	0	0	0	0
ATP1B1	7.716	8.764	14.644	36.476	22.312	52.888	12.996	19.712	5.224	10	23.724	26.244	4.464	26.816	14.708	12.256	5.792	5.964	6.808	30.108	19.796	38.016
NME7	0	0	0	0.46	0.404	0.404	0.172	0	0	0	3.832	4.168	0	60.916	0	0	0	0.192	0.224	6.832	16.676	32.04
BLZF1	2.264	22.072	3.104	7.104	7.14	28.496	77.564	3.176	2.124	95.112	3.48	3.08	1.356	7.208	1.896	6.576	4.012	7.38	60.364	12.232	12.808	17.9
CCDC181	4565.608	3335.808	1533.416	660.488	1496.776	1311.46	6489.62	2252.34	932.2	6810.812	6487.308	2765.656	795.952	86.62	549.596	2733.024	432.508	1056.292	5191.596	861.264	578.376	1696.504
SLC19A2	34.516	20.012	14.976	26.356	25.196	56.192	18.344	29.076	26.708	22.388	53.188	41.812	7.476	14.02	16.94	15.06	27.224	22.848	12.336	28.308	26.936	47.756
F5	645.932	418.696	192.9	162.02	291.392	402.04	545.156	486.028	450.476	241.54	889.1	410.736	88.868	93.684	131.044	231.836	198.236	285.8	354.628	273.392	260.896	665.036
C1orf112	12.828	6.376	12.812	17.376	12.6	29.608	14.376	15.884	10.24	11.64	78.58	15.52	3.184	9.588	9	12.08	16.94	12.496	7.596	17.224	35.28	75.208
METTL18	0	0	0.152	0	0	0.228	0.096	0.128	0	0	0.132	0.088	0	0.252	0.116	0	0	0	0	0.368	0	0
SCYL3	60.456	37.092	17.608	20.448	23.88	53.256	62.88	38.032	36.992	34.468	55.144	51.188	12.456	13.28	14.36	27.32	64.256	28.176	24.968	35.708	28.228	54.596
KIFAP3	12653.208	5459.34	5457.248	14792.488	12678.976	21073.008	11503.46	6534.124	7963.924	3940.708	18499.888	13472.184	1851.728	4707.088	5232.368	6270.344	8331.78	6052.84	8264.8	10641.324	13615.828	24501.504
GORAB	0	0.128	0.664	28.136	0.044	0	0.028	0	0	0	3.372	1.34	0.032	0.308	0	0	0	0	0	3.388	0.056	0
PRRX1	0.024	0.008	0.048	0.04	0.092	0.316	0.028	0.06	0	0.004	0.068	0.024	0	0.008	0.032	0.028	0.02	0.064	0.024	0.148	0.104	0.268
FMO2	6.56	7.952	2.52	9.66	3.544	6.788	3.92	4.692	2.58	2.272	3.972	9.596	1.18	2.092	2.936	2.596	4.944	2.548	1.616	3.54	5.968	13.796
FMO1	0.516	0.116	0.152	0.528	0.148	1.156	0.072	0.12	0.008	0.12	0.232	0.076	0.024	0.192	0.144	0.068	0.532	0.176	0.036	0.392	0.256	0.408
FMO4	2.408	6.188	4.364	11.736	9.712	30.768	3.464	5.712	0.828	5.524	6.548	7.792	0.336	3.664	7.756	2.4	0.992	2.16	1.356	11.204	8.68	9.272
PRRC2C	12.1	7.072	5.684	21.668	3.072	15.372	7.328	3.744	3.224	13.592	15.768	5.38	11.236	10.024	12.528	4.276	19.6	5.776	11.072	13.192	12.692	17.752
VAMP4	747.936	1081.956	2447.716	1581.992	3562.428	5215.924	1787.424	727.792	1048.1	881.576	1151.388	11826.82	437.968	1073.536	1131.236	884.152	1552.92	1205.108	594.272	4637.088	576.008	1324.376
METTL13	834.184	372.712	462.192	539.004	415.02	1152.892	622.948	557.828	566.204	300.396	1367.408	635.92	189.856	156.58	329.68	252.14	511.632	620.204	490.768	331.228	378.964	957
DNM3	216.028	98.156	109.924	160.876	120.536	249.804	180.1	163.152	173.196	127.58	36.332	167.26	62.468	10.98	80.564	108.628	30.376	171.992	102.936	154.584	20.588	62.712
PIGC	69.244	26.5	107.04	75.576	39.896	1055.736	371.272	29.156	9.54	44.084	62.12	49.648	12.692	26.48	29.768	146.204	18.388	31.848	522.008	158.508	11.464	15.1
SUCO	261.356	1231.636	19.016	74.608	29.632	206.916	147.788	22.7	7.72	328.244	111.844	12.4	9.06	12.444	278.156	25.728	277.348	25.736	18.584	84.368	16.772	102.844
TNFSF4	136.832	17.84	70.484	199.148	121.36	148.052	32.68	50.12	13.18	16.26	43.536	101.316	11.32	44.236	14.956	26.172	150.52	79.672	14.84	172.26	415.568	935.936
PRDX6	1.084	1.072	0.752	0.216	0.204	1.172	0.344	0.132	0.168	0.476	0.08	0.26	0.216	0.62	0	0	0.144	0.904	0.036	1.616	99.024	263.528
SLC9C2	232.452	323.292	69.028	213.068	39.668	328.208	40.596	317.356	341.268	45.096	231.664	62.192	274.464	58.648	569.636	34.444	107.9	148.648	44.588	99.868	75.7	166.8
ANKRD45	974.708	384.488	272.632	1017.804	382.64	747.932	344.952	183.172	263.052	151.04	8165.172	296.232	209.636	328.448	80	161.564	799.588	452.94	292.38	603.824	2707.392	6512.888
KLHL20	0	0	0	0.136	0	0	0	0	0	0	0.096	0.072	0	0.152	0.124	0	0	0	0	0	0	0
CENPL	0	0	0.112	1.256	0.452	0.368	0	0.108	0	0	3.296	0.104	0.02	1.292	0	0.072	0	0	0	0.18	82.464	136.708
DARS2	9604.22	1021.272	1670.76	910.44	1373.164	3547.66	3414.372	2133.944	3293.96	3177.984	400.752	3018.292	654.08	277.52	939.608	1787.632	1360.864	2572.336	3454.628	1819.268	2071.048	5529.816
ZBTB37	154.856	136.096	67.176	96.948	117.484	202.872	187.8	127.448	136.048	89.448	214.928	92.024	52.168	88.932	90.576	96.964	148.396	87.12	111.032	112.336	167.9	376.212
SERPINC1	22.248	2.164	10.908	17.56	10.756	20.492	3.04	2.588	5.188	4.072	515.184	8.728	0.396	6	0.988	4.332	8.7	6.768	11.34	11.292	137.776	381.72
RC3H1	6.06	0.892	1.476	3.624	0.26	4.428	4.048	1.636	4.932	2.008	0.24	5.976	1.412	1.048	2.976	1.296	4.016	2.804	1.356	2.848	0.26	1.012
RABGAP1L	240.768	178.624	317.296	330.12	168.86	567.612	617.412	240.328	212.832	307.168	156.424	435.448	67.96	120.372	215.288	226.688	212.232	300.408	336.128	351.416	204.86	465.612
GPR52	0	0	0	0	0	0	0	0	0	0	0	0	0	0	0	0	0	0	0	0	0	0
CACYBP	7.632	6.748	6.66	7.404	11.352	138.112	10.832	19.588	2.396	13.216	54.58	6.352	3.572	4.012	8.012	21.84	14.576	29.068	4.808	15.684	34.108	33.14
KIAA0040	0	0	0	0	0	0	0	0	0	0	0	0	0	0	0	0	0	0	0	0	0	0
TNR	3969.4	1263.46	978.224	1012.712	1579.276	1909.196	3425.304	2951.812	4035.52	1979.852	2823.868	2701.404	902.568	1017.072	1616.548	1317.868	1693.14	1208.548	1122.968	1233.684	722.396	1421.968
PAPPA2	2389.644	654.404	922.024	1282.46	1458.524	1801.624	1697.916	1562.42	1906.74	1543.516	1397.516	1872.48	465.668	1114.212	955.06	1050.216	2381.848	946.42	1300.784	1010.024	743.156	1269.636
ASTN1	1930.44	933.288	824.936	1461.008	655.928	2315.024	1917.92	1531.276	735.608	1134.864	5389.5	984.516	350.868	1095.188	930.412	857.868	1848.492	707.3	969.004	905.416	1065.964	2774.912
BRINP2	3660.556	475.24	235.944	624.336	48.38	2456.02	3693.584	162.364	785.296	578.724	16.228	355.512	552.156	0.624	72.12	296.82	2.6	604.632	2585.14	969.852	254.448	794.888
SEC16B	0.232	0.024	0.368	0.952	0.808	1.012	0.068	0.188	0.144	0.2	10.768	0.068	0	0.276	0.02	0.2	0.104	0.12	0.016	0.564	7.076	14.104
RASAL2	23.884	12.472	12.8	11.348	13.632	27.816	19.22	21.36	26.036	10.656	23.372	22.752	3.216	4.348	11.604	10.408	25.748	21.636	8.552	22.328	25.252	65.596
RALGPS2	243.68	193.82	124.016	197.088	200.324	241.88	257.664	97.776	335.06	230.552	202.416	157.968	138.032	123.268	210.388	137.828	110.864	138.88	307.136	113.364	86.356	127.152
ANGPTL1	64.764	66.196	38.02	83.696	64.08	108.028	75.884	47.084	45.812	41.58	112.056	59.004	18.472	27.024	30.716	32.572	44.056	41.42	51.788	46.168	59.064	119.46
FAM20B	237.228	140.028	193.42	330.34	454.504	270.876	374.316	380.156	231.272	454.524	528.008	495.324	78.56	468.6	212.088	186.692	405.92	172.216	234.452	279.376	235.204	505.592
TOR3A	2.704	9.68	22.252	171.96	113.476	78.928	28.452	20.36	135.388	9.368	136.144	61.188	1.716	25.376	6.812	2.504	22.02	4.692	6	97.808	304.008	275.448
ABL2	1.668	0.732	2.18	4.18	3.38	3.452	1.644	1.74	1.264	0.84	3.108	1.94	0.448	7.4	1.708	2.276	2.344	0.592	0.636	5.384	29.416	88.276
SOAT1	48.648	9.908	23.496	19.828	13.368	18.592	18.064	2.516	31.636	20.504	21.192	61.032	24.328	10.272	21.44	24.844	10.488	24.288	6.584	16.388	0.768	1.428
AXDND1	69.996	65.92	83.668	75.456	43.164	175.124	77.472	99.576	61.248	46.504	266.36	97.648	32.68	36.904	64.032	77.436	86.444	117.796	74.012	92.936	112.652	240.868
TDRD5	96.744	110.948	76.356	106.248	66.084	211.04	95.948	99.536	68.868	54.336	303.744	89.972	34.588	89.848	56.556	96.912	178.104	108.92	90.82	133.168	87.896	257.324
FAM163A	1598.8	768.992	474.668	540.796	549.696	1239.912	1102.412	1498.808	2788.952	546.34	3183.584	1688.396	443.928	581.68	474.804	600.816	467.48	1012.036	942.872	866.64	1000.052	2689.512
TOR1AIP2	3.048	0.56	0	1.904	0.268	0.712	3.784	2.76	9.376	7.384	0.148	1.168	2.076	0.484	2.432	1.008	4.012	0.4	0.892	0.82	0.3	1.228
TOR1AIP1	45.528	29.04	10.636	17.608	21.624	42.48	30.748	30.732	36.904	15.16	66.604	23.656	10.324	17.948	17.496	17.268	17.688	21.22	26.004	19.016	25.624	53.716
CEP350	0	0	0	0	0	0	0	0	0	0	0	0	0.86	52.84	0	0.108	0	5.788	0	0	0	0
QSOX1	104.296	51.656	41.656	66.24	64.956	115.26	77.032	91.14	114.612	67.464	102.104	69.648	19.796	55.124	46.852	33.08	136.34	34.396	36.144	59.204	58.036	114.956
LHX4	316.544	169.724	78.164	91.524	521.048	243.632	205.056	171.648	65.736	87.272	91.9	78.992	108.692	70.6	193.572	81.664	399.82	154.724	199.316	112.94	127.792	638.708
XPR1	10.756	2.232	3.816	7.876	15.588	14.948	8.252	3.068	1.252	5.04	21.532	1.776	0.136	103.84	1.204	2.656	5.192	4.836	3.196	11.952	91.988	227.228
KIAA1614	1.88	0	0	0	0.228	1.088	0.168	0.436	0.376	0	0	0	0	0	0.264	0.608	16.856	0.512	0	0	0	0.716
STX6	158.956	114.644	85.668	92.472	73.712	190.8	156.876	135.34	75.42	71.648	131.884	143.912	33.316	28.764	72.196	106.204	115.684	157.556	124.748	139.544	85.86	194.492
MR1	253.428	210.712	105.1	174.952	145.016	311.1	249.732	194.516	183.572	114.536	596.236	252.092	45.836	143.464	95.296	90.748	398.364	134.848	227.848	201.16	115.14	274.388
IER5	7.648	13.244	6.096	9.956	4.44	17.496	6.612	16.7	10.912	7.268	24.952	7.572	3.932	7.992	10.836	6.676	12.912	6.452	4.092	8.48	16.84	35.664
GLUL	269.584	210.532	80.852	103.76	79.584	208.336	205.848	160.488	230.144	63.744	161.02	184.844	47.376	51.68	91.504	86.06	315.444	146.468	114.676	119.832	78.236	190.648
RNASEL	1.324	204.504	0.16	0.384	0.512	3.772	18.968	140.148	6.62	11.336	3	27.924	2.296	0.344	9.74	13.692	0.372	0.684	5.64	0.804	0.172	0.972
RGS16	10.108	21.78	10.276	18.48	15.664	36.292	35.128	8.376	2.808	12.444	96.504	16.356	2.796	14.032	4.632	14.696	14.18	9.544	42.484	26.1	40.756	81.212
NPL	156.728	79.036	51.22	77.768	46.992	188.568	67.212	72.26	89.768	32.532	20.748	60.572	42.296	10.18	42.888	66.98	48.1	192.768	90.464	68.768	10.972	40.744
DHX9	5.86	8.648	8.176	9.896	7.516	17.044	6.504	7.98	12.088	7.584	6.74	2.232	3.936	2.364	17.048	5.524	5.852	9.596	9.576	11.496	95.02	292.94
LAMC1	0.088	0.172	0.2	0.772	0.62	1.96	2.26	0.184	0.1	0.26	0.272	0.156	0.084	0.38	0.936	0.536	0.344	0.16	0.428	1.152	0.296	1.072
LAMC2	6.408	3.016	1.712	0.96	0.016	8.008	2.28	0.688	0.38	2.328	0.072	0.528	0.068	0.132	0.04	2.524	0.216	0.24	7.144	1.372	0.012	1.724
NMNAT2	157.168	7.616	175.524	171.644	131.04	1043.908	37.604	59.396	690.416	29.628	557.052	101.352	18.064	39.844	299.784	27.58	43.884	341.108	31.796	445.336	1.48	2.032
SMG7	25.208	82.716	26.72	77.248	19.064	51.516	125.604	11.244	28.116	96.188	88.932	94.72	8.124	33.468	11.276	35.876	31.04	25.46	74.096	29.088	16.932	34.232
NCF2	38.3	15.956	10.84	9.624	6.92	23.916	15.748	16.152	20.668	12.504	17.868	15.744	6.72	3.32	7.632	7.852	34.956	14.184	9.488	8.124	4.244	9.444
ARPC5	130.364	62.372	56.8	54.064	47.204	79.588	70.184	71.9	77.38	38.648	108.268	57.988	30.54	35.048	31.472	68.616	79.42	56.464	73.92	78.424	36.772	87.256
RGL1	62.14	146.416	44.336	91.264	51.904	94.176	116.396	48.02	36.992	41.636	78.36	84.052	17.404	25.028	39.292	27.46	23.352	54.708	65.024	60.748	67.968	159.588
APOBEC4	1801.784	2162.056	2411.812	5599.28	1374.064	4490.036	3024.612	1389.896	2505.116	2015.84	6923.96	2775.912	1186.06	1276.4	2031.42	1894.084	3036.108	1567.492	2431.936	2032.82	3037.24	5952.372
COLGALT2	0	0	0	0	0	0	0	0	0	0	0	0	0	0	0	0	0	0	0	0	0	0
TSEN15	131.104	111.176	145.8	109.168	140.352	326.188	261.444	139.164	98.188	115.204	88.676	197.464	54.652	41.04	107.756	117.592	88.42	160.632	126.644	100.02	58.48	91.42
C1orf21	476.164	42.636	259.128	216.112	546.804	491.432	425.656	113.02	95.268	166.724	202.516	491.644	22.86	89.66	69.584	96.452	1812.304	156.644	462.448	663.064	613.348	1311.104
EDEM3	261.648	210.748	199.728	193.584	329.236	430.296	353.184	204.228	230.676	233.196	230.632	393.528	75.864	86.464	160.156	180.74	126.788	270.448	314.52	246.084	186.484	374.88
RNF2	0	0	0	0	0	0	0	0	0	0	0	0	0	0.148	0	0	0	0	0	0	0	0
TRMT1L	718.22	132.444	237.448	264.364	143.016	695.464	261.004	188.036	248.644	154.736	581.032	343.872	214.36	56.444	113.348	129.148	406.384	543.22	218.188	299.2	327.948	872.392
SWT1	312.396	170.32	110.112	118.548	185.492	329.308	241.668	207.528	96.344	169.216	232.728	274.324	40.26	70.356	60.608	108.076	100.384	166.164	103.54	158.58	132.008	279.276
IVNS1ABP	1851.072	1184.104	1096.648	632.164	1022.712	2061.88	1456.212	517.528	1051.088	824.192	52.9	871.724	588.088	2.804	305.172	728.868	49.536	1673.976	800.14	611.596	69.092	110.284
HMCN1	0.148	0.028	0.628	0.428	0.672	0.212	0.076	0.176	0.02	0.048	0.12	0.108	0.048	0.168	0.068	0.232	2.716	0.056	0.092	4.008	2.928	4.92
PRG4	1216.044	950.872	623.716	1037.072	1257.852	1798.132	1391.444	1016.46	565.8	743.044	5123.164	1390.744	319.432	657.52	532.228	611.692	784.14	592.16	833.328	1183.06	1760.288	3647.4
TPR	77.86	16.952	96.88	103.18	107.248	218.936	29.06	44.664	22.784	36.452	33.588	84.028	18.844	18.748	48.504	50.136	32.76	12.248	27.276	107.976	42.68	31.564
PTGS2	16.176	15.416	5.212	11.552	3.88	32.492	23.616	18.936	7.096	11.372	32.104	6.628	2.048	2.908	5.676	5.38	35.164	7.34	21.54	15.004	3.316	8.5
PLA2G4A	17.02	13.804	11.724	16.028	23.548	29.34	17.852	16.516	4.58	17.5	33.928	19.132	2.248	8.472	8.56	9.256	7.612	9.756	14.76	19.916	19.364	34.064
RGS1	37.772	22.432	19.864	17.864	14.576	56.812	46.508	27.832	28.368	16.592	16.508	51.164	15.196	5.42	26.632	27.56	25.684	22.544	26.812	27.272	6.952	14.54
RGS2	24.284	43.56	20.112	16.496	15.084	37.048	32.428	21.716	15.98	23.604	57.712	25.104	9.624	15.384	32.556	18.576	13.68	18.124	43.94	22.368	27.136	54.408
UCHL5	353.588	85.532	137.628	57.928	146.776	263.508	138.668	38.392	270.652	57.916	40.416	104.72	62.248	9.492	21.06	58.676	387.656	243.976	80.444	78.264	181.748	436.36
GLRX2	927.732	535.008	346.6	378.316	332.752	723.552	738.924	453.296	563.496	375.4	924.212	616.788	173.396	191.684	278.784	327.584	531.744	419.724	342.728	387.44	163.46	378.796
CDC73	108.62	104.876	125.656	142.096	96.848	331.956	167.956	107.072	138.004	116.068	146.404	111.344	70.244	88.12	85.656	112.148	228.908	189.744	156.984	142.508	132.328	283.38
B3GALT2	1105.384	714.908	1154.056	1131.588	836.28	2621.116	1385.336	776.228	873.968	989.712	1070.396	1589.6	206.44	337.376	618.908	636.336	1203.708	1358.396	1217.812	937.76	725.128	2013.904
KCNT2	1037.548	246.616	768.64	293.372	838.552	1272.32	270.448	66.796	102.892	153.348	183.596	349.208	98.368	78.136	70.288	132.308	131.8	1156.268	227.248	1281.568	130.62	256.824
CFH	0.828	2.92	3.224	7.232	6.212	16.908	2.412	2.276	0.072	1.728	1.608	3.072	0.168	1.7	1.072	0.912	0.616	0.608	0.62	10.332	9.148	19.204
ASPM	10.72	11.656	12.352	14.864	8.42	28.232	21.256	11.292	17.8	10.016	36.888	14.356	4.668	8.272	7.868	8.912	21.028	10.768	10.98	11.276	20.38	38.76
ZBTB41	0.476	0	0.7	0.228	0.628	0	0	0	0	0	0.432	0	0	2.004	0	0	0.192	0	0	0.212	0	0
CRB1	0	1.06	0.268	0	0	0.236	3.108	0	0.124	0.648	0	0.192	0.212	0	0	2.564	0	0	1.468	0	0	0.84
DENND1B	0	0	0	0	0	0	0	0	0	0	2.476	0	0	1.028	0	0	0	0	0	0	5.492	5.388
C1orf53	0	0	0	0	0	0	0	0	0	0	0	0	0	0	0	0	0	0	0	0	0	0
LHX9	179.46	167.988	83.308	92.404	153.572	154.196	283.244	154.372	299	71.968	188.168	264.216	66.64	62.832	61.348	81.092	197.124	101.288	104.316	90.092	75.892	180.424
NEK7	0	0	0	0	0	0	0	0	0	0	0	0	0	0	0	0	0	0	0	0	0	0
PTPRC	3.74	1.532	1.788	1.268	2.148	3.78	2.816	2.776	1.36	2.22	2.636	3.156	0.492	1.284	0.996	2.04	3.084	1.268	3.532	2.228	1.716	3.76
NR5A2	72.584	58.556	22.028	28.7	32.936	52.656	45.688	37.544	42.64	28.484	71.652	50.356	18.896	10.22	16.052	24.096	20.096	28.976	40.084	34.62	29.236	78.636
ZNF281	38.996	135.744	11.804	24.456	22.668	75.444	8.444	16.744	86.792	11.004	14.672	8.72	17.62	12.064	26.98	8.772	40.96	21.052	14.784	39.832	37.304	50.832
KIF14	104.976	47.828	29.116	43.708	46.752	58.796	88.86	62.06	85.796	42.44	89.884	71.964	18.104	16.908	31.64	25.956	23.688	43.944	26.324	42.212	27.508	55.868
DDX59	21.924	2.564	10.352	8.496	10.264	23.416	4.88	3.696	7.584	5.736	233.42	6.892	0.572	6.388	0.82	6.184	17.74	11.252	8.704	13.508	165.38	427.78
CAMSAP2	14.392	32.7	18.568	16.112	47.908	99.992	25.612	25.108	6.888	25.028	218.096	28.948	4.372	22.96	10.028	11.96	15.056	28.604	40.256	42.736	36.136	113.668
KIF21B	132.98	79.104	62.732	74.948	86.18	141.888	139.2	91.672	92.5	58.26	215.928	144.272	36.876	72.416	40.496	51.444	62.088	59.44	118.672	81.416	48.376	145.22
ASCL5	0.712	0	0	0	0	0	0	0	0	0	0.688	0	0	0	2.264	0	0	0	0	0	0	0
TMEM9	373.048	0.26	90.06	1097	236.864	1530.38	77.196	54.056	1.38	19.8	1.444	117.108	251.092	0.336	5.096	10.268	0	359.68	456.848	139.176	3.808	88.004
IGFN1	1.28	0.096	8.728	14.796	16.124	12.348	8.908	1.648	2.3	3.484	7.484	20.212	2.96	6.46	1.056	1.456	5.196	3.5	0.672	11.236	4.7	5.024
PKP1	4.72	1.62	1.836	3.824	3.392	6.416	2.404	5.7	3.896	3.156	13.612	3.648	0.688	0.996	2.18	2.5	4.704	2.424	1.704	4.512	4.344	7.952
TNNT2	9.976	14.2	4.78	6.916	4.088	14.86	12.832	12.192	5.748	4.408	3.172	8.156	7.54	2.768	7.428	8.184	0.82	8.728	5.592	5.072	1.176	1.288
LAD1	0	0.024	0	0.056	0	0	0.016	0.132	0	0	0.016	0	0.016	0	0	0.024	0	0.02	0	0.08	0	0.044
TNNI1	138.36	73.316	60.744	44.584	42.4	99.5	62.332	137.864	101.468	30.972	63.784	90.636	40.408	21.164	61.416	69.02	135.98	115.704	37.9	68.824	55.952	140.252
PHLDA3	0.364	0.052	0.936	1.868	0.64	1.06	0.516	0.68	0.04	0.584	0.588	0.212	0.092	17.728	0.604	0.464	0.836	0.332	0.604	0.684	0.616	0.532
CSRP1	0.344	0.524	0.688	1.48	0.8	2.192	0.88	1.48	0.784	0.536	6.156	0.692	0	37.876	0.548	1.4	2.484	0.184	0.164	1.1	3.408	4.892
NAV1	550.196	539.46	387.812	442.02	175.924	769.668	595.832	490.472	316.24	491.584	604.416	588.208	294.092	214.304	647.216	388.564	234.364	496.08	425.668	667.604	1.08	1.824
IPO9	2.288	1.292	3.732	3.296	2.436	2.028	2.652	1.412	1.204	2.928	2.48	0.384	0.904	2.468	5.312	1.9	1.456	0.688	1.084	0.632	2.648	3.396
SHISA4	0.756	13.9	19.8	7.044	2.036	30.444	18.568	2.18	55.36	14.616	3.224	14.512	2.42	2.324	5.008	3.564	4.368	31.316	5.444	12.92	1.032	1.708
LMOD1	0.02	0.032	0.032	0.208	0.092	0.32	0.036	0.036	0	0.044	0.028	0.104	0.132	0.176	0.036	0.224	0.736	0.028	0.024	0.384	0.124	0.212
TIMM17A	0.348	0.156	60.392	2.628	3.992	24.912	6.924	1.108	1.376	0.732	2.528	1.724	4.116	2.372	0.164	2.236	42.372	168.952	0	6.676	0.164	0.636
RNPEP	0	0	0	0	0	0	0	0	0	0	0	0	0	0	0	0	0	0	0	0	0	0
ELF3	56.628	25.968	16.216	27.912	15	47.48	25.264	14.264	55.948	18.204	59.284	28.956	14.76	10.104	7.928	17.88	90.284	27.036	8.968	23.152	54.88	138.24
GPR37L1	102.32	50.212	68.9	88.74	49.308	81.048	69.312	113.468	164.42	23.528	31.216	116.616	43.056	17.776	14.54	45.812	50.36	76.128	51.768	112.224	12.02	23.6
ARL8A	119.084	91.312	53.796	82.26	103.224	143.12	119.108	88.3	105.756	65.608	169.952	133.784	29.384	61.876	53.624	65.04	175.008	59.304	45.264	105.296	108.028	256.884
LGR6	39.524	17.524	29.996	20.8	36.352	39.64	43.436	30.552	42.94	15.212	17.084	37.804	16.296	3.152	19	19.888	3.16	34.284	23.584	34.972	5.616	8.564
UBE2T	215.556	161.28	137.668	164.856	116.056	513.512	652.08	306.696	34.764	429.536	344.468	314.568	69.816	67.188	125.468	239.44	257.384	126.128	794.24	167.748	82.592	189.436
PPP1R12B	80.292	55.092	78.272	97.94	51.672	171.852	131.184	66.46	60.904	43.536	106.584	107.524	35.172	32.612	50.964	65.256	73.872	90.528	64.368	65.384	49.148	90.776
SYT2	544.116	595.984	486.816	444.98	474.216	972.784	922.828	784.348	439.468	610.68	1016.704	711.808	212.32	274.632	333.916	505.948	752.9	508.608	503.56	390.432	504.332	1087.076
KDM5B	54.344	24.34	17.968	18.38	42.556	38.968	32.116	33.008	47.084	26.528	29.66	44.328	12.624	9.136	9.236	21.808	18.536	15.18	12.284	25.34	25.288	51.104
RABIF	1317.928	397.364	283.016	348.108	313.848	618.968	1072.804	195.192	308.292	304.216	64.508	413.6	23.24	51.78	201.94	429.304	562.488	556.104	778.488	390.948	179.212	425.972
KLHL12	264.996	206.22	119.572	140.164	103.144	371.188	487.688	277.072	241.112	221.62	171.644	250.204	60.488	50.08	296.724	170.332	241.28	135.476	169.944	161.756	100.196	238.216
ADIPOR1	6	11.204	72.632	81.648	39.664	128.432	36.36	41.836	36.336	47.592	187.076	19.416	25.836	56.76	215.848	29.116	82.488	56.216	32.672	27.044	130.524	216.06
CYB5R1	19.712	30.808	96.976	198.812	181.12	90.212	38.104	32.516	13.76	26.952	59.016	56.132	14.74	1286.604	49.156	44.32	85.864	15.62	19.828	144.28	41.572	65.328
TMEM183A	262.536	92.76	98.656	215.824	94.496	288.388	145.684	199.844	249.768	74.796	133.132	139.236	45.664	51.672	167.232	55.24	91.648	115.716	169.396	136.204	143.288	330.872
PPFIA4	52.288	48.996	25.172	27.62	25.356	60.636	81.656	45.412	30.72	28.14	62.276	43.612	12.84	14.804	26.684	34.524	61.012	24.872	28.092	29.876	39.14	77.404
ADORA1	3.2	0.564	1.76	1.924	3	9.152	3	3.096	1.244	2.648	7.476	3.796	0.924	1.424	1.412	1.444	1.66	2.464	2.148	1.648	2.392	4.348
CHI3L1	0.128	0.036	0.06	0.072	0.06	0.096	0.064	0.108	0.024	0.04	0.112	0.1	0.02	0.044	0.052	0.04	0.092	0.076	0.024	0.116	0.04	0.096
BTG2	19.244	7.856	8.484	16.376	20.148	20.228	11.828	12.584	7.256	6.436	7.368	21.196	2.988	6.008	3.852	20.68	2.78	21.912	10.204	22.812	6.38	12.628
FMOD	25.436	17.272	16.016	18.772	16.164	41.42	29.932	22.392	7.256	14.472	55.672	26.352	3.584	12.5	16.352	15.94	18.504	22.18	18.864	23.048	25.74	49.6
PRELP	0.068	0.048	0.1	0.688	0.372	0.492	0.072	0.048	0.008	0.128	0.1	0.028	0.004	0.216	0.088	0.052	0.132	0.024	0.052	0.26	0.048	0.224
ATP2B4	145.86	250.348	141.14	218.212	180.428	411.248	183.628	234.244	175.468	156.152	624.908	216.012	45.364	121.4	133.088	135.792	215.768	212.396	177.692	291.232	193.692	423.924
LAX1	0.036	0.076	0.084	0.088	0.124	0.296	0.048	0.048	0.028	0.084	0.144	0.072	0.004	0.008	0.056	0.036	0.016	0.012	0.012	0.404	0.072	0.256
ZC3H11A	66.46	19.836	25.892	32.768	40.02	56.108	19.772	6.464	69.684	14.804	21.404	15.92	44.496	34.028	3.96	3.816	10.084	105.876	29.028	68.412	45.76	123.776
ZBED6	0	0	0	0	0	0	0	0	0	0	0	0	0	0	0	0	0	0	0	0	0	0.08
SNRPE	5.668	1.072	7.24	0.948	0.252	5.228	10.748	0.104	0.304	1.34	0.324	2.22	0.172	8.584	1.976	1.18	1.396	7.924	2.036	2.68	1.996	3.468
SOX13	46.924	34.348	20.18	33.532	29.436	65.284	58.336	34.792	42.404	20.4	121.18	51.908	9.74	17.536	25.128	33.688	67.212	26.552	21.172	38.32	66.74	139.092
ETNK2	21.728	24.088	100.412	248.152	282.604	363.44	33.36	27.72	13.52	32.396	84.756	109.848	10.756	260.628	28.676	48.28	31.088	24.304	26.052	354.96	561.128	1753.012
REN	2.432	2.244	1.68	6.22	4.636	12.388	3.116	4.484	2.092	1.076	5.14	4.232	0.268	0.764	1.512	1.296	1.764	3.036	2.52	3.828	5.52	11.06
KISS1	134.388	39.568	522.26	78.748	469.208	430.624	278	228.884	267.44	63.464	98.752	196.528	37.456	63.448	13.104	103.38	203.96	226.612	297.568	227.42	198.78	405.084
GOLT1A	5.368	5.728	6.98	7.752	11.676	12.252	6.188	10.16	6.32	5.148	2.62	11.848	1.144	27.692	6.64	5.308	3.148	2.252	1.968	13.764	3.04	4.84
PLEKHA6	284.784	115.076	92.968	106.088	159.536	209.964	364.088	174.848	357.524	161.208	328.084	218.708	68.344	57.296	71.924	104.404	185.232	118.944	117.964	145.336	85.884	221.036
PPP1R15B	64.384	2.844	13.96	38.204	28.512	21.752	8.648	6.636	3.288	6.748	11.704	16.068	2.132	6.144	17.468	13.504	19.16	5.2	7.792	23.164	6.728	17.012
PIK3C2B	1.24	0.652	0.872	2.952	3.164	3.828	1.752	1.456	0.932	1.132	1.604	1.328	0.404	0.972	1.86	2.356	0.212	0.688	1.06	3.492	0.72	2.108
MDM4	0	0	0	0	0	0	0	0	0	0	0.092	0	0	0	0	0	0	0	0	0	0	0.376
LRRN2	2.232	293.312	1.536	5.744	0.392	22.428	2.772	134.58	394.608	0.776	1.6	0	1.296	0	2.1	1.22	897.464	7.768	26.824	13.932	680.616	1509.524
NFASC	3447.7	969.52	772.352	1005.068	1670.272	1313.924	1575.908	2678.228	1920.288	566.796	1242.8	2706.376	515.66	438.784	568.612	1006.968	727.392	1742.264	1195.22	1023.02	392.892	673.616
TMEM81	1055.012	520.32	816.596	467.144	598.408	1611.876	1299.088	536.832	792.08	524.928	89.128	1363.896	239.416	26.892	865.112	760.224	118.872	1039.36	625.132	411.024	30.468	42.412
RBBP5	61.18	36.668	24.336	20.448	29.644	61.98	71.552	61.36	55.196	40.24	96.996	65.144	10.256	30.832	20.908	30.604	89.852	34.296	24.556	36.996	53.664	100.56
DSTYK	159.152	149.452	99.364	71.024	84.124	211.408	261.44	80.048	59.588	75.348	182.132	297.14	37.108	25.196	51.856	90.036	113.892	138.364	93.484	130.956	80.496	210.188
TMCC2	4585.648	2162.46	1478.328	1176.096	1100.552	2815.136	3298.356	1698.476	1229.768	1619.22	4396.316	1887.2	822.788	311.504	1353.2	1203.096	1623.06	2118.34	2487.924	1209.984	1406.84	3153.404
NUAK2	0.416	0.292	0.268	0.76	0.628	0.38	0.48	0.212	0.308	0.128	0.46	0.66	0.184	0.404	0.452	0.292	0.044	0.132	0.264	0.332	0.052	0.184
KLHDC8A	314.644	240.38	229.804	242.84	188.564	471.012	457.756	256.34	272.788	238.54	493.228	158.504	71.58	106.524	253.372	255.468	270.008	187.096	347.18	278.932	234.28	448.828
LEMD1	0	0	0	0	0	0	0	0	0	0	0	0	0	0	0	0	0	0	0	0	0	0
CDK18	4.168	1.024	4.56	2.964	5.412	29.472	15.244	8.784	10.632	16.596	29.376	5.64	9.768	1.552	0.544	2.48	4.596	6.832	13.12	4.84	9.252	22.42
ELK4	4.648	4.504	7.952	28.772	10.688	32.1	8.644	6.688	3.592	5.792	14.536	8.66	1.816	10.54	8.104	6.572	140.504	2.42	2.892	14.516	6.648	15.736
SLC45A3	37.084	22.564	6.892	12.544	12.544	28.988	8.884	13.052	16.584	4.388	99.344	10.18	5.376	10.404	9.088	6.42	40.364	10.828	11.38	28.056	25.412	73.764
NUCKS1	72.116	39.816	54.036	90.32	45.324	153.404	83.472	64.552	47.056	40.64	89.176	8.624	19.62	31.224	49.644	57.404	31.948	75.152	72.484	77.148	28.144	46.42
RAB29	0.656	0.716	5.592	6.012	0.568	12.38	4.256	4.928	0.392	1.636	36.496	2.596	0.48	8.716	0.6	1.164	2.3	0.788	1.06	2.192	46.66	131.456
SLC41A1	54.084	29.776	38.556	32.544	20.368	43.672	33.328	39.708	28.036	22.46	47.024	44.356	21.124	17.82	32.76	65.488	30.328	53.948	23.844	74.3	33.668	59.076
PM20D1	93.904	61.244	187.128	215.336	93.024	233.548	88.332	74.112	247.072	78.812	150.348	91.516	90.356	39.68	89.588	88.624	233.212	127.244	111.18	136.8	128.068	220.744
SLC26A9	0	0	0	0	0	0	0	0	0	0	0	0	0	0	0	0	0	0	0	0	0	0
CTSE	0.136	0.136	0.068	0.14	0.08	0.268	0.088	0.16	0.216	0.092	0.044	0.092	0.044	0.048	0.06	0.112	0.28	0.084	0.068	0.208	0.184	0.316
AVPR1B	62.284	6.64	26.088	32.824	22.352	60.24	17.428	18.936	23.268	35.944	44.636	26.268	12.28	44.476	40.152	20.92	57.528	15.624	21.204	28.932	31.388	41.088
FAM72A	0	0	0.192	0.668	0.084	0.296	0	0.132	0.08	0.016	0	0.036	0.012	0.168	0.084	0.12	0.028	0	0.068	0.06	0	0.068
EIF2D	8.472	30.74	23.444	73.952	75.596	139.612	10.112	12.024	2.004	10.308	229.296	50.22	4.384	193.872	10.404	8.572	45.428	18.948	8.808	58.308	498.16	1056.096
DYRK3	495.748	79.68	58.68	87.128	46.804	236.86	99.788	50.16	86.868	72.628	67.692	99.684	43.392	0.728	2.04	15.54	37.724	33.128	65.516	48.256	122.332	266.432
MAPKAPK2	0	0	0	0	0	3.432	0.1	0.588	0	0	0	0	0	0.252	0	0	2.812	0.076	0	0.508	124.764	235.592
IL10	11.528	5.252	5.308	1.968	3.32	10.832	5.88	8.216	1.888	6.824	4.348	6.916	2.376	0.88	5.576	3.368	5.18	5.38	4.228	2.416	2.032	4.56
IL19	3.388	2.124	2.224	1.528	1.304	2.816	3.172	2.276	2.168	1.36	2.524	1.888	1.032	1.068	1.388	2.48	3.104	2.004	2.18	2.176	0.876	1.836
IL24	0	0.008	0	0.004	0.004	0.064	0	0.04	0	0	0.02	0	0	0	0	0	0.004	0	0.012	0.016	0.004	0.024
PIGR	7.22	5.368	3.2	3.172	5.672	7.332	3.888	5.644	7.264	3.14	4.584	6.368	1.508	1.424	2.828	1.66	3.636	4.608	2.336	4.24	2.272	5.572
C1orf116	0	0	0	0	0	0	0	0	0	0	2.26	0	0	0	0	0	0	0	0	0	0.272	0
PFKFB2	0	0	0	0	0	0	0	0	0	0	64.096	0	0	8.52	0	0	0	0	0	0	0	3.388
YOD1	89.488	77.352	49.124	48.94	46.16	108.148	94.548	88.94	67.62	60.36	61.972	65.732	15.384	25.144	68.132	45.436	52.816	54.436	61.556	62.936	70.608	124.076
C4BPB	51.476	24.632	128.944	124.556	105.572	277.532	60.42	27.04	40.544	55.324	43.264	58.672	52.576	67.356	39.2	32.552	71.944	52.58	33.152	203.32	175.856	204.8
C4BPA	0.948	0.32	1.144	1.676	1.772	2.036	0.812	0.68	0.344	0.524	7.2	0.936	0.188	0.464	0.432	0.572	1.712	0.94	0.52	2.712	6.072	17.904
CD55	0.232	0.136	0.06	0.16	0.664	0.172	0.3	4.416	0.072	0	0.32	0.064	0	0.172	0.12	0.288	0.144	0	0.156	0.344	0.072	0.86
CR1L	0	0	0	0.344	1.244	0	0	0	0	0	0.264	0	0	1.136	0.34	0	0	0	0	0	0	0
CD46	192.3	23.892	15.1	46.96	12.156	21.292	29.912	7.632	9.964	15.856	71.304	17.268	2.212	31.1	110.308	15.152	10.884	12.776	17.116	30.44	6.948	27.392
CD34	0.072	0.036	0.272	0.212	0.092	0.12	0.136	0.136	0.052	0.264	0.1	0.1	0.108	0.136	0.212	0.192	0.088	0.068	0.056	0.092	0.244	0.228
PLXNA2	338.472	201.168	119.344	136.712	139.288	289.628	308.024	356.884	199.472	167.848	469.62	413.72	62.576	76.148	116.348	108.76	100.756	220.704	75.24	155.316	65.316	118.868
CAMK1G	625.068	174.66	207.54	174.76	185.376	478.064	265.508	505.872	194.076	132.224	377.216	420.624	77.364	100.22	289.628	249.804	467.796	406.324	149.3	237.636	240.096	660.48
LAMB3	0	0	0	0	0	0.008	0.008	0	0	0	0.004	0	0	0.068	0	0	0	0	0.004	0.004	0.008	0
G0S2	2.532	1.652	1.54	2.992	2.236	20.88	1.812	2.092	0.384	1.352	2.5	2.196	0.22	19.684	1.788	1.176	4.228	3.576	1.136	10.588	2.14	4.88
HSD11B1	3.216	2.304	2.78	3.496	2.552	3.512	2.764	3.568	0.556	2.528	7.176	6.532	0.532	1.688	2.576	2.016	3.48	2.548	1.288	3.664	2.732	6.416
TRAF3IP3	0	0.008	0	0	0	0	0	0	0	0	0	0	0	15.848	0	0	0	0	0	0.004	0.072	0.168
C1orf74	2.876	53.62	0.284	1.344	0.26	1.728	0.216	1.536	0.832	0	5.388	0	0.264	11.34	28.712	0	0.268	1.652	0	4.664	2.184	9.108
IRF6	532.804	436.948	216.556	233.996	317.892	521.344	440.748	358.612	732.728	173.24	851.34	337.188	148.108	83.352	205.944	240.636	440.056	318.328	221.276	338.236	321.664	700.208
SYT14	62.048	6.992	15.164	28.304	10.22	27.392	0.624	4.6	0.628	5.096	11.632	11.732	0.576	6.504	4.472	7.032	5.116	0.764	2.056	20.512	28.352	30.636
SERTAD4	3.056	1.356	4.696	9.184	3.176	6.044	2.576	2.056	1.228	6.284	4.592	2.572	1.292	4.244	6.08	4.348	1.864	2.252	2.528	2.5	8.376	5.68
HHAT	550.572	379.676	202.06	258.608	339.844	663.972	522.324	354.088	320.284	232.836	664.18	476.536	118.704	172.556	222.076	252.696	362.464	344.136	401.636	396.632	300.356	634.356
KCNH1	0	0	0	0	0	0	0	0	0	0	0	0.9	0	0	0	0	0	0	0	0	0	1.532
RCOR3	222.44	57.96	58.272	104.012	108.96	119.192	72.172	71.312	125.74	36.648	435.672	87.16	46.84	50.256	35.632	50.184	72.816	88.404	71.16	93.756	93.144	306.756
TRAF5	7.624	5.244	3.396	12.528	3.388	7.364	7.28	5.072	3.428	3.896	23.636	9.412	0.956	2.464	3.784	1.964	6.808	3.696	3.192	4.148	1.528	3.824
SLC30A1	337.292	251.592	183.264	231.68	257.864	414.336	376.788	222.348	324.208	241.052	551.056	327.572	105.328	339.424	160.556	152.728	561.272	164.552	339.896	210.508	316.148	589.564
NEK2	817.156	361.376	290.476	476.904	447.412	1060.732	728.108	700.26	516.676	242.816	1038.512	382.76	184.26	221.868	377.86	330.532	496.356	468.824	301.62	473.936	1133.492	2860.48
LPGAT1	0	0	0.832	1.64	0	7.008	0.316	0	0	1.148	0.544	0.336	0	0	0	0.368	23.34	12.424	0	0.22	0.2	2.784
INTS7	135.572	64.532	52.444	122.98	73.22	110.568	73.128	242.172	21.488	41.908	269.68	66.324	28.676	97.972	60.964	17.592	81.868	24.84	81.212	126.24	292.012	628.468
PPP2R5A	486.356	220.048	138.464	103.864	106.872	182.98	170.116	104.36	724.3	98.696	56.072	445.56	89.66	137.312	152.64	29.608	345.004	333.248	196.384	120.2	155.76	331.568
NENF	1163.96	302.916	243.428	364.528	431.232	631.128	612.316	555.016	855.776	327.716	468.152	645.192	136.584	132.192	350.608	258.436	521.088	621.464	165.448	445.344	242.24	571.688
ATF3	82.288	115.964	80.276	40.344	50.972	179.66	190.48	139.252	77.5	108.576	88.944	144.392	42.252	63.58	96.964	97.66	110.26	104.732	61.976	100.188	39.636	68.056
FAM71A	0.356	0	1.82	3.188	0.208	0.996	2.4	0.472	1.072	2.912	0.288	2.964	0.064	1.644	0	0.108	9.096	20.432	1.064	0.232	0.208	0.788
BATF3	1.704	2.748	2.668	4.928	5.088	33.708	3.156	4.476	1.932	1.196	5.928	2.472	0.18	1.8	2.62	3.468	1.992	4.412	0.992	6.952	7.364	9.152
NSL1	384.86	4.624	77.548	61.4	142.096	185.284	406.324	283.9	177.384	74.348	58.908	314.92	59.136	0.804	55.356	92.088	1.252	150.224	60.204	52.772	13.1	15.48
TATDN3	0	0	0	0	0	0	0	0	0	0	0	0	0	0	0	0	0	0	0	0	0	0
FLVCR1	360.488	230.748	90.392	125.52	76.04	278.6	335.268	202.688	150.508	145.952	276.824	248.232	68.972	57.544	178.484	178.832	169.528	176.028	117.172	168.856	169.176	378.596
VASH2	38.32	38.104	29.776	57.024	66.824	97.92	39.608	21.38	12.868	34.556	117.008	58.656	4.464	27.252	25.056	23.464	28.56	20.56	35.664	51.828	62.552	114.692
ANGEL2	6.988	3.816	4.844	12.608	4.68	11.908	11.02	5.556	8.068	7.508	3.704	3.484	4.668	1.668	9.46	12.816	13.584	5.684	8.972	9.224	11.12	18.512
RPS6KC1	198.236	96.808	118.404	75.392	128.004	268.888	138.556	120.712	44.244	140.08	121.52	170.06	34.228	29.456	108.708	70.668	99.496	85.06	107.012	88.86	98.872	190.932
PROX1	447.92	208.74	166.528	295.156	254.7	266.344	432.916	142.216	332.508	115.984	540.944	385.136	57.068	15.572	83.024	85.32	313.96	186.184	138.908	227.608	108.724	330.472
SMYD2	0	0	0	0	0	0	0	0.1	0	0	0	0	0	0	0	0	0	0	0	0	0.184	0.432
PTPN14	42.864	41.08	43.436	37.444	39.86	90.012	78.4	41.224	35.9	41.02	84.104	62.208	7.968	15.112	16.692	25.884	29.096	31.064	51.04	60.36	15.792	56.8
CENPF	28.536	25.832	12.052	12.88	22.048	30.244	19.496	32.348	18.256	18.808	34.592	29.644	6.712	8.884	10.888	13.024	23.252	12.344	11.02	18.6	18.572	38.18
KCTD3	310.6	257.9	312.952	195.056	185.112	867.952	388.168	767.292	114.468	386.1	434.5	294.588	67.32	106.064	260.14	190.336	323.66	222.024	419.644	160.444	210.876	531.804
USH2A	121.992	80.244	196.672	247.048	205.024	319.672	211.036	204.304	392.852	112.704	648	265.66	74.312	123.952	123.96	94.676	328.212	130.32	94.732	381.792	185.748	508.656
ESRRG	96.12	23.752	32.76	12.868	29.808	36.556	29.36	16.612	65.412	18.2	14.096	33.968	24.248	2.568	15.704	30.508	40.86	31.064	12.82	99.26	10.512	18.752
GPATCH2	107.192	29.06	29.976	22.748	36.896	59.108	52.388	73.728	3.608	32.18	566.876	23.644	1.788	23.992	22.348	32.644	43.636	26.308	28.228	50.464	165.72	478.012
SPATA17	0	0.612	0	1.356	0.612	0	0.56	9.972	0.512	0	9.952	0	0.568	0	0.656	0	0	0	0	18.86	5.252	8.372
RRP15	41.84	12.092	19.456	23.044	17.044	50.412	12.42	9.804	4.76	15.676	32.256	22.964	9.816	7.092	5.2	11.572	5.292	29.808	17.464	41.56	16.58	21.84
TGFB2	0.96	0.028	0.272	0.924	0.592	0.656	0.212	0.216	0.48	0.192	1.832	0.188	0.044	0.316	0.152	0.376	0.772	0.476	0.096	0.692	1.24	4.66
LYPLAL1	17.896	51.24	19.1	5.936	32.188	55.696	127.836	9.632	26.268	64.084	18.88	29.164	20.58	42.156	40.22	25.384	25.284	0.744	53.484	33.896	35.536	69.472
SLC30A10	3.448	4.408	9.46	23.268	13.016	24.316	9.264	6.068	4.416	8.344	7.368	16.216	3.264	4.268	8.404	6.584	9.816	2.32	3.748	25.264	9.688	14.856
BPNT1	51.78	66.34	29.292	16.272	17.86	60.012	10.088	70.56	24.6	7.756	523.34	21.932	4.256	9.448	16.608	16.172	23.36	41.576	11.364	40.84	105.02	254.372
IARS2	34.484	15.04	21.072	35.536	17.856	31.48	31.684	17.884	43.512	21.652	29.36	30.516	13.948	27.104	29.484	23.488	33.444	24.064	13.352	25.12	27.816	42.876
RAB3GAP2	0.588	0.164	0	0.492	0.228	0.828	0	0	0	0	0	0.452	0	0.232	0.176	0	0	0	0	0.408	0.164	0.2
MARK1	671.744	277.184	212.572	284.812	343.936	623.768	479.548	456.836	362.332	372.348	519.58	502.54	105.448	203.176	254.848	227.872	646.236	325.632	171.112	302.168	172.296	362.208
C1orf115	36.068	52.96	12.896	27.728	14.652	56.46	23.24	63.612	44.804	6.608	46.38	39.484	20.7	21.284	24.376	29.952	36.436	33.616	12.664	26.496	16.244	36.656
HLX	0.144	0.152	0.324	0.204	0.24	0.744	0.196	0.12	0.04	0.252	0.964	0.216	0.036	0.068	0.284	0.064	0.288	0.108	0.152	0.212	0.396	1.244
DUSP10	0.56	0	0	0	2.136	1.54	1.184	0	0	0.76	0	0.616	0	0.236	0	0.208	0	0.26	0	0.504	0.584	1.632
TAF1A	203.26	143.86	67.372	134.948	124.008	109.596	140.436	154.788	42.988	99.976	316.908	184.792	32.136	66.62	68.692	79.536	74.168	71.476	67.988	120.444	98.216	264.456
MIA3	1520.296	472.288	514.008	690.68	503.896	1327.088	998.048	775.736	776.784	658.548	1128.312	1091.872	273.64	303.96	551.644	483.824	1222.34	671.228	481.8	733.56	542.288	1292.248
AIDA	23.624	9.328	23.552	62.112	96.64	35.424	14.064	18.72	8.344	19.272	22.588	33.92	5.384	11.116	7.284	14	25.356	5.412	8.236	36.956	5.024	14.2
BROX	37.308	55.972	28.744	29.432	25.388	62.748	35.688	50.804	25.796	21.388	112.468	29.184	11.716	20.368	23.26	23.712	59.74	45.916	27.356	37.18	66.452	160.588
FAM177B	0	0	0	0	0	0	0	0	0	0	8.284	0	0	33.632	0	0	3.756	0	0	0	0	1.568
DISP1	43.416	19.788	12.644	33.476	28.956	114.7	10.168	8.892	6.332	11.132	20.452	15.78	1.42	11.628	15.716	26.78	21.46	13.552	4.96	50.804	15.416	39.096
TLR5	44.544	43.884	44.52	90.332	80.04	51.132	91.816	58.58	29.412	75.432	100.968	48.62	30.208	142.532	40.396	38.156	28.132	63.228	49.324	71.936	131.904	282.652
SUSD4	2486.66	1451.196	716.676	671.284	1196.052	2022.764	2333.892	1546.996	1418.028	1134.344	2202.796	1352.852	300.384	223.48	590.04	817.204	722.4	1390.436	844.788	849.944	798.88	2646.14
CAPN8	0	0	0	0	0	0	0	0	0	0	0	0	0	0	0	0	0	0	0	0	0	0
CAPN2	29.324	96.652	11.052	7.9	17.704	43.684	67.616	105.464	0	64.868	117.2	37.216	16.736	21.78	51.564	16.208	0.212	6.132	39.304	16.108	2.468	2.1
TP53BP2	2.512	3.244	2.92	4.868	8.136	37.68	3.3	4.716	1.524	2.636	6.052	3.352	0.688	0.844	3.308	2.584	2.48	7.556	0.608	9.236	6.172	12.996
FBXO28	112.012	94.596	55.128	65.744	56.072	138.692	98.54	71.204	102.364	81.076	141.08	121.76	30.692	30.652	50.556	41.392	262.992	66.532	36.292	73.36	85.188	170.008
DEGS1	133.116	53.252	31.644	36.704	44.432	84.772	102.912	96.456	126.052	40.992	89.408	93.636	23.088	29.648	23.828	35.972	166.324	75.084	27.952	62.664	42.06	119.212
NVL	0.108	0.332	2.208	3.744	0.876	0.76	1.132	0.98	0.088	1.924	2.592	1.032	0.7	1.8	1.508	2.604	1.472	0.832	1.612	3.496	2.056	5.032
CNIH4	2.252	1.972	2.148	10.58	31.588	5.756	3.104	4.46	2.068	1.476	5.308	1.272	1.012	17.152	1.028	0.98	32.264	1.608	0.296	22.616	484.252	1403.56
WDR26	0.096	0.444	0.376	0.388	0	0.848	0.944	0.696	0	4.5	0.068	0.192	0	0.328	0.496	0.076	0.068	0	0.18	44.624	0.536	4.096
CNIH3	240.78	63.336	42.34	168.532	55.544	208.068	9.08	102.188	19.312	9.832	597.516	72.872	18.64	133.708	346.416	51.16	318.236	36.364	7.324	299.952	394.932	247.58
DNAH14	0.284	10.876	9.864	3.136	0.828	25.408	5.96	2.596	2.684	24.292	1.296	1.044	0.216	2.516	2.316	128.092	0.476	0.724	1.492	2.824	3.472	2.276
LBR	0	0	0	0	0	0.024	0	0.12	0	0	0.016	0	0	0.036	0	0	0	0	0	0.212	0.192	0.336
ENAH	1.5	1.444	3.804	3.608	3.524	13.508	1.984	2.088	1.072	2.24	4.572	1.444	0.56	2.872	1.904	2.912	2.612	2.156	0.348	5.056	2.852	5.444
SRP9	91.304	100.472	60.82	79.264	98.036	128.052	138.168	78.412	95.864	75.3	313.872	84.644	31.628	44.52	59.776	74.556	169.736	56.104	64.772	90.928	108.788	262.464
EPHX1	445.988	131.548	157.752	52.6	445.672	132.476	272.308	186.204	356.048	119.592	143.248	864.692	84.856	1.756	94.276	32.352	205.62	72.052	84.668	124.056	17.428	35.152
TMEM63A	0	0	0	0	0	0	0	0	0	0	0	0	0	0	0	0	0	0	0	0	0	0
LEFTY1	0	0	0	0	0	0	0	0	0	0	0	0	0	0	0	0	0	0	0	0	0	0
PYCR2	197.032	171.496	60.78	61.432	67.748	135.64	221.28	241.612	135.744	122.188	60.744	152.304	27.96	30.068	72.716	73.216	242.764	88.54	126.288	101.264	47.128	98.004
LEFTY2	0.72	0.656	0.572	0.724	0.804	0.9	0.872	0.624	1.236	0.66	1.808	0.776	0.26	0.46	0.404	0.424	1.196	0.552	0.292	0.784	1.192	2.324
SDE2	42.396	24.892	18.5	17.28	18.368	35.684	27.632	30.324	37.54	20.512	28.28	31.132	10.904	7.892	14.092	15.952	17.428	18.356	14.216	26.804	25.724	57.692
ACBD3	0.584	0.104	0.784	0.532	0.884	0	0.488	0.576	0.428	1.012	0.796	1.028	0.196	0.972	1.36	1.312	0.52	0	1	0.952	0.308	1.492
LIN9	0.16	1.088	0	0	0	0.08	0	0	0.808	0	6.652	0	0	29.22	0	0	0.06	0.112	0	0.26	1.6	9.504
PARP1	80.144	75.784	216.68	211.068	362.68	426.08	59.004	32.472	75.884	39.228	61.46	183.984	10.396	1924.092	41.516	25.484	88.968	59.248	36.188	536.564	572.508	1724.268
ITPKB	24.424	20.704	10.16	12.392	12.84	21.3	21.5	19.196	18.164	7.528	62.396	21.852	5.024	8.172	13.908	9.248	27.892	12.104	8.164	12.024	31.548	73.928
PSEN2	94.732	177.056	106.188	189.568	196.816	370.872	207.32	385.404	120.28	122.18	174.136	201.44	43.216	796.86	226.508	145.448	283.348	71.604	191.276	237.368	160.88	418.268
CDC42BPA	1280.616	619.412	304.096	279.28	388.9	917.468	1194.376	811.072	696.196	580.156	1101.644	639.292	249.996	252.824	431.552	390.52	2081.224	506.464	837.156	336.22	414.248	840.572
ZNF678	0	0	0.116	0	0.076	0.732	0	0.1	0	0	0.096	0	0	0.06	0.064	0	0	0.176	0	0.072	0.184	0.372
SNAP47	0	0	0	0	0.14	0	0	0	0	0	0.276	0	0	0	0	0.104	0	0	0	0	0	21.472
JMJD4	26.956	3.408	15.688	15.928	16.72	32.776	30.688	10.38	15.992	10.264	47.928	21.112	5.168	3.692	9.936	17.288	6.24	15.928	12.84	10.596	2.032	3.3
WNT9A	223.18	268.428	83.764	86.856	164.128	249.2	615.288	160.62	73.004	206.484	348.108	182.06	35.888	54.332	114.08	187.352	106.984	93.556	174.672	124.204	120.56	279.524
WNT3A	8.192	0.5	1.212	2.248	1.844	8.744	0.584	0.452	0.016	0.724	0.488	0.784	0.076	0.636	0.26	0.188	0.78	0.952	0.344	2.192	2.412	2.236
ARF1	0	0	0	0	0	0.22	0.332	0	0	0	1.212	0	0	0	0	0	0.152	0	0	0.068	0	0
C1orf35	792.712	340.16	271.444	372.528	271.896	696.8	444.688	494.56	600.376	262.536	438.54	486.576	131.144	82.488	259.344	293.812	359.932	476.552	286.452	350.992	210.112	435.68
GUK1	321.656	171.248	168.124	331.996	240.256	347.94	213.084	195.876	170.42	169.228	489.696	224.028	55.008	92.228	137.66	127.024	348.168	129.144	176.56	245.848	153.024	246.152
GJC2	0	0	0	0	0	0	0	0	0	0	0	0	0	0.068	0	0	0	0	0	0	0	0
IBA57	3.844	1.404	4.204	7.132	2.224	3.636	2.496	4.304	6.188	6.128	2.444	3.808	2.572	4.964	5.452	12.26	3.452	2.332	2.328	7.232	2.56	6.768
OBSCN	50.472	16.608	43.916	92.156	93.888	93.82	19.572	43.556	5.332	17.492	111.7	36.128	9.672	44.876	18.076	24.956	46.54	32.996	11.86	95.76	68.06	99.696
TRIM11	0.388	0	0	0.112	0	0.14	0	0	0.064	0	0	0	0.116	0	0.076	0	0	0	0.252	0	0	0.08
TRIM17	1.264	1.236	0.344	0.492	0.596	1.516	1.24	1.012	1.028	0.592	1.124	0.568	0.304	0.108	0.352	0.532	0.764	0.4	0.728	0.68	0.42	1.756
RNF187	55.3	43.672	8.34	28.244	15.148	14.8	5.98	46.204	6.996	14.044	6.592	31.624	10.036	23.72	36.616	24.016	24.796	3.056	2.04	39.556	6.388	4.784
RHOU	21.592	11.272	7.448	10.136	10.716	24.112	16.016	14.8	14.432	10.584	33.76	15.24	4.112	10.128	9.468	6.388	8.472	11.556	12.688	14.184	14.728	31.196
RAB4A	4143.98	2959.516	1673.284	3110.412	1454.232	3604.028	2493.976	3703.44	4778.424	1204.096	2350.632	6177.944	1658.928	2735.672	2074.328	1443.9	7904.408	2111.988	1104.816	1823.312	1381.832	2647.816
CCSAP	1.172	1.256	3.892	4.384	4.772	8.612	2.356	4.632	2.256	5.144	3.9	9.98	3.876	3.68	5.392	1.852	3.756	0.72	3.172	3.068	7.276	10.448
ACTA1	0.104	0.22	0.752	0.8	1.548	3.436	0.788	1.804	0.116	1.016	49.208	0.656	0.22	44.216	0.732	0.116	3.648	0.94	0	9.116	23.408	114.008
NUP133	4043.568	1395.028	876.172	851.404	1030.108	2034.848	2489.124	1193.252	3118.44	1030.904	572.012	1096.54	633.932	158.428	651.12	791.888	1131.8	1928.728	1347.056	940.72	198.268	445.252
ABCB10	0.612	0	0.208	0.168	0.348	0	0.588	0	0	0.76	0	0.136	0.176	0.656	0.736	0.716	1.956	0	0.152	0.344	2.84	20.32
TAF5L	778.452	1211.428	480.684	684.724	505.096	1612.824	719.524	1149.364	667.356	379.408	1692.504	780.676	269.792	868.164	536.852	552.132	1444.884	800.488	868.268	693.832	864.428	1747.972
URB2	19.188	11.12	36.252	30.964	60.3	66.352	15.94	86.372	7.984	18.264	17.54	22.748	8.676	22.44	24.188	21.632	41.024	17.752	9.136	45.544	103.624	232.072
GALNT2	42.96	15.972	11.26	27.916	16.86	23.94	23.804	25.564	20.144	14.14	42.852	24.136	7.252	12.696	12.776	12.512	22.276	22.172	11.968	21.452	11.436	22.168
PGBD5	120.724	3.928	89.368	258.896	8.848	65.58	55.46	538.192	1.488	60.136	55.136	8.328	5.528	87.636	15.392	83.504	95.2	5.668	31.104	17.432	21.144	9.432
COG2	663.176	612.728	680.352	1277.68	305.364	1411.108	28.408	77.448	1535.504	22.24	121.58	729.056	1031.276	6.264	261.692	100.988	30.06	2203.42	69.408	617.476	586.728	1173.2
AGT	2269.808	1450.312	992.88	1237.256	996.376	2308.324	1095.912	1889.036	1381.464	842	1358.972	2403.232	415.536	826.404	1792.068	1020.712	1678.74	1177.596	1019.812	1430.72	934.192	1963.832
CAPN9	154.08	174.372	208.236	256.136	180.188	421.784	185.32	203.992	211.656	116.184	488.072	287.552	80.296	153.544	128.444	159.676	742.94	273.064	302.4	288.708	230.104	446.348
C1orf198	40.46	16.608	1.232	4.572	4.736	0.168	1.056	0.028	0	2.02	38.136	0	0	190.652	0	0.096	0.108	4.416	0	1.572	0.264	0.108
TTC13	143.572	53.316	95.5	138.164	167.628	695.016	39.064	113.968	22.384	55.364	118.28	59.78	10.3	18.3	69.184	26.92	39.776	171.676	55.604	317.144	231.412	291.096
ARV1	0	0	0	0	0	0	0	0	0	0	0	0	0	0	0	0	0	0	0	0	0	0
FAM89A	1.492	0.428	0.828	1.268	0.672	1.628	0.444	0.52	0.864	0.636	0.94	0.532	0.484	1.208	0.752	0.788	0.884	0.956	0.376	0.596	0.624	1.2
C1orf131	541.428	294.924	106.732	129.084	275.864	300.192	291.436	332.46	292.1	125.696	314.116	444.78	89.064	104.824	93.824	107.248	273.552	165.704	77.352	160.348	98.912	265.92
GNPAT	0	0	0	0	0.132	0	0	0	0	0	0.092	0	0	2.344	0	0	0	0	0	0	0.22	0.416
EXOC8	101.748	82.064	21.556	99.212	51.556	198.344	82.74	34.868	54.744	54.148	233.84	136.324	23.932	60.532	69.144	26.552	52.304	53.144	53.784	136.388	176.376	422.892
SPRTN	5.072	4.688	112.112	76.58	37.808	166.06	260.284	393.916	154.22	290.496	15.7	224.552	5.84	16.98	10.556	232.432	29.612	14.444	307.872	25.404	28.776	60.516
EGLN1	45.092	75.532	58.836	89.8	61.776	116.772	67.256	84.444	38.72	53.208	142.772	62.468	31.692	81.82	61.792	48.376	72.42	45.784	48.796	67.324	99.596	157.44
TSNAX	0	0	0.38	0	0	0	0	0.192	0	0	0	0	0	0.732	0	0	0	0	0	0	0	0
DISC1	0	0.056	0	0.228	0	0.124	0.052	0	0.056	0.112	2.768	0.268	0	0.044	0.188	0.032	0	0	0.06	0	0.096	0.372
SIPA1L2	3.052	2.612	1.132	0.86	0.632	2.888	2.092	0.992	4.06	1.204	2.752	0.372	0.696	0.292	0.72	0.376	1.564	2.828	1.948	1.36	2.668	6.96
MAP10	0	0	0	0	0	0	0	0.316	0	0	0	0	0	0	0	0	0.796	0	0	0.368	88.008	130.304
NTPCR	10.776	145.072	158.432	165.368	111.324	366.68	124.052	69.712	4.32	79.068	131.424	110.272	23.412	6.216	12.964	53	94.028	285.46	187.612	244.628	120.028	317.968
KCNK1	17.676	6.296	32.76	54.376	58.884	63.648	8.992	19.48	9.36	14.904	28.004	52.396	23.6	13.176	19.1	9.704	32.236	16.368	7.588	65.44	32.856	95.98
SLC35F3	1.48	55.664	1.6	2.972	1.504	0	0	5.096	2.6	0	0	0	1.344	23.544	1.432	3.412	2.872	0	0	0.736	1.492	7.336
COA6	293.464	328.528	291.388	300.02	290.412	388.552	372.708	231.884	165.292	394.568	537.768	241.832	191.88	189.556	209.236	409.056	293.944	206.092	376.216	224.916	447.06	702.252
TARBP1	337.652	119.484	111.128	121.196	145.068	327.94	329.868	258.912	260.576	85.772	103.188	216.952	68.664	73.364	115.1	135.512	197.588	180.536	99.124	193.844	45.564	120.58
IRF2BP2	237.236	188.196	547.376	867.54	371.692	486.828	745.352	827.388	337.116	692.24	315.088	484.804	275.952	589.396	1121.124	422.024	253.044	284.14	371.472	287.108	339.588	445.5
TOMM20	90.528	79.416	166.36	139.716	103.956	275.192	133.444	102.152	148.848	117.832	283.324	143.912	57.224	92.616	79.196	117.128	195.344	90.892	135.496	169.02	172.288	305.864
RBM34	33.812	17.348	36.96	30.132	33.656	57.648	47.564	19.252	46.492	18.768	36.024	46.44	13.236	17.356	23.18	16.852	52.544	34.964	22.74	27.784	21.06	47.644
ARID4B	294.404	165.404	150.52	127.744	86.052	379.784	281.352	194.184	205.516	127.844	183.68	231.648	88.724	47.068	160.06	133.728	105.868	279.976	178.632	159.408	86.676	215.552
GGPS1	59.656	37.98	11.436	21.268	13.572	67.332	26.488	126.012	9.468	8.472	23.352	12.792	1.616	7.792	55.72	7.672	0.512	22.604	6.564	26.364	8.016	33.62
B3GALNT2	28.184	34.22	54.808	62.392	57.216	83.208	39.168	46.584	24.52	30.104	87.728	49.984	30.564	59.068	36.52	42.82	91.56	34.52	53.964	60.1	125.396	273.24
GNG4	108.772	193.852	246.648	771.444	448.296	2306.472	194.552	149.668	34.336	175.552	399.216	233.464	40.932	518.884	118.168	176.208	119.544	136.288	77.648	741.696	539.568	637.812
LYST	1152.304	1976.2	1399.604	6728.568	5560.192	2044.504	715.624	2020.536	464.404	769.776	1158.684	5601.136	513.384	1120.68	2251.492	1415.228	2619.112	166.432	606.68	5605.056	488.304	629.972
NID1	462.084	29.356	134.324	197.344	288.736	294.596	73.84	449.04	22.552	37.424	226.648	143.256	102.824	63.288	81.884	36.888	42.952	232.328	18.96	197.984	234.84	242.332
GPR137B	20.548	200.044	18.62	13.72	0.232	179.624	1.772	101.428	0.472	1.508	33.068	0.508	3.64	53.164	209.36	1.376	555.684	2.808	1.08	5.176	0	1.24
EDARADD	3.96	1.016	3.08	7.28	5.728	8.308	44.464	2.56	6.384	5.692	3.924	3.252	3.108	35.924	2.512	48.236	2.496	3.092	189.608	28.208	1.964	5.532
LGALS8	0	0.376	0.148	1.232	0.864	0.776	0	1.408	0	0	0.46	0	0.504	0	0	0	0	0	0	0.464	0	0.744
HEATR1	8.664	132.356	23.72	25.516	62.224	55.028	111.472	8.804	20.188	47.46	7.536	32.92	2.424	3.528	3.604	38.692	8.736	5.512	117.32	22.048	9.22	42.396
ACTN2	131.66	4.952	76.4	39.564	46.86	122.284	34.756	27.692	74.548	30.74	13.74	81.392	11.836	6.088	15.8	13.332	8.268	108.992	22.8	23.6	0.284	0.244
MTR	68.712	42.36	30.024	44.244	35.592	81.208	56.24	79.548	61.944	37.016	103.372	60.484	14.408	17.668	29.984	26.152	64.512	45.48	26.828	50.544	49.728	109.528
RYR2	123.816	55.376	131.44	146.576	67.452	217.32	95.656	50.952	111.216	36.648	141.224	143.928	41.556	37.044	47.544	58.396	55.776	134.868	85.776	94.396	42.088	90.724
CHRM3	673.664	330.008	220.548	155.024	202.784	646.32	365.44	323.308	403.848	226.12	392.584	266.748	165.152	65.116	124.304	201.904	260.988	364.868	286.328	246.984	169.188	432.792
FMN2	26.388	457.528	1170.612	346.956	368.352	4774.436	1033.916	74.664	218.708	674.952	82.592	312.368	230.096	66.916	104.192	162.82	267.812	80.276	388.1	47.712	11.104	47.616
GREM2	85.516	39.116	11.5	21.344	14.908	37.52	54.1	37.648	37.076	10.472	45.528	21.464	16.42	17.244	13.492	20.76	42.872	23.6	35.672	20.032	18.728	70.464
RGS7	1.216	4.396	1.356	14.084	10.768	100.764	13.808	21.516	5.456	8.112	4.676	0	3.14	4.944	2.264	2.156	6.84	0.656	325.472	32.44	1.2	9.328
FH	133.904	40.88	117.992	103.092	101.316	216.588	77.052	64.232	87.072	31.744	257.936	152.448	25.976	31.332	52.452	50.364	263.484	142.756	50.316	62.204	101.336	226.196
KMO	10.276	0.508	1.988	3.428	7.652	7.324	15.328	6.864	3.192	13.308	0.664	15.472	0.9	2.82	1.112	1.416	0.368	3.524	5.864	4.072	0.224	0.36
OPN3	73.284	21.28	31.476	28.256	26.92	59.328	41.592	52.656	19.136	49.836	26.108	44.004	14.268	36.272	35.428	38.344	40.416	37.124	31.268	37.52	14.292	34.116
CHML	57.912	67.18	20.76	30.848	31.02	72.924	44.016	25.364	32.552	18.22	2.328	46.108	9.296	3.14	14.82	19.672	38.588	44.108	19.196	42.196	3	11.34
EXO1	3.316	3.252	1.004	4.364	2.632	5.068	4.996	5.636	4.464	2.804	7.396	3.188	1.76	4.188	1.992	3.68	5.676	1.92	3.556	5.02	11.772	26.964
PLD5	0	0	0	0	0	0	0	0	0	0	0	0	0	6.224	0	0	0	0	0	0	1.928	10.016
CEP170	45.176	18.564	11.524	10.5	15.272	23.092	26.476	23.964	18.296	13.78	65.868	26.3	6.32	5.984	9.472	10.304	19.2	16.912	9.24	10.852	18.264	41.872
SDCCAG8	4.464	5.86	17.372	33.864	28.252	35.18	7.68	17.684	3.552	3.772	20.472	10.82	2.084	4.216	8.088	7.78	7.124	8.232	5.076	31.156	25.176	47.892
AKT3	193.964	108.624	72.232	97.136	124.224	144.776	107.608	169.56	56.44	123.82	391.592	107.828	41.036	24.496	65.516	58.996	38.756	96.6	56.82	69.74	141.008	354
ZBTB18	10.88	7.436	139.48	33.084	12.752	104.296	2.812	6.104	7.204	6.892	8.06	4.588	2.1	15.768	8.232	4.78	14.212	12.404	0.884	93.08	23.728	31.904
DESI2	4.132	0.784	1.624	0.516	1.536	2.456	0.96	0.704	0.952	0.684	49.9	1.84	0.26	2	0.628	1.46	0.308	2.16	0.976	3.188	0	0.68
COX20	31.648	54.368	196.1	454.708	138.108	917.872	205.732	155.184	37.076	125.892	140.152	127.648	9.432	25.792	75.428	32.472	190.48	52.876	36.28	152.468	90.54	296.444
HNRNPU	2.016	0.176	25.72	7.344	3.176	32.184	389.576	169.56	1.472	91.972	0.2	1.624	8.416	0.552	1176.24	28.728	0.076	0.156	158.696	7.408	0.08	0.028
EFCAB2	974.136	615.148	268.82	309.12	296.204	831.604	984.664	756.376	553.996	480.564	547.116	502.54	145.432	82.424	356.932	378.964	408.244	399.296	336.08	375.392	297.096	660.908
KIF26B	91.184	114.732	54.14	107.556	66.836	136.044	64.248	109.504	86.18	33.448	134.388	84.172	29.248	52.256	57.548	58.512	202.768	101.392	45.396	97.884	82.948	202.96
SMYD3	0.232	0.644	5.984	0.988	1.628	21.52	2.324	12.28	0.684	2.364	1.028	0.988	0.364	1.528	8.06	3.72	30.784	30.072	0.412	2.44	1.472	3.748
TFB2M	12.296	5.508	7.036	15.984	4.28	19.208	13.884	15.516	13.572	5.504	15.936	14.896	8.052	19.732	31.048	12.464	21.748	12.084	4.008	14.108	16.224	31.352
CNST	662.236	442.06	310.692	334.26	321.428	612.464	561.548	470.2	1159.664	223.544	606.512	435.384	149.472	396.324	282.832	303.848	1493.816	446.26	347.58	370.444	417.38	905.18
SCCPDH	39.04	5.512	23.152	23.628	29.1	42.48	11.332	8.316	7.88	8.944	626.756	15.272	0.728	10.036	3.38	8.832	25.824	20.148	17.488	21.532	133.644	351.168
AHCTF1	0	0	0.092	0	0	0	0	0	0	0	0	0	0	0	0	0	0	0	0	0	0	0
ZNF695	0	0	0	0	0	0.136	0	0	0	0	0.052	0	0	0.1	0	0	1.484	0.416	0	0	0.068	0.452
ZNF669	26.924	19.972	71.868	103.256	79.384	206.408	41.676	41.764	18.592	26.52	45.708	45.772	11.636	66.552	17.672	29.66	15.7	16.896	12.276	170.304	177.188	485.992
ZNF124	105.44	36.432	56.816	96.756	45.076	107.824	96.332	75.304	91.872	58.148	137.304	89.552	44.856	66.548	90.256	76.6	88.556	57.512	40.076	96.66	85.432	158.9
ZNF496	1310.44	755.2	719.432	882.748	874.492	1074.88	891.192	1465.332	1667.6	340.548	761.648	1278.424	380.348	753.504	570.668	471.748	2416.292	569.976	387.752	696.78	344.504	875.876
NLRP3	167.172	92.196	93.268	68.584	85.62	109.272	85.416	116.624	315.688	44.252	145.536	97.484	37.844	54.312	49.064	66.292	311.504	92.908	68.868	90.44	52.84	135.432
SH3BP5L	4.084	3064.356	10.948	12.08	44.868	9.632	39.252	3.2	31.06	10.256	3.408	4.24	12.452	553.276	44.404	7.004	3.7	25.96	7.904	10.132	12.984	17.216
ZNF672	9.836	0.288	3.12	8.824	0.288	10.244	7.828	7.432	2.86	4.172	0	0	0	0	0.132	0	3.176	5.04	5.308	7.476	0	0
ZNF692	75.76	29.2	25	35.608	33.764	62.264	43.188	55.712	58.788	30.8	73.772	33.688	15.54	27.952	23.448	32.564	101.088	31.584	28.088	38.18	25.608	58.536
PGBD2	2.592	1.448	0.372	0.452	0.292	1.036	1.944	1.368	2.096	0.884	3.204	0.652	0.836	0.408	0.712	1.076	0.34	0.452	0.7	1.768	0.276	0.636
FAM110C	0.42	0.14	0.348	0.804	0.136	2.684	0	0.144	0.344	0	0.404	0.344	0	0.748	0	0.12	0.516	0	0	0.24	0	0.148
SH3YL1	77.244	66.248	72.32	92.58	92.712	81.684	43.544	52.992	47.732	36.532	88.532	75.108	30.332	60.572	21.496	48.148	81.236	33.308	71.852	110.56	34.94	70.212
ACP1	38.456	47.528	35.42	54.224	40.52	65.34	68.44	44.144	55.492	45.912	104.816	50.396	15.596	26.824	22.724	28.176	50.448	33.672	22.164	40.424	60.652	121.188
TMEM18	84.076	23.3	36.544	80.228	39.364	98.968	139.096	120.708	273.612	116.216	125.588	26.376	28.096	2.512	10.56	32.876	252.768	190.052	25.636	71.356	78.356	243.54
SNTG2	384.484	398.376	191.284	254.404	116.844	635.056	131.12	751.608	172.488	133.656	982.856	243.524	0.668	29.896	477.052	101.92	249.452	450.212	28.984	394.808	0.988	11.656
PXDN	1.048	0.76	0.608	1.296	0.296	2.752	0.76	0.588	0.612	0.508	1.136	1.64	0.128	1.32	0.156	0.28	0.724	1.804	1.016	0.876	0	0.016
MYT1L	0.976	0.404	1.684	3.656	2.924	12.712	2.48	15.624	0	3	1.792	0.896	0.804	0	4.916	9.236	1.672	1.644	2.736	2.516	2.064	8.696
TRAPPC12	198.292	9.656	144.024	127.728	254.328	199.524	32.936	15.776	75.64	24.872	89.388	90.524	2.62	32.056	8.644	42.032	177.028	237.02	7.86	295.852	45.504	73.88
ADI1	0	0	0	0	0	0	0	0	0	0	0	0	0	0	0	0	0	0	0	0	0	0
RNASEH1	0	0	0	0	0	0	0	0	0	0	0	0.092	0	0.764	0	0	0	0	0	0	0	0
COLEC11	3.736	2.028	2.252	1.828	1.336	4.332	3.84	2.496	1.564	2.132	23.804	3.552	0.46	1.34	1.22	1.276	3.42	3.592	2.692	2.856	3.672	7.448
ALLC	110.544	77.748	48.556	47.172	88.7	143.776	113.408	174.324	23.732	122.564	24.976	273.38	15.868	56.212	158.6	66.264	48.06	78.98	23.572	86.392	33.06	60.048
SOX11	0	0	0	0	0	0	0	0	0	0	0	0	0	0	0	0	0	0	0	0	0	0
CMPK2	4572.296	1466.832	1278.752	1198.512	2200.312	3379.016	2523.856	1840.108	2279.468	1229.656	600.824	1647.076	1337.312	454.608	655.18	1390.392	881.16	2283.468	1663.268	1773.844	893.604	1944.572
RSAD2	647.26	284.544	326.82	357.088	206.596	887.96	686.076	804.872	686.024	211.744	385.66	640.18	188.236	143.728	279.112	336.12	794.056	596.816	289.86	390.84	98.432	352.532
RNF144A	0	0	0	0	0	0	0	0	0	0	0	0	0	0	0	0	0	0	0	0	0	0
ID2	45.724	15.304	14.64	12.828	36.468	34.484	46.38	39	32.396	37.86	67.008	50.788	11.24	20.228	13.216	31.232	39.46	60.304	38.188	18.492	4.652	7.252
KIDINS220	134.936	319.832	317.188	381.468	212.228	651.768	231.664	406.376	121.512	207.284	973.292	342.744	110.712	271.788	213.232	211.396	453.548	165.032	268.524	569.352	321.168	562.644
MBOAT2	2439.052	201.76	251.1	164.912	235.832	470.872	25.984	3.14	1454.668	7.612	3.444	173.952	91.536	1.572	32.308	49.156	198.452	651.148	14.444	8.516	0.7	3.328
ASAP2	0	0	0.116	0	0.748	0.044	0	0.056	0	0.072	0.016	0.016	0	0.352	0	0	0	0	0.644	0.688	1.168	3.808
ITGB1BP1	105.228	17.952	21.556	23.552	32.484	23.616	10.456	37.544	15.364	6.784	9.668	55.668	11.12	12.496	25.52	32.688	4.652	33.112	9.432	22.32	13.896	25.136
CPSF3	0	0.648	0	0	0	1.668	0	0.648	0	0	0.124	0.1	4.204	0	2.1	0	0.108	76.156	0	0	0	0.152
IAH1	4.912	10.136	10.3	34.58	25.084	19.46	9.168	7.228	7.748	7.244	16.944	11.744	2.828	16.1	6.044	13.804	5.812	5.584	11.776	21.424	11.236	30.52
ADAM17	409.48	135.648	122.676	169.704	102.612	392.264	292.208	295.54	221.144	117.148	698.768	272.844	71.252	64.012	102.9	181.708	418.376	263.136	125.616	161.452	105.54	298.396
YWHAQ	1.6	2.576	2.512	7.964	2.268	13.548	2.52	0.876	0.304	0.964	20.588	3.568	0.476	2.292	2.804	6.948	0.364	4.26	2.988	3.896	11.768	34.556
TAF1B	91.5	68.464	22.084	23.928	45.524	87.256	57.348	31.016	35.076	31.76	85.96	50.864	16.98	18.996	30.348	27.8	51.724	27.332	40.76	45.8	2.788	8.928
GRHL1	20.708	164.364	148.384	376.024	268.72	659.516	58.688	47.98	9.624	56.708	312.632	217.868	20.748	119.344	47.708	127.94	23.4	79.468	82.872	256.724	321.184	674.104
KLF11	0	0	0.064	0	0	0	0	0	0	0	0	0	0	0	0	0	0	0	0	0.056	0	0
CYS1	0	0	0	0	0	0	0	0	0	0	0	0	0	0	0	0	0	0	0	0	0	0
RRM2	0	0	0	0	0	0	0	0	0	0	0	0	0	0	0	0	0	0	0	0	0	0
HPCAL1	15.632	7.956	4.532	6.78	9.664	16.728	11.776	10.536	9.232	6.028	16.184	15.468	2.86	4.72	4.844	6.388	9.864	9.528	10.116	11.872	5.92	11.28
ODC1	448.488	320.344	152.084	225.856	289.516	399.276	424.68	387.568	292.228	272.212	464.848	476.508	56.58	138.872	125.364	161.432	335.724	215.972	156.076	218.496	148.24	334.88
NOL10	185.56	182.316	262.624	422.1	393.356	300.388	316.964	165.168	132.648	190.184	285.12	360.288	65.156	728.1	99.42	147.024	776.208	223.828	120.508	312.576	215.536	252.444
ATP6V1C2	1261.54	1028.352	606.596	593.592	986	1096.32	1551.592	967.908	1278.364	913.232	1442.136	1346.592	318.396	247.612	652.912	691.792	826.752	657.12	837.032	747.96	446.336	1069.12
PDIA6	6.9	16.036	21.616	287.196	120.68	471.132	41.464	70.24	7.884	30.816	57.352	36.168	3.384	405.14	19.36	13.668	11.068	37.056	9.596	319.172	158.848	181.412
KCNF1	177.564	100.956	40.196	53.564	64.848	105.404	182.624	126.512	91.584	72.592	146.316	28.924	52.408	20.012	63.184	98.656	23.04	45.116	69.584	81.764	21.74	52.912
C2orf50	29.404	24.352	38.16	47.316	44.768	72.36	54.54	31.568	27.18	28.084	470.748	99.696	15.744	57.816	46.656	44.06	218.852	22.672	37.764	118.628	97.804	177.972
ROCK2	21.58	26.424	21.052	34.456	44.328	42.1	9.888	21.196	20.8	9.784	59.572	29.304	8.648	15.756	4.872	11.252	72.096	32.5	12.32	46.212	22.952	59.712
E2F6	199.92	62.26	162.28	219.888	194.092	228.84	111.932	323.852	64.956	163.48	168.892	95.712	82.432	173.832	161.32	49.076	51.924	133.752	98.672	131.96	112.08	159.492
GREB1	0.356	0.488	5.628	3.764	1.524	7.236	1.088	1.004	1.024	2.232	1.288	0.176	0.076	0.748	1.616	2.256	0.92	0.804	1.648	2.396	5.664	12.052
LPIN1	0.5	0.208	0.124	0	0.716	1.888	3.132	4.988	0.332	2.916	312.7	0	0.196	0.98	0.672	1.964	0.108	34.44	0.332	0	0	1.032
TRIB2	0	0	0	0	0	0	0	0	0	0	0	0	0	0	0	0	0	0	0	0	0	0
NBAS	61.604	1.232	7.976	9.732	2.96	16.724	3.52	7.376	0.276	9.144	5.636	3.212	1	0	0.204	1.332	2202.616	10.416	0.724	13.864	94.732	158.376
DDX1	4.408	5.752	21.696	49.376	41.172	17.076	19.112	14.192	9.896	11.464	8.268	11.888	6.34	4.384	106.192	21.888	9.024	8.744	23.088	29.224	11.396	42.132
MYCN	70.788	40.576	95.644	152.192	80.816	128.392	75.252	66.864	63.184	73.444	83.26	95.64	17.864	77.068	70.56	46.92	84.096	70.372	50.144	113.836	59.616	112.664
RAD51AP2	0.248	0	0.12	0.148	0.08	0	0.252	0.164	0.12	0.2	0.064	0.12	0	0	0	0.328	0.444	0	0.18	0.16	0	0
VSNL1	1273.556	243.012	828.416	1924.804	1273.124	2125.632	683.672	132.492	577.78	321.956	2417.72	804.384	264.212	250.412	167.336	331.86	628.836	1238.46	154.624	1642.36	963.704	2466.684
SMC6	131.288	184.408	187.288	370.588	408.056	2312.912	168.644	167.276	44.324	146.656	360.8	137.716	22.784	224.784	177.136	105.624	90.28	379.672	43.464	636.432	412.28	778.888
GEN1	0	0.3	9.004	0.752	155.876	0.688	100.768	69.6	4.4	53.336	32.424	668.696	5.992	89.824	0.732	3.144	24.628	0	1.668	0.64	0	1.648
KCNS3	0.592	98.564	62.176	7.188	1.98	272.28	30.024	0.252	61.8	55.828	1.6	1.172	0.416	1.548	1.38	1.792	1.432	79.592	30.724	8.408	1.448	2.976
RDH14	0	0	0.232	0.2	0	0	0	0	0	0	0	0	0	0	0	0	0	0	0.208	0	0	0
OSR1	0.052	0.064	0.064	0.048	0.076	0.14	0.184	0.08	0.028	0.016	0.896	0.016	0.02	0.044	0.02	0.04	0.024	0.044	0.02	0.056	0.272	0.252
TTC32	163.02	9.688	28.116	33.344	18.18	52.652	14.908	12.128	16.524	13.912	9.556	13.168	4.652	24.2	7.528	16.6	163.996	34.088	8.028	46.596	38.716	61.852
WDR35	422.976	132.732	218.016	613.036	1241.68	872.34	171.596	381.704	66.652	202.816	367.436	241.948	55.932	37.496	243.592	284.304	78.324	242.448	102.212	501.464	1624.88	3354.644
MATN3	4.04	2.912	7.076	5.98	4.804	14.272	7.392	6.932	3.868	2.948	10.236	7.244	2.544	1.912	3.96	3.112	8.676	5.048	5.464	4.692	4.204	11.092
LAPTM4A	198.032	158.008	283.388	603.376	266.712	1062.668	350.004	218.34	343.932	163.244	357.312	288.444	39.672	139.688	118.052	83.804	413.996	546.988	211.636	700.764	254.228	471.18
SDC1	230.744	0.276	50.128	85.66	65.576	92.948	9.512	1.412	136.728	5.092	63.344	98.608	37.548	0.34	3.064	2.408	2.86	119.14	3.3	81.224	3.012	10.048
PUM2	153.556	308.32	302.572	509.092	332.608	533.552	316.864	421.332	142.924	155.924	485.676	586.524	165.908	90.98	197.828	259.116	102.576	376.904	252.928	432.036	111.744	177.868
RHOB	474.12	141.128	54.336	81.52	90.588	276.008	176.568	136.78	179.572	103.568	272.48	121.312	52.348	37.824	103.336	191.164	174.192	129.028	147.984	131.06	132.828	356.012
HS1BP3	3.168	5.104	9.464	5.492	4.316	17.364	7.752	1.832	7.6	3.596	52.904	1.164	1.192	4.568	7.92	11.1	12.1	1.736	14.148	7.98	176.796	427.588
GDF7	200.68	149.044	143.104	290.216	263.9	294.308	184.944	166.068	90.004	101.432	244.896	166.156	26.32	98.996	116.712	89.808	203.08	97.496	67.74	226.44	141.044	293.876
APOB	1306.692	613.856	393.692	374.292	699.164	887.552	1173.664	1370.952	863.18	758.26	2049.092	886.848	518.388	280.512	357.236	463.836	507.016	461.084	684.756	629.044	603.444	1264.568
KLHL29	187.124	451.82	71.416	289.456	14.796	847.556	41.668	42.356	208.248	41.4	115.96	182.376	174.62	2.9	70.56	73.88	172.492	466.284	243.688	112.58	109.956	206.628
ATAD2B	117.4	110.888	183.728	241.444	113.24	359.408	200.664	105.956	116.056	144.152	292.3	210.968	95.672	129.792	140.252	152.904	186	162.1	165.5	193.64	113.96	233.152
UBXN2A	0	0.032	0	0.132	0.312	0.072	0.132	0.052	0	0	0.484	0.36	0	0.772	0	0.092	0.94	0.196	0.204	0.072	12.424	46.624
MFSD2B	0	0	0	0	0	0	0	0	0	0	0	0	0	0	0	0	0	0	0	0	0	0
FKBP1B	68.544	25.96	61.856	46.024	36.788	144.584	66.88	43.388	69.14	32.708	161.656	74.24	19.252	70	49	36.168	151.104	107.668	31.548	72.108	28.248	69.4
SF3B6	10.472	18.156	24.12	32.888	21.548	29.068	57.604	26.812	14.328	100.612	7.412	24.156	2.028	28.296	30.94	74.068	43.84	11.556	24.08	35.496	27.884	36.832
FAM228B	0	0	0	0	0	0	0	0	0	0	0	0	0	0	0	0	0	0	0	0	0	0
TP53I3	204.556	248.276	142.172	244.208	130.16	340.524	241.224	233.208	671.74	150.244	331.076	234.072	115.096	62.28	226.004	113.276	508.716	222.64	172.704	190.536	204.712	394.788
PFN4	462.576	125.492	129.892	80.884	185.648	251.78	202.888	225.076	131.184	139.1	356.176	200.84	84.812	24.224	78.472	164.396	41.412	169.376	199.832	149.16	176.144	355.864
FAM228A	16.436	29.288	36.96	80.328	61.668	155.068	24.472	119.416	2.008	35.736	42.844	51.124	2.836	39.272	73.248	62.956	54.792	25.14	32.9	57.188	299.284	417.584
ITSN2	2.252	0.58	1.66	1.596	2.62	6.024	0.916	3.16	0.828	1.484	4.144	0.844	0.232	3.208	3.108	1.136	3.56	1.252	0.42	3.08	5.532	9.156
NCOA1	280.956	232.66	163.828	130.14	152.4	436.488	360.856	244.288	133.1	213.828	382.012	249.648	69.928	69.412	108.996	147.044	110.564	204.588	244.376	204.42	134.772	364.028
PTRHD1	783.156	503.736	247.528	490.364	342.036	626.176	403.28	419	413.004	245.58	802.256	757.016	162.288	129.44	489.036	353.792	705.08	351.756	331.432	501.488	410.884	929.808
CENPO	97.128	106.348	45.7	63.844	74.576	161.688	77.072	113.44	60.276	57.524	149.64	89.88	28.776	85.592	44.552	63.92	121.876	76.86	77.464	87.692	56.064	125.244
ADCY3	72.92	32.092	36.204	63.216	36.584	175.28	131.8	53.3	11.204	59.508	32.512	64.684	7.068	15.88	77.204	86.356	22.928	55.268	88.9	44.016	11.352	16.652
DNAJC27	76.724	85.58	74.148	189.44	79.048	170.912	105.944	59.804	70.152	56.14	73.896	65.264	24.284	30.516	71.928	89.416	186.776	75.624	137.924	144.12	96.236	209.4
EFR3B	550.524	412.144	320.692	379.068	270.256	815.528	485.168	433.12	695.396	331.064	485.192	354.608	200.924	250.856	261.284	334.012	564.364	487.016	268.528	431.464	199.116	356.82
POMC	0.628	0	0.288	0.58	0.852	4.868	0.74	2.544	1.368	0.708	0.312	0.192	0.432	0.128	1.16	0.316	0.412	0.092	0.2	2.448	9.652	30.644
DNMT3A	81.628	49.808	68.08	68.664	46.228	151.94	87.604	58.376	82.764	24.504	122.136	56.524	27.808	28.704	45.608	50.52	38.596	37.824	77.3	49.128	43.22	87.3
DTNB	7.672	12.416	25.708	22.308	20.828	109.772	16.592	11.252	0.212	23.78	69.768	16.804	6.36	9.192	4.02	13.868	10.788	14.6	7.888	65.832	4.84	5.26
ASXL2	164.024	164.744	172.504	227.752	219.348	306.56	307.688	197.316	162.704	273.56	493.86	250.964	98.408	200.868	222.192	172.044	359.148	85.792	129.248	209.488	240.688	414.492
KIF3C	58.74	56.656	137.776	252.484	244.512	436.852	80.02	60.984	94.16	63.088	120.604	96.764	18.1	342.696	49.872	66.256	396.188	52.324	80.96	235.34	186.796	466.068
RAB10	0.428	6.12	12.784	2.024	94.88	2.324	49.896	1.12	4.16	23.568	3.308	2.36	0	18.904	0.792	1.484	3.04	13.516	7.912	57.632	0.172	14.764
HADHA	153.712	229.98	38.892	105.224	211.668	154.836	48.412	66.352	11.684	75.184	693.996	457.476	6.204	216.128	40.816	58.936	194.504	13.5	10.044	379.324	321.82	996.964
HADHB	170.776	103.68	76.32	82.084	125.888	225.156	161.38	131.816	90.408	79.696	118.468	107.308	47.36	104.228	74.82	94.448	187.384	89.764	90.452	108.916	154.864	515.316
DRC1	493.384	340.06	206.976	331.832	263.216	770.424	555.512	531.336	596.936	225.78	925.176	407.324	135.576	371.352	194.24	250.436	1075.184	413.324	258.552	316.668	340.588	857.58
OTOF	16.56	18.096	13.544	17.2	8.752	18.24	33.588	11.656	34.984	20.236	30.724	8	15.952	8.504	17.752	31.976	41.184	23.404	38.916	20.464	35.648	75.116
KCNK3	2517.88	756.8	769.884	818.9	869.552	2016.82	1474.204	1857.12	1996.356	477.956	52.376	2013.544	666.612	209.024	735.84	1614.612	282.284	1439.664	721.98	1594.22	211.644	445.24
SLC35F6	0	0	0	0	0	0	0	0	0	0	0	0	0	0	0	0	0	0	0	0	0	0
MAPRE3	2584.532	5825.448	2157.052	3217.98	2135.708	6586.76	2126.02	3323.404	3974.144	1105.168	3738.28	1702.024	1829.336	1238.128	4495.248	3717.156	5146.248	2480.588	1850.004	4234.508	6033.92	16129.116
TMEM214	14.384	6.644	15.836	29.74	16.3	44.548	37.212	16.352	23.084	10.876	40.772	16.496	10.792	13.172	14.636	13.748	26.776	18.752	18.156	17.76	19.088	50.46
AGBL5	1001.504	607.272	453.692	479.04	558.864	1174.78	869.324	664.552	897.988	424.168	2157.028	756.492	236.96	347.484	356.808	323.4	1121.86	807.024	729.252	574.672	382.468	977.056
OST4	0	0.092	0	0	0.092	0	0	0	0	0	0	0	0	0	0	0	0	0	0	0	0	0
EMILIN1	0	0	0	0	0	0.004	0	0	0	0.008	0	0	0	0	0	0	0	0	0	0.012	0	0.004
KHK	779.424	377.488	486.34	614.868	702.796	1249.624	511.232	748.152	1423.264	433.324	758.344	552.94	197.428	365.712	249.088	277.192	568.296	423.432	388.572	576.568	447.916	885.784
CGREF1	248.88	245.36	908.48	5337.22	1942.212	7818.612	186.732	489.288	13.416	388.02	2563.6	2789.66	38.008	1122.772	233.528	108.436	163.788	634.08	117.72	2425.376	5095.04	4597.056
ABHD1	1.524	0.192	0.568	2.432	2.616	7.1	0.576	0.728	0	0.7	36.32	1.072	0	0.328	1.264	0.576	0.224	0.252	0.22	1.528	0.476	1.32
PREB	28.276	15.568	33.636	17.78	22.632	43.316	47.732	103.492	16.564	22.38	7.888	56.236	9.56	7.236	37.836	52.7	24	1.324	15.984	44.768	22.924	33.42
SLC5A6	61.936	29.7	38.024	32.64	44.784	60.82	29.992	43.768	47.436	21.38	80.672	41.7	14.608	22.668	22.036	28.96	63.34	59.436	19.96	33.012	29.412	75.856
ATRAID	359.828	305.24	248.652	259.244	233.272	436.864	187.868	407.612	515.164	219.588	661.012	302.124	65	66.076	172.648	389.556	840.536	203.26	266.836	204.264	202.844	595.868
CAD	67.7	70.32	131.296	144.224	71.776	238.536	100.764	70.66	30.464	72.168	139.58	204.328	14.724	33.944	28.356	51.86	24.92	61.744	71.58	261.948	26.996	46.424
TRIM54	1.58	0.26	0.28	0.232	0.108	2.088	1.204	0.136	0.096	0.524	0.796	0.488	0.172	0.172	0.132	1.352	0.044	1.58	1.424	0.536	0.084	0.24
UCN	496.512	510.76	167.64	247.188	273.66	581.832	555.296	446.972	471.352	227.412	958.892	424.844	94.78	174.12	180.984	231.176	369.844	242.968	274.452	299.428	301.752	827.78
MPV17	853.14	397	244.588	382.248	353.728	687.6	381.972	621.228	654.544	165.968	860.812	805.956	137.784	214.048	255.928	198.168	1361.304	600.892	123.4	303.768	233.916	619.824
GTF3C2	60.128	37.9	7.916	19	23.604	87.512	44.02	4.708	134.244	14.076	66.476	46.976	17.108	4.104	0.584	5.588	57.296	49.096	34.668	6.152	5.052	13.784
EIF2B4	129.728	107.696	46.684	43.66	66.816	90.608	114.664	102.732	85.724	56.988	128.892	96.7	21.928	20.604	50.368	40.244	62.492	54.076	61.316	54.984	32.752	61.656
SNX17	0.196	0.196	0	0	0.164	7.096	0	0.2	0.068	0	0.32	0	0	0	0	0.092	0.1	1.116	0	0.244	2.956	0.396
ZNF513	846.448	578.32	553.7	656.008	811.452	1034.612	710.052	612.556	613.78	494.164	1444.168	958.524	219.856	398.316	454.684	299.176	322.06	631.58	373.372	576.556	605.212	1377.636
PPM1G	395.24	0.088	0.844	5.364	23.788	11.672	3.368	1.34	180.696	0.74	19.408	100.756	13.748	49.4	0.58	0.46	1.408	21.888	0.688	4.156	1.188	2.02
NRBP1	108.808	85.2	77.128	132.204	130.452	277.876	98.284	119.58	81.54	80.196	238.84	123.244	18.34	91.076	71.036	52.624	214.548	69.444	78.56	173.992	137.516	275.136
KRTCAP3	55.108	33.684	18.216	33.592	13.008	42.672	35.96	35.244	55.732	29.488	32.232	29.352	20.46	9.312	29.176	21.412	32.82	34.804	28.1	23.676	25.236	55.244
IFT172	510.048	30.94	137.912	76.204	249.7	261.04	65.332	47.94	216.192	59.796	397.7	49.644	4.876	383.612	10.744	74.112	123.724	305.388	65.08	203.084	2571.568	6527.584
FNDC4	35.752	13.608	12.24	11.296	22.404	34.032	22.184	18.712	21.396	14.676	14.936	27.1	7.144	10.728	7.34	14.264	21.296	23.668	19.884	18.544	4.488	9.792
GCKR	3.448	1.504	4.168	5.152	3.844	9.004	2.928	2.348	2.508	2.324	5.044	3.324	0.788	2.104	1.884	1.964	4.272	2.348	3.44	4.756	4.696	7.5
C2orf16	0	0	0	0	0	0	0	0.08	0	0	0	0	0	0.092	0	0	0	0	0	0	0	0
ZNF512	0	0	0	0	0	0	0	0	0	0	0	0	0	0.18	0	0	0	0	0	0	0	0
CCDC121	3.26	0.168	0	0	0.228	0	0	0	0	0	0	0	0	0	0	0	0.56	0	0	1.364	0	0.932
GPN1	14.516	0.416	2.328	1.66	0.94	0.828	0.772	0.472	0.06	0.44	0.828	2.244	2.048	4.82	0.384	6.556	0.128	2.26	0.624	1.32	0.704	1.372
SUPT7L	480.864	241.636	211.388	135.344	273.36	574.94	332.008	280.74	245.22	168.024	381.856	350.928	78.344	209.908	130.772	163.716	121.12	348.084	193.536	330.024	337.98	694.884
SLC4A1AP	0	0.068	0	0	0	0	0	0	0	0.2	0.116	0	0	0	0.152	0	0.088	0	0	0.072	0	0.12
RBKS	0	0	0	0.42	0.104	0.124	0	0	0	0.12	0.812	0	46.708	0.156	0	0	0	0.18	0	0	3.292	9.376
FOSL2	131.424	25.44	510.464	529.532	519.624	41.804	13.08	5.628	48.412	6.892	28.936	463.616	10.228	24.488	5.104	7.388	45.72	144.288	15.58	429.048	27.496	51.912
PLB1	0.028	0	0.096	0.04	0.068	0	0.052	0.1	0.06	0.188	0.04	0.1	0.028	0.228	0.06	0.12	0.016	0	0.028	0.296	0.204	0.312
PPP1CB	0.704	0.192	1.056	1.356	2.04	3.116	0.796	0.876	1.028	1.472	7.424	1.388	0.532	0.26	0.536	0.948	0.932	0.288	0.508	0.432	0.4	1.284
SPDYA	0	0	0	0.12	0	0	0.06	0	0	0	0	0.08	0.108	0	0	0	0	0	0	0.172	0	0.092
TRMT61B	528.224	152.964	136.34	276.968	211.112	672.356	177.496	221.188	364.944	115.24	96.084	175.464	37.404	187.092	119.38	88.796	508.888	143.268	111.904	306.544	162.612	377.484
WDR43	167.9	139.52	72.936	83.368	128.5	181.34	188.248	124.408	97.792	98.084	259.008	179.344	39.048	56.34	79.676	94.556	161.56	73.504	61.268	108.108	87.192	170.148
CLIP4	0	0.26	1.888	4.452	3.08	0.304	3.092	0.548	1.916	1.828	0.984	1.572	0.228	130.264	0.324	2.32	4.412	0.888	0.516	21.148	0	0.588
ALK	1181.232	223.204	278.864	254.576	453.956	690.88	727.78	496.272	706.044	570.064	2107.08	596.764	164.848	320.588	248.468	368.544	255.364	575.72	306.172	280.008	150.38	202.072
YPEL5	0	0	0	0	0	0	0	0	0	0	0	0	0	0	0	0	0	0	0	0	0	0.236
LBH	41.492	29.716	13.976	9.896	18.344	25.9	32.132	30.848	32.484	15.044	33.108	18.204	6.228	14.728	12.496	13.888	27.856	19.328	15.376	22.828	15.38	33.584
LCLAT1	0.24	0.776	0.628	0.548	0.772	0.5	9.62	1.148	0.384	1.12	1.58	0.236	0	0	0	3.34	0.748	0.284	0.252	1.148	0	0.812
CAPN13	760.596	352.852	212.156	474.412	477.968	410.72	198.884	288.592	73.86	236.524	172.588	401.108	89.488	38.552	584.352	480.208	148.468	143.572	562.324	713.928	91.748	309.176
GALNT14	285.908	147.812	96.84	131.012	137.708	281.548	244.332	191.244	298.28	128.904	330.656	235.952	54.696	108.92	54.54	83.212	126.832	218.932	119.044	123.516	146.416	308.924
EHD3	178.968	109.4	11.88	0.668	129.028	51.228	12.544	0.42	0.048	10.396	166.888	155.196	0.064	145.056	13.892	7.944	144.628	3.22	0.244	171.832	0.392	0.276
XDH	995.692	337.532	251.368	310.192	258.084	512.868	492.752	305.02	1187.572	233.644	515.852	319.204	187.244	86.256	273.184	261.244	403.524	450.044	302.496	358.336	204.012	540.628
MEMO1	80.688	44.8	51.912	115.632	183.54	94.836	52.384	87.38	27.776	46.9	186.424	155.292	8.988	12.296	28.972	31.668	58.308	50.412	39.404	134.396	40.084	81.108
DPY30	233.796	246.912	116.824	204.632	139.148	381.724	352.864	294.276	318.052	126.456	118.964	188.448	98.936	216.076	128.144	147.16	123.836	166.936	119.332	184.22	128.844	379.244
SPAST	2.864	7.116	7.112	3.944	7.648	47.04	4.656	3.044	3.38	2.768	9.76	4.116	1.056	254.96	4.336	6.416	6.16	6.596	1.188	11	159.632	470.548
SLC30A6	120.204	67.896	113.64	149.324	106.444	237.26	91.6	104.264	114.348	76	213.328	198.456	37.26	66.428	54.576	39.508	188.668	102.084	55	191.444	123.036	236.272
YIPF4	28.716	8.124	35.74	113.016	140.66	85.612	14.288	13.072	6.412	15.716	43.608	69.364	9.5	183.732	13.652	31.34	16.104	8.124	11.468	118.392	41.348	57.356
BIRC6	546.54	171.948	103.464	130.792	102.364	230.88	246.564	293.496	302.96	134.052	353.896	313.908	41.12	114.748	85.176	85.52	276.052	250.824	83.324	95.912	104.116	293.736
TTC27	7.956	7.032	12.076	13.452	19.672	10.212	4.62	13.884	3.924	5.484	25.356	6.468	2.86	10.168	12.16	6.62	4.372	14.28	1.3	22.188	53.48	34.232
LTBP1	2.612	0.04	0.388	0.62	1.096	2.328	1.532	1.352	0.012	0.884	0.996	1.012	0.076	0.292	1.144	0.94	0.864	0.24	1.024	0.992	0.428	0.316
RASGRP3	4.76	1.136	0.892	0.456	1.404	3.672	2.128	3.144	0.656	1.96	0.008	1.852	0.508	0.04	1.932	1.432	0.768	1.444	1.764	0.972	0.804	1.408
FAM98A	236.228	135.8	121.148	111.4	120.04	279.508	171.744	146.908	141.944	90.76	131.452	183.904	68.812	69.072	92.012	112.052	148.032	175.632	104.32	210.712	131.104	268.552
CRIM1	10.036	9.2	25.66	53.956	42.148	29.656	10.052	12.296	8.888	7.312	15.48	28.372	3.7	8.236	15.436	14.48	5.868	9.02	9.06	39.5	7.692	19.884
FEZ2	250.288	311.484	167.288	204.12	203.904	438.4	191.136	362.024	139.48	127.032	564.876	237.136	80.44	122.296	151.636	163.132	362.852	227.4	181.12	268.852	142.16	356.644
STRN	54.94	37.036	41.96	48.988	36.712	81.076	64.792	36.408	33.548	35.38	98.86	65.692	15.716	45.58	30.064	33.88	56.872	41.076	32.196	36.924	24.08	61.452
HEATR5B	749.324	264.432	376.624	1133.012	371.24	575.06	336.224	507.656	669.724	289.148	359.02	801.08	267.092	322.904	803.056	290.42	205.696	362.612	162.588	518.588	483.216	829.836
GPATCH11	279.224	183.528	139.892	210.22	91.864	293.488	188.616	149.632	140.384	128.656	314.712	180.66	96.972	76.716	285.68	147.012	147.004	106.748	332.02	106.06	214.436	457.208
EIF2AK2	217.016	114.184	68.132	116.744	151.644	173.032	205.836	222.956	189.86	111.8	286.256	238.124	33.468	109.892	92.104	85.296	389.852	103.348	60.028	133.56	81.016	189.78
CEBPZOS	0	0	0	0	0	0	0	0	0	0	0	0	0	0	0	0	0	0	0	0	0	0
CEBPZ	22.708	14.996	4.508	16.144	7.928	59.368	2.856	4.596	0.708	1.808	15.34	8.256	0.096	1.484	0.692	0.876	1.6	7.64	5.276	6.98	4.42	4.58
NDUFAF7	37.34	223.604	280.252	1353.016	388.992	360.676	102.504	120.12	125.128	146.112	162.636	101.684	33.036	157.256	103.64	78.196	78.848	148.044	64.224	297.164	264.428	438.596
PRKD3	0	0	0	0.048	0	0	0	0	0	0	0	0	0	1.6	0	0	0	0	0	0	0.04	0.036
QPCT	1050.568	1944.896	1674.812	2996.208	3252.896	3876.86	895.216	1045.544	350.18	836.196	1246.324	1139.032	85.304	1063.176	394.392	367.044	1771.344	1517.988	774.34	2665.524	2250.728	2458.008
CDC42EP3	11.988	18.216	16.6	83.688	48.604	150.552	12.832	28.124	5.2	15.112	46.676	52.136	5.576	77.232	14.672	13.472	17.256	34.152	6.188	95.932	33.956	53.88
RMDN2	1.544	0.988	29.484	45.68	38.74	6.968	25.204	5.944	0.252	6.44	1.204	2.332	0.472	0.596	22.8	9.724	2.376	0.556	4.976	14.144	38.844	5.008
CYP1B1	2.736	0.032	0.52	1.64	1.244	0.556	0.324	0.188	0.496	0.232	0.644	0.252	1.32	0.252	0.532	0.24	0.296	0.4	0.16	1.088	0.132	0.168
ATL2	0	0	0	0.172	0.084	0.4	0.432	0	0	0	0	0	0	0	0	0	0	0	0	0	0	0.096
HNRNPLL	270.16	192.172	109.208	116.1	156.732	277.42	336.36	168.196	193.628	178.192	421.16	234.172	57.684	60.012	128.808	132.96	192.764	141.212	131.124	160.116	165.44	383.96
GALM	52.68	15.252	12.068	12.732	20.124	29.276	23.048	26.588	17.26	16.216	62.644	37.016	6.936	5.212	10.276	13.368	26.624	16.004	15.82	19.98	28.432	58.708
SRSF7	2.092	17.968	16.54	22.968	14.98	54.196	11.136	12.268	1.092	15.584	20.54	11.888	1.352	10.564	5.036	11.488	10.036	2.976	3.844	30.424	83.684	112.128
GEMIN6	472.124	276.688	258.868	237.46	345.488	572.98	594.86	419.876	332.468	222.236	412.228	401.52	126.624	180.564	190.832	384.636	428.024	407.432	336.9	465.86	289.404	584.368
DHX57	1.524	0.96	3.836	0.768	2.468	11.812	1.64	2.132	1.264	0.644	121.78	0.956	1.036	21.312	2.828	0.748	69.808	1.524	1.88	4.772	36.904	105.74
MORN2	135.488	166.372	551.1	852.052	690.884	1440.648	389.62	321.756	61.904	282.636	323.44	308.104	57.028	1662.552	251.672	206.428	1554.252	183.536	113.948	856.748	1232.82	1213.664
ARHGEF33	40.728	108.6	49.044	29.544	35.78	125.668	107.952	110.796	46.732	43.22	175.36	24.832	11.356	125.508	112.708	89.836	243.384	78.944	92.164	43.544	68.588	165.844
SOS1	19.96	15.292	28.12	39.58	25.348	38.9	26.764	28.092	40.904	15.556	38.984	48.056	8.168	33.552	10.928	10.98	28.848	26.08	12.656	83.08	9.924	32.464
CDKL4	0	0	0	0	0	0	0	0	0	0	0	0	0	0	0	0	0	0	0	0	0	0
MAP4K3	56.46	340.704	361.644	1653.784	1138.644	6198.572	454.272	935.092	23.188	385.844	216.396	377.744	38.42	1228.12	81.996	135.648	54.968	157.472	113.768	3549.004	1343.656	1671.664
TMEM178A	62.576	41.608	46.58	73.58	102.416	146.12	30.472	89.352	7.344	58.724	60.512	78.06	11.232	49.164	64.468	40.296	46.716	12.5	13.092	96.052	143.012	309.656
THUMPD2	34.348	41.936	28.716	29.78	28.824	66.68	36.384	59.9	26.992	15.028	97.768	40.024	13.92	17.372	22.676	36.396	48.732	40.868	24.752	48.072	53.424	134.304
SLC8A1	0.16	0	0	0	0.34	0.356	0.448	0.176	0	0	16.672	0.752	0	0.96	0.792	0	0.568	0.184	0	0	0.2	0.884
PKDCC	28	15.888	16.036	26.588	16.004	34.972	24.008	34.536	16.68	11.208	36.048	28.56	8.564	8.872	18.4	20.868	34.072	25.7	16.516	32.188	29.952	66.088
EML4	23.912	41.464	4.084	2.82	3.808	23.432	34.696	3.956	4.132	18.972	3.224	8.308	0.52	3.712	1.516	18.092	41.384	4.708	29.072	10.692	21.444	52.26
COX7A2L	255.036	176.476	85.984	90.568	126.284	240.844	244.024	209.412	109.2	113.268	169.916	206.792	48.908	80.02	55.112	99.62	129.484	146.636	97.6	128.464	72.86	141.96
KCNG3	0	0.296	0	0	0.192	0.184	0	0	0	0	0.332	0.132	0	10.64	0	0	0	0	0	0	0.184	0.384
MTA3	530.592	358.7	168.816	261.188	200.416	703.932	501.344	539.248	297.788	453.66	507.42	496.448	112.076	45.872	189.336	286.88	657.312	340.232	694.072	295.308	103.164	237.316
OXER1	23.856	47.904	18.092	41.448	17.768	89.136	26.476	34.372	14.084	15.352	56.576	42.476	11.688	18.316	23.628	18.084	46.04	23.324	19.744	47.244	42.032	122.808
HAAO	218.888	52.748	55.804	238.148	359.676	222.84	24.956	50.44	73.224	27.496	52.456	55.94	147.308	46.58	42.14	94.168	323.012	975.732	61.172	251.724	212.244	493.12
ZFP36L2	0.124	0.228	0.356	0.632	0.344	0.972	0.312	0.416	0.08	0.42	0.188	0.204	0.212	0.528	0.668	0.184	0.1	0.244	0.3	0.584	0.94	1.16
THADA	80.26	52.84	35.56	30.332	67.456	119.376	90.38	99.996	29.152	59.32	148.82	89.988	9.872	76.116	28.436	46.22	49.516	45.08	43.452	58.952	50.412	103.404
PLEKHH2	1.828	0	0.052	0	0.244	0.576	0.024	0.084	0	0	0.044	0.092	0	0	0.012	0.168	5.676	1.132	0.2	0.056	0.012	46.236
DYNC2LI1	1680.972	2384.184	1144.956	1097.24	1111.404	4191.036	2125.916	4678.38	1711.348	1838.38	2144.752	997.936	1735.876	45.468	4893.38	2057.392	458.688	1520.024	2461.524	3521.476	886.956	1890.764
LRPPRC	104.844	34.436	26.844	27.912	21.584	49.492	50.492	101.336	79.388	34.18	71.436	62.716	29.984	27.128	71.024	38.664	160.404	53.948	13.4	57.264	30.432	56.576
PPM1B	245.008	221.536	203.632	244.364	176.776	617.728	410.804	278.312	35.456	352.296	86.324	296.408	41.22	32.684	77.624	103.78	97.032	314	239.072	333.764	70.912	109.34
SLC3A1	3.592	9.44	4.968	2.884	5.212	6.992	10.96	39.492	6.06	11.212	5.672	8.148	8.092	1.052	8.368	15.752	5.844	3.164	19.388	6.18	5.232	14.068
PREPL	0	0.96	2.252	2.428	11.656	5.732	4.7	3.14	0	2.296	442.584	14.664	0.592	1904.452	0.72	0.908	2.068	5.168	1.776	1.48	1448.764	2906.928
CAMKMT	110.288	293.024	65.792	84.48	123.784	133.712	476.096	77.112	152.648	265.14	123.16	220.724	64.36	54.528	57.808	112.528	84.776	59.744	174.696	68.332	28.616	51.92
SIX3	1951.272	2423.468	896.412	1747.332	2019.264	3279.112	1517.38	2545.38	1136.604	904.292	5971.22	1246.468	675.04	481.66	1037.044	1411.096	3117.964	1518.136	1190.072	1592.576	882.596	2420.396
SIX2	782.34	226.352	227.776	378.044	229.152	124.424	301.372	475.04	146.272	298.548	456.096	406.536	133.8	2.9	7.04	91.136	308.708	218.444	51.108	807.98	83.688	149.948
SRBD1	97.764	67.372	72.88	116.204	74.296	163.368	71.688	78.112	128.8	47.74	148.212	128.02	18.168	59.552	35.516	43.12	129.76	114.284	76.816	134.896	63.904	126.456
PRKCE	80.948	12.156	67.544	65.144	48.76	107.036	16.556	15.424	26.448	11.68	784.816	26.696	2.256	39.276	13.364	16.58	84.256	46.084	22.068	100.62	437.048	1261.856
EPAS1	10.964	8.028	8.976	14.424	16.596	30.612	13.78	9.472	8.824	11.436	41.92	13.088	3.456	15.992	5.94	5.588	10.508	11.764	6.368	13.832	12.716	26.588
ATP6V1E2	1.7	0.576	2.992	4.1	2.388	4.152	1.516	2.248	2.1	5.436	2.308	0.872	1.304	5.728	2.652	3.904	2.56	2.492	2.116	2.596	2.652	3.26
RHOQ	4.624	3.756	2.58	5.152	7.46	23.476	1.556	15.324	0.828	3.392	19.364	6.452	0.64	11.424	6.568	2.668	1.852	2.14	0.996	7.784	9.048	13.9
PIGF	6.22	9.444	3.64	14.26	20.676	67.008	13.648	19.128	2.916	7.312	8.052	9.368	0.892	22.768	7.064	6.112	4.88	2.636	1.94	28.312	9.72	20.756
CRIPT	145.092	48.684	86.104	73.044	73.36	137.08	95.888	87.428	77.832	59.14	101.064	100.128	42.116	32.932	39.324	92.06	63.184	122.08	58.66	100.584	39.652	71.48
SOCS5	27.144	26.844	24.384	27.212	17.888	62.864	31.208	32.988	10.928	18.88	48.848	28.96	9.52	17.832	21.576	24.94	22.136	33.164	19.108	31.292	28.496	70.38
MCFD2	0	0	0	0	0.12	0	0	0	0	0	0	0	0.1	0	0	0	0	0	0	0	0	0.136
TTC7A	137.756	46.952	42.312	103.988	53.92	99.136	44.94	49.2	34.54	45.16	101.572	64.704	30.424	44.58	77.556	39.612	86.088	47.08	26.396	88.696	73.712	155.808
CALM2	908.78	499.404	283.204	327.284	554.608	889.136	758.872	380.632	419.848	357.624	864.152	630.348	132.14	167.484	144.64	271.616	606.064	395.236	406.552	424.228	449.26	1037.98
EPCAM	860.732	774.972	757.188	527.88	447.576	2672.444	1185.908	362.2	634.244	1015.644	797.28	513.392	232.864	478.964	238.192	641.628	236.916	940.676	390.892	553.896	241.96	641.516
MSH2	2.508	1.908	20.488	94.176	51.68	15.016	16.456	5.228	6.68	8.62	24.496	23.492	5.7	27.256	20.98	11.124	12.872	4.464	8.88	9.092	13.068	19.124
KCNK12	0.712	0	5.176	1.532	2.832	3.012	5.304	0.72	2.452	4.336	9.068	89.724	1.316	3.96	12.392	1.38	2.24	3.416	0.708	0.736	5.228	3.86
MSH6	0.096	0	0	0	0	0	0	0	0.108	0	0	0	0	0	0	0	0.388	0	0	0	7.616	21.5
FBXO11	0.156	0.132	0.172	0.336	0.068	0.596	0.264	0.276	0	0.452	0.2	0.232	0.104	2.224	0.72	0.468	0.38	0.26	0.236	0.076	74.188	191.288
FOXN2	203.776	276.34	69.964	187.328	163.32	186.648	107.668	160.84	66.828	66.14	292.232	194.248	25.412	232.312	164.988	55.288	251.828	66.896	87.32	264.864	297.356	593.588
PPP1R21	2.252	4.236	4.104	5.348	9.136	20.268	4.54	4.396	0.116	4.544	0.82	3.816	0	1.804	1.1	1.852	0.792	14.38	0.792	22.504	3.304	567.272
STON1	0	0	0	0.016	0.008	0.02	0	0.02	0	0	0	0.012	0	0	0.036	0.06	0	0	0	0	0	0.056
NRXN1	161.424	39.264	38.864	148.72	34.008	95.58	10.276	25.824	89.688	11.776	140.2	78.32	19.16	91.064	2.152	38.096	174.464	37.892	4.196	158.668	10.216	35.144
CHAC2	1552.268	859.84	366.516	421.696	799.3	947.688	998.868	911.108	722.988	500.28	1867.664	877.384	189.928	541.012	391.792	581.492	652.848	532.18	432.816	653.532	598.312	1375.524
ERLEC1	234.636	90.504	76.608	100.864	128.336	212.008	204.08	136.872	154.892	94.796	296.324	171.128	90.02	47.872	68.32	85.5	136.66	95.86	73.512	135.648	130.532	311.036
GPR75	684.808	203.108	367.568	361.312	452.24	1034.268	328.612	361.184	494.456	204.436	580.072	238.356	131.472	2222.776	119.064	192.176	330.94	839.62	219.212	625.5	639.348	1180.3
PSME4	49.7	54.716	142.032	143.544	109.628	383.36	128.14	83.956	28.808	120.464	352.872	85.516	45.24	151.908	275.364	66.14	340.22	55.536	156.592	127.468	449.652	905.408
ACYP2	151.108	137.088	48.944	428.492	210.476	446.396	76.12	1366.408	24.128	67.356	6107.184	162.844	216.888	77.592	975.28	75.96	123.128	32.332	68.424	366.656	777.188	2051.104
C2orf73	1290.708	190.44	594.888	786.764	312.148	1028.828	504.9	350.776	445.988	208.916	13.88	491.848	296.008	152.788	143.6	356.512	520.508	494.08	297.828	269.916	13.236	22.396
SPTBN1	0.952	0.084	1.032	0.884	0.824	1.776	0.152	0.16	0.612	0.176	33.864	0.584	0.044	1.196	0.076	0.136	0.872	0.588	0.3	0.848	3.192	9.628
EML6	0	0	0	0	0	0	0	0	0	0	0	0	0	0	0	0	0	0	0	0	0	0
RTN4	121.5	145.348	107.58	168.892	147.676	377.404	127.428	143.292	59.032	124.064	193.964	99.58	47.896	74.928	105.6	35.288	307.972	74.764	124.124	144.884	106.12	231.916
CLHC1	407.34	217.632	155.06	178.492	292.1	422.32	393.704	360.276	167.892	214.208	488.772	354.376	68.796	85.216	141.456	172.064	127.116	216.764	326.8	256.32	186.456	420.188
MTIF2	165.224	70.24	88.448	138.452	123.724	173.564	75.6	142.18	114.204	60.644	160.628	182.652	27.052	123.348	78.784	83.836	90.108	115.568	87.472	140.456	167.82	352.616
CCDC88A	0.184	1.484	4.744	8.604	3	33.384	3.972	10.096	0.18	1.86	6.332	3.356	0	10.232	1.836	0.36	5.74	2.856	0.216	28.032	152.668	301.236
CFAP36	0	0	0	0.252	0	0.22	0	0	0	0	0	0	0	0	0	0.616	1.7	0	0.388	0	0	2.208
PNPT1	0	0	0	0	0	0.096	0	0	0	0	0	0	0	0	0	0	0	0.168	0	0.316	0.76	1.616
EFEMP1	15.884	11.668	7.016	5.276	8.308	21.784	12.72	10.516	10.56	5.42	38.468	18.468	3.624	6.304	5.952	6.176	16.156	12.176	5.68	9.948	7.992	21.832
CCDC85A	163.308	21.976	47.572	56.76	48.928	142	85.884	98.424	125.464	32.82	48.904	141.876	27.096	14.416	43.968	39.472	39.08	73.724	35.508	58.88	13.416	29.3
VRK2	48.112	10.808	28.652	22.96	27.644	67.86	35.78	34.62	21.572	27.356	31.156	33.964	18.648	7.78	25.236	19.268	37.036	22.864	24.26	18.136	43.264	86.604
FANCL	16.264	26.652	11.424	7.08	1.832	26.548	14.424	14.968	28.668	6.152	6.98	4.44	13.868	6.144	27.08	8.66	19.68	16.212	7.304	4.112	3.656	30.592
BCL11A	48.776	41.468	27.828	31.48	29.492	44.264	89.812	45.916	23.332	40.556	202.084	72.232	16.572	19.776	25.72	19.08	7.156	44.072	35.872	43.932	61.928	185.204
PAPOLG	57.276	56.968	45.332	69.316	46.232	165.064	100.728	123.12	38.56	53.18	72.748	95.416	20.348	9.432	39.196	26.44	68.404	78.056	37.32	74.844	25.508	50.464
REL	14.168	5.264	5.22	6.596	8.672	9.44	12.856	11.416	8.888	9.056	8.884	13.764	2.348	2.968	6.244	5.9	5.356	3.716	7.928	9.204	5.304	12.36
PUS10	72.152	28.824	21.832	20.3	33.564	53.928	54.06	35.708	24.508	22.792	65.792	59.956	9.088	8.832	15.312	19.164	31.636	26.368	28.344	25.648	35.976	80.48
PEX13	68.884	63.984	47.308	103.3	56.628	90.728	70.46	105.784	36.828	122.384	168.192	54.78	27.84	34.788	55.08	63.06	22.312	59.076	65.812	56.564	54.78	124.012
C2orf74	0	0	0	0	0	0	0	0	0	0	0	0	0	0	0	0	0	0	0	0	0	0
USP34	50.292	34.632	15.756	17.724	26.788	44.968	57.712	47.156	42.256	19.904	39.396	50.252	12.068	12.692	22.952	18.512	25.392	27.176	24.676	25.62	14.304	28.064
XPO1	912.76	72.764	335.36	316.184	353.412	1054.344	603.424	791.184	503.664	349.3	635.436	375.98	415.888	21.24	256.988	334.728	94.612	988.768	284.748	374.104	60.476	92.856
FAM161A	0	1.708	0.424	0.756	0.672	7.608	0	0.768	0.448	0	1.436	0.728	0.672	1.228	1.116	0.704	72.916	3.004	0	4.724	1.208	5.156
CCT4	0.36	0.104	1.212	1.044	0.884	1.44	0.536	0.276	0	0.892	0.852	0.688	0.468	1.044	1.716	1.032	0.72	0.232	1.468	0.584	6.352	11.428
COMMD1	20.472	5.572	12.592	18.656	32.756	27.292	23.996	14.712	14.892	22.804	80.716	12.072	5.336	22.56	13.388	19.252	16.868	15.608	12.26	16.224	72.192	182.936
B3GNT2	113.876	41.124	34.98	53.684	50.516	108.372	73.212	65.6	83.408	42.828	37.556	53.9	18.196	26.9	38.048	42.096	60.284	52.848	60.1	56.192	43.372	117.108
TMEM17	960.592	788.168	907.904	1261.256	725.524	1985.772	1017.048	924.872	1125.9	817.34	1418.24	1405.132	427.328	851.78	803.94	829.112	1046.964	575.744	832.076	1531.4	469.396	999.892
EHBP1	3676.148	1431.32	880.432	938.588	1720.888	1607.528	1927.86	2337.656	1599.848	1106.864	1559.644	1485.36	284.272	520.004	806.336	679.24	891.6	1397.952	2069.916	1376.56	528.204	1047.72
OTX1	213.192	143.412	65.336	106.776	126.644	212.084	154.24	148.04	279.32	78.792	314.004	143.644	56.976	69.86	64.476	71.724	98.668	114.316	104.344	138.128	59.84	139.376
WDPCP	22.672	9.004	7.1	19.712	9.192	22.484	10.784	3.776	7.468	10.032	34.812	6.212	6.084	25.288	10.332	14.624	12.46	6.404	10.148	17.564	22.348	44.124
MDH1	38.812	18.956	43.748	55.268	31.228	97.84	40.2	51.124	21.972	41.664	270.832	37.32	14.156	24.348	33.948	42.128	49.34	40.816	31.688	52.724	134.584	349.5
UGP2	237.48	112.62	84.12	95.016	115.116	208.16	191.536	189.644	153.164	109.288	239.088	224.508	33.24	90.808	68.24	76.488	198.188	106.548	70.516	118.8	85.96	150.172
VPS54	169.32	93.04	52.88	70.188	97.764	154.876	147.924	139.82	244.756	72.792	235.616	126.424	29.008	38.72	56.5	56.684	111.524	81.928	54.784	82.072	106.472	226.912
PELI1	0.096	0	0.552	0.336	0.22	0.828	0.188	0.136	0.164	0.288	0.208	0	0.144	0.26	0.608	0.3	0.788	0.064	0.056	0.404	0.272	1.216
LGALSL	178.492	27.488	64.088	60.788	73.708	84.352	43.904	74.06	74.324	22.444	21.38	85.244	36.464	17.54	32.54	59.424	33.224	139.352	40.84	77.552	24.408	51.456
AFTPH	220.48	111.148	76.508	37.076	59.612	139.46	182.96	35.02	31.828	79.876	69.588	110.776	56.044	59.552	59.092	64.9	84.272	90.604	58.148	124.648	23.18	61.444
SERTAD2	19.364	1.952	36.64	56.836	28.432	4.14	4.484	15.312	30.544	11.644	1.496	70.456	2.948	5.168	11.88	10.072	5.76	8.432	2.9	47.508	4.768	8.836
SLC1A4	83.8	96.948	49.156	72.82	124.18	138.272	59.636	63.456	54.764	37.48	110.48	102.744	28.512	25.944	14.844	19.972	107.944	88.392	79.88	131.552	61.088	116.2
CEP68	253.708	149	138.828	127.604	164.264	365.608	228.052	175.284	229.56	131.736	127.628	199.056	45.104	113.752	189.148	166.04	138.076	216.628	78.12	144.588	144.732	275.268
RAB1A	0	0	0	0	0	0	0	0	0	0	0	0	0	0.104	0	0	0	0	0	0	0.112	0
ACTR2	0	0	0	0	0	0	0	0	0	0	0	0	0	0	0	0.04	0	0	0	0	0	0
SPRED2	15.676	3.024	7.292	7.456	8.068	11.492	4.996	11.092	3.664	2.376	74.66	17.18	2.864	0.496	3.332	5.336	7.732	5.808	2.884	12.34	20.224	57.788
MEIS1	78.392	90.232	45.748	64.08	65.904	118.764	114.664	83.2	121.152	56.852	70.104	75.04	21.532	26.816	45.9	36.296	119.652	61.696	32.308	46.404	33.276	68.248
ETAA1	77.4	58.304	18.024	11.988	17.864	39.816	32.196	26.1	33.148	14.26	48.14	23.436	13.44	2.348	10.08	13.024	16.4	36.804	12.856	22.568	10.548	34.04
C1D	13.252	2.692	32.516	16.976	14.516	8.6	40.788	28.708	21.708	45.836	36.184	27.112	5.436	30.764	12.2	24.94	22.136	23.072	2.768	49.008	59.496	152.288
PNO1	23.208	12.504	27.164	30.88	44.26	41.676	24.116	20.056	18.58	44.512	100.996	26.1	7.612	41.34	13.364	21.736	15.06	34.54	15.16	35.384	27.996	67.48
PPP3R1	0	0	0	0	0	0	0	0	0	0	0	0	0	0	0	0	0	0	0	0	0	0
CNRIP1	361.104	181.644	246.692	304.404	183.272	823.996	412.74	247.644	203.056	182.696	269.568	300.048	123.412	140.764	214.74	212.352	249.016	381.924	256.356	464.128	159.908	343.972
PLEK	0	0	0	0	0	0.008	0.032	0.004	0	0.004	0	0.004	0	0.152	0.004	0.016	0.064	0	0	0.028	0	0
FBXO48	0	0	2.376	1.672	4.836	3.136	2.888	1.888	0	2.032	1.388	2.064	0	0.16	0.328	0	0.248	0	0	0	0	0
APLF	92.524	146.508	65.204	67.504	48.42	143.824	160.216	112.412	126.88	95.108	151.144	95.324	35.66	24.54	96.84	93.004	109.004	91.908	117.128	76.6	71.712	170.392
ARHGAP25	1.436	1.4	0.968	10.68	3.228	11.016	2.74	2.58	0.132	3.332	1.076	2.196	0.82	2.172	1.196	2.424	3.348	1.312	1.176	3.584	5.424	3.808
ANTXR1	8.36	8.26	11.684	23.036	12.236	29.092	6.572	7.664	2.44	8.228	19.092	10.728	2.244	10.132	24.344	4.996	17	9.608	5.868	18.404	12.592	27.204
GFPT1	275.172	217.252	165.16	273.92	182.684	342.616	162.396	205.844	348.524	124.528	331.34	253.568	85.7	118.688	123.196	126.484	265.88	212.792	290.18	208.8	133.252	353.764
NFU1	349.124	80.464	52.86	47.704	85.5	146.764	169.672	151.464	82.408	86.764	168.96	143.708	21.376	23.62	46.584	64.552	113.668	92.236	102.44	134.056	81.572	275.372
AAK1	52.256	28.288	38.184	77.656	43.452	71.332	33.692	35.876	24.76	48.328	87.78	47.396	13.072	50.704	35.968	37.368	49	26.432	22.968	103.672	94.64	155.132
ANXA4	9.708	4.156	4.54	6.66	5.708	8.872	9.136	2.524	10.16	7.052	14.084	8.292	1.928	1.652	1.564	4.332	13.264	8.124	2.704	6.8	3.884	6.656
GMCL1	405.424	203.724	170.908	110.072	121.308	360.6	311.516	328.08	256.344	138.16	386.74	240.364	134.38	68.02	124.328	193.012	257.904	213.14	258.56	158.352	162.656	345.236
SNRNP27	1963.368	1608.652	846.148	567.832	599.032	1494.396	1419.496	272.768	516.408	577.912	383.36	972.412	414.78	223.808	307.056	584.092	349.252	1116.54	772.348	943.892	224.58	581.312
MXD1	75.444	21.088	33.496	38.644	57.648	90.46	56.364	57.54	44.756	48.08	312.32	76.84	9.784	30.06	36.984	22.452	59.396	50.96	53.824	54.78	105.216	256.944
ASPRV1	119.212	70.432	63.48	76.8	76.908	132.204	74.624	88.164	41.416	52.244	87.112	134.48	12.916	19.936	48.42	47.188	64.104	95.312	58.16	109.188	73.592	170.576
PCBP1	0.052	0.056	4.716	0.928	1.608	1.592	0.3	0.304	0.46	0.084	26.328	4.864	0.096	0.072	0.124	9.952	0.3	1.656	7.264	4.86	3.592	8.952
C2orf42	2412.6	2129.76	1350.884	1583.9	1921.844	2828.384	2262.832	1226.336	1194.212	1841.8	1872.008	2697.032	660.9	1480.752	1237.284	1044.368	2878.696	1181.152	1371.492	2026.604	701.132	1254.592
TIA1	121.068	54.216	53.26	59.832	80.876	114.668	98.196	109.248	95.472	57.712	121.98	92.204	19.56	52.8	63.32	47.568	116.82	73.512	38.308	63.552	39.804	78.164
PCYOX1	2290.388	870.628	692.44	492.352	851.108	1527.832	2042.832	1056.608	1073.372	1048.976	1175.188	1431.892	283.012	321.512	483.064	555.188	485.448	856.168	1984.548	750.792	285.164	690.184
SNRPG	8.72	3.004	2.492	5.648	1.988	1.548	4.124	2.276	9.276	4.404	6.852	5.848	1.668	1.916	3.584	2.1	2.292	0.652	2.348	1.228	3.592	6.432
FAM136A	0.58	0	0.82	0.788	2.808	1.696	0.956	0.124	0	0.1	0.324	0.432	0.108	20.784	0.084	0	82.544	0.28	0.284	0.688	1.564	1.196
TGFA	0	0	0	0.004	0	0.036	0	0	0	0	0	0.004	0	0	0.004	0	0	0.012	0	0	0	0
ADD2	145.792	50.4	53.06	66.204	61.468	126.672	70.38	133.832	49.532	47.916	77.36	91.424	13.556	5.22	27.928	29.568	48.284	98.452	45.536	62.46	29.048	58.136
VAX2	8.932	4.468	1.932	2.7	4.14	6.652	5.332	6.06	4.472	2.796	3.98	4.524	1.444	1.768	2.22	2.416	3.016	3.54	4.172	3.096	0.952	2.148
ANKRD53	233.324	122.516	66.356	84.84	60.456	144.396	105.408	122.048	211.328	72.212	87.792	185.24	53.9	43.14	75.824	59.776	123.684	105.64	103.772	107.28	69.772	181.628
TEX261	906.36	2138.736	126.048	177.34	314.18	672.46	1409.46	520.776	453.016	597.076	67.176	942.884	411.392	3.256	471.368	213.844	60.736	401.38	323.54	384.456	6.888	37.74
NAGK	0	0	0	0	0.076	0.196	0.116	0	0	0	0.104	0	0	0	0.072	0	0	0	0	0	0.48	1.972
MCEE	287.312	496.928	63.096	164.908	31.272	1150.368	90.492	58.148	130.052	19.94	554.772	15.688	12.62	22.892	29.94	47.676	280.34	145.696	338.52	248.316	263.136	805.972
MPHOSPH10	0	0.16	0	0	0	0	0	0	0	0	0	0	0	0.108	0	0	0	0.296	0	0	0	0
PAIP2B	1102.62	836.216	1280.552	1181.744	1544.028	2953.964	2014.196	859.936	1029.216	793.972	1597.912	1217.36	298.444	629.372	1020.288	1200.604	1145.832	1375.092	1367.556	1732.312	513.852	1031.056
ZNF638	1.964	1.068	3.624	1.712	0.904	3.46	0.432	0.444	0	0.332	5.208	0.484	0.104	0.124	0	0.268	0	2.68	0.104	1.284	1.04	2.492
DYSF	24.472	8.904	10.96	12.596	9.96	35.36	17.312	15.452	18.884	8.264	20.976	9.348	5.56	9.096	7.352	5.7	12.388	20.792	11.284	8.06	12.588	28.124
CYP26B1	60.072	0.472	1.952	1.564	3.72	6.36	4.536	1.984	28.992	2.628	8.38	1.792	2.344	0.336	8.556	0.84	27.844	8.36	1.356	2.62	0.48	2.548
EXOC6B	21.096	7.74	6.052	9.272	8.436	18.728	12.7	13.704	9.432	11.692	15.516	12.396	2.644	4.656	8.484	6.34	15.876	7.12	8.388	8.388	10.3	22.828
SPR	442.792	212.764	276.612	336.748	501.708	412.368	401.176	378.436	439.812	215.78	715.224	796.972	77.26	191.996	192.716	150.632	565.688	292.868	210.444	685.16	231.888	418.58
SFXN5	567.412	124.068	201.872	225.284	240.764	267.248	315.02	285.268	193.804	161.028	549.468	560.076	90.14	68.592	158.116	172.064	306.456	171.756	209.332	267.996	248.552	560.932
RAB11FIP5	2.812	0.104	1.2	0.572	0.512	4.772	1.336	0.844	2.588	0.564	1.052	0.164	1.212	0	0.512	0.072	0	1.968	0.048	0.084	0	0.136
SMYD5	184.716	85.82	95.676	120.224	95.112	213.836	114.24	136.672	221.46	63.948	164.76	119.284	35.16	55.368	55.092	40.228	116.464	135.752	73.136	70.896	52.204	138.908
PRADC1	0.212	0	0	5.66	0	3.64	0	0	0	0	0	0	0	0	0	0	0	0	0	0	0	0
CCT7	946.84	305.964	416.58	464.5	451.696	836.136	386.468	684.728	414.82	236.808	652.804	594.712	138.164	199.348	249.824	181.192	316.452	688.808	302.988	242.828	211.808	462.912
FBXO41	0.74	2.544	18.364	337.72	27.48	215.28	66.404	42.416	3.04	17.28	167.208	1.516	4.388	84.368	19.296	0.4	13.196	28.824	7.416	171.304	126.032	30.176
EGR4	141.648	131.068	185.116	1644.4	861.64	243.98	105.704	211.672	145.488	91.184	734.084	2590.636	46.592	494.828	70.008	99	100.02	87.04	95.852	1007.988	454.084	387.144
ALMS1	145.176	64.068	128.332	394.476	159.988	572.536	331.284	129.116	373.052	94.444	564.348	518.564	96.72	63.592	156.284	72.268	209.304	299.54	291.588	280.476	215.236	559.668
TPRKB	286.584	198.888	125.016	81.124	128.176	255.932	406.016	306.452	130.508	161.836	299.58	181.996	32.44	64.728	145.804	176.872	118.96	134.776	191.956	115.3	273.512	673.892
DUSP11	32.604	0	0	0.808	0.72	0.388	0.276	0.26	0.236	0.12	0.428	0.836	0.388	0	1.932	0.7	0.324	0.376	0.104	0.096	2.34	12.868
STAMBP	444.172	10.72	53.628	314.084	10.66	2054.372	18.1	28.952	158.16	17.264	7.464	22.924	10.592	4.036	75.608	243.752	3.852	8.216	23.456	53.308	41.068	20.56
DGUOK	304.88	398.736	71.164	221.804	140.204	691.424	104.904	436.248	168.48	86.908	96.608	119.964	35.108	42.528	15.032	131.84	462.092	103.416	57.508	288.412	121.772	231.632
TET3	11.956	11.256	7.948	11.248	10.004	24.432	9.876	17.864	9.312	7.324	56.48	17.952	3.684	4.94	8.952	8.348	29.052	13.036	9.564	14.068	11.248	34.628
BOLA3	43.436	6.94	16.832	24.476	40.912	34.412	14.02	32.952	26.904	20.54	0.412	24.212	3.932	0	0.34	16.764	0.896	31.072	5.704	6.188	0.984	3.288
MOB1A	36.64	8.872	9.12	20.632	8.904	17.708	28.928	20.24	43.508	21.936	14.06	13.424	9.964	12.56	24.644	15.948	19.66	15.084	17.732	32.384	13.696	28.236
MTHFD2	25.344	13.876	14.864	28.836	8.98	27.876	52.436	34.42	56.4	33.86	32.412	38.78	13.464	10.528	39.368	23.592	35.536	26.976	17.792	14.756	16.668	39.852
SLC4A5	283.568	362.552	290.884	208.732	264.448	666.3	350.452	297.632	223.032	273.636	354.616	415.536	163.78	284.36	426.632	127.648	650.348	216.048	251.804	242.556	438.6	857.056
DCTN1	0	0	0	0	0	0	0	0	0	0	0	0	0	0	0	0	0	0	0	0	0	0
WDR54	413.44	176.296	180.812	128.888	241.232	212.796	287.648	316.304	369.968	129.228	370.304	579.472	97.396	71.752	86.904	191.284	39.812	255.792	189.724	412.268	148.224	221.716
RTKN	26.664	20.812	9.652	18.556	9.86	15.944	15.676	11.996	20.884	13.4	38.84	10.996	8.5	16.464	13.888	15.004	32.808	10.064	7.864	13.268	14.868	30.268
INO80B	1.22	24.016	5.24	7.156	1.376	48.636	6.568	991.148	30.66	3.18	1316.604	7.32	13.28	2.152	393.876	0.38	63.32	3.244	1.444	8.708	174.684	427.192
WBP1	0	0	0	0	0	0	0	0	0	0	0	0	0	0	0	0	0	0	0	0	0	0
MOGS	509.864	320.332	147.428	157.952	265.66	331.932	363.028	354.74	297.588	200.1	384.136	369.636	52.428	164.312	130.736	168.604	321.668	222.684	113.008	210.92	154.916	322.708
CCDC142	0.552	0.128	1.264	1.308	0.936	1.744	0.648	0.932	0.236	1.316	1.552	0.568	0.356	0.928	1.864	1.188	0.748	0.172	0.508	0.92	1.804	4.628
TTC31	11.788	33.068	7.58	19.372	25.716	44.388	14.088	8.004	5.864	19.592	54.996	15.488	6.792	22.72	12.076	6.784	73.704	11.264	6.86	30.412	21.148	69.624
LBX2	3.94	3.004	1.548	1.924	1	5.728	4.12	4.652	4.248	3.344	1.368	2.188	2.564	1.16	2.532	4.036	1.06	2.116	2.424	4.696	0.532	1.348
PCGF1	0.544	0.652	0.488	32.076	0.876	2.372	0.24	0.744	16.792	0.764	1.344	0.516	1.64	25.708	1.616	0.696	1.832	0.108	0.192	2.108	0.72	0.536
DQX1	3.852	1.672	9.092	5.82	9.94	12.084	2.248	1.48	1.636	2.452	4.62	7.324	0.636	1.172	1.116	1.32	1.532	3.24	2.02	7.44	4.96	4.96
AUP1	2.004	1.992	3.552	5.608	6.476	24.772	2.884	6.16	2.444	2.84	12.376	3.452	0.588	3.496	2.552	2.64	32.904	5.044	0.66	11.66	12.58	11.532
HTRA2	33.984	62.416	71.892	132.18	116.524	131.964	28.576	90.668	41.928	27.212	96.048	59.792	29.784	121.4	40.388	28.76	98.756	27.776	20.02	118.348	172.2	361.532
LOXL3	0.116	0.048	0.02	0.004	0.004	0.104	0.044	0.076	0	0.016	0.048	0.016	0.02	0.152	0.028	0.048	0.032	0	0	0	0.208	0.204
DOK1	30.352	21.208	14.176	23.448	29.008	29.812	24.372	29.596	26.852	13.808	35.06	23.952	8.956	14.236	12.62	10	27.368	13.356	8.824	22.12	10.772	23.408
M1AP	144.724	31.716	65.72	85.156	129.108	240.012	103.488	53.988	79.392	26.032	735.668	223.78	34.304	147.62	58.764	52.864	188.892	135.628	42.056	127.296	295.396	914.868
SEMA4F	0	0	0	0	0.232	0	0	0	0	0	0	0.796	0.428	0	0	0	0	1.552	0.536	2.56	0	0.552
HK2	0.084	0.02	0.052	0.128	0.052	0.104	0	0.116	0.264	0.056	0.008	0.004	0.112	0.04	0.06	0.184	0.04	0.088	0.02	0.156	0.052	0.036
POLE4	16.156	9.972	4.192	7.572	9.288	10.068	11.756	11.652	10.328	5.628	15.136	8.768	2.9	7.608	3.356	4.648	14.288	4.956	3.6	5.852	3.872	10.008
TACR1	489.152	245.728	123.344	265.036	278.6	414.696	238.34	263.856	536.764	129.844	276.592	308.92	101.48	187.232	96.112	118.332	488.308	181.092	97.984	269.78	165.084	398.82
EVA1A	118.26	32.376	35.644	175.828	103.092	312.936	43.808	32.336	9.9	29.996	95.316	51.74	6.536	16.188	48.168	24.252	52.808	57.312	24.952	112.392	72.92	143.116
GCFC2	330.96	129.724	73.204	38.88	129.86	196.128	350.844	265.68	94.432	154.48	247.988	244.692	31.64	84.628	146.696	73.336	204.884	59.128	174.04	98.684	99.236	162.26
LRRTM4	1717.532	1333.444	759.892	1058.056	686.492	1924.084	2053.624	1281.668	1429.444	1096.696	1884.992	1088.3	359.024	198.868	936.48	1101.796	1562.076	906.472	1914.748	895.252	706.968	1679.984
REG3G	33.86	39.412	21.784	30.368	35.388	64.78	41.036	35.724	32.328	30.992	75.776	34.528	10.012	18.448	20.56	19.56	52.988	15.032	14.12	34.172	34.792	67.952
REG1B	0.008	0	0	0.02	0.016	0.276	0.012	0	0	0.012	0	0	0	0	0	0	0.064	0	0	0	0	0
REG1A	1.252	2.508	5.636	18.496	18.112	18.648	3.34	4.256	0.6	4.036	3.108	11.62	0.568	3.46	2.34	4.152	1.768	0.748	2.416	11.444	5.548	10.272
REG3A	0	0	0	0	0	0.268	0.024	0.008	0	0	0	0	0	0.02	0	0	0	0.168	0	0.024	0	0
CTNNA2	420.94	78.108	351.488	138.564	163.692	875.604	61.364	1323.092	225.108	140.164	261.328	76.052	41.152	366.8	900.94	367.228	1003.68	470.284	227.86	438.476	175.284	545.208
LRRTM1	142.124	60.336	56.152	77.6	104.724	135.012	116.668	79.24	41.888	88.236	214.8	90.072	18.624	62.372	63.252	58.32	88.004	66.048	63.96	95.2	96.692	204.26
SUCLG1	162.024	167.968	134.292	214.396	206.36	165.7	116.916	178.988	118.08	93.896	158.568	192.788	51.712	106.624	84.352	92.432	134.888	115.9	232.924	181.772	35.896	69.976
DNAH6	5194.364	2871.764	2584.444	2310.664	2178.952	3838.172	4829.252	3449.584	8672.556	1321.164	3980.304	4189.296	1710.42	1720.428	1306.876	1485.956	3514.424	1502.744	1894.6	1365.416	1952.992	4054.796
TRABD2A	0	0	0	0	0	0	0	0	0	0	0	0.084	0	0	0	0	0	0	0	0	0	0.092
TMSB10	45.696	28.648	13.084	37.104	18.444	58.808	12.056	23.264	41.036	7.004	49.54	21.3	22.86	4.636	16.624	12.832	72.92	41.52	11.404	20.616	13.276	20.92
KCMF1	0	0	0	0	0	0	0	0	0	0	0	0	0	0	0	0	0	0	0	0	0	0.128
TCF7L1	17.356	9.276	11.884	30.72	14.812	64.516	16.32	22.296	7.732	8.728	15.088	16.808	6.004	7.608	15.032	12.492	25.072	25.604	8.748	31.448	7.484	12.964
TGOLN2	68.76	82.756	53.776	71.368	52.576	143.28	88.52	98.816	63.192	46.108	93.996	81.74	45.12	44.408	62.692	65.1	71.484	56.672	48.104	101.684	42.424	84.132
RETSAT	16.704	67.712	27.416	51.956	170.28	86.372	27.676	8.296	2.368	23.924	770.18	44.42	1.12	704.86	10.532	39.696	23.692	56.604	22.328	181.716	720.224	486.292
ELMOD3	42.924	46.304	37.096	48.244	43.68	75.848	65.376	38.632	43.704	49.6	74.42	58.34	19.716	69.584	27.044	39.528	89.604	36.436	48.9	48.612	47.092	72.3
CAPG	2.044	1.5	0.78	1.264	1.792	2.168	1.912	1.856	1.712	0.892	3.288	1.656	0.484	0.816	0.54	0.896	0.88	1.24	0.712	1.692	1.184	2.38
SH2D6	113.988	73.608	86.148	185.576	129.136	295.104	72.168	46.432	139.42	92.608	159.608	64.496	18.54	120.86	38.04	73.056	396.86	102.552	32.468	173.556	47.232	104.664
MAT2A	151.332	94.632	43.52	44.668	33.58	88.692	82.592	94.272	123.012	53.98	53.412	99.224	24.2	19.18	31.46	47.28	168.02	76.124	45.548	49.212	51.56	109.284
GGCX	2149.5	754.584	1026.36	1564.456	1437.372	2388.552	910.688	840.6	912.948	682.844	1710.58	1465.056	453.78	501.096	782.212	658.092	1829.508	904.456	717.64	1524.32	816.024	1806.336
VAMP8	3.156	2.404	6.876	9.524	13.792	18.7	4.188	4.804	1.548	3.7	4.216	7.424	0.944	1.584	4.2	3.624	1.588	3.648	2.42	9.524	4.928	8.26
VAMP5	15.452	5.636	6.436	13.54	5.936	12.44	8.124	10.652	9.456	8.924	7.732	10.444	5.064	5.5	13.564	6.58	10.068	7.684	4.164	8.424	6.292	11.364
RNF181	425.048	357.612	202.916	250.744	233.184	561.352	267.26	572.176	258.032	148.768	540.356	378.248	97.636	111.048	306.192	231.736	583.492	393.696	187.872	357.12	265.336	627.596
TMEM150A	453.764	181.82	192.152	185.5	130.28	348.032	195.828	363.86	238.668	126.372	510.524	215.32	92.42	117.172	136.6	111.304	225.252	272.144	157.836	120.012	195.468	432.572
USP39	23.792	1.868	12.176	8.568	19.644	26.94	1.176	2.452	8.276	2.568	231.06	6.072	0.152	7.392	0.932	2.92	17.64	11.632	10.608	15.388	73.768	247.176
C2orf68	0	0.088	0	0	1.016	0.42	0	0.332	0	0	0.088	0	0	0.356	0	0.64	0	0.256	0.888	23.368	0	0
ATOH8	9.7	4.6	6.316	6.968	4.3	9.216	4.684	24.492	4.764	4.296	33.46	1.496	2.024	5.036	5.164	6.552	4.792	8.444	8.596	7.62	3.88	8.896
ST3GAL5	2.74	0.2	5.896	0.48	2.064	9.92	8.976	1.312	0.8	0.984	2.48	1.376	3.392	0.288	0	14.924	127.224	1.264	13.924	2.24	0	0.496
POLR1A	65.732	50.904	89.756	84.848	73.392	151.992	98.576	57.224	100.856	59.172	127.968	80.852	22.452	71.74	48.724	53.02	99.544	70.5	96.588	105.42	51.272	101.468
PTCD3	261.532	79.644	82.024	97.28	99.34	162.808	158.176	155.316	142.512	70.852	70.692	142.768	52.528	41.76	66.892	75.708	144.64	107.38	76.512	134.412	50.432	118.864
IMMT	0	0	0.108	0	0	0	0	0	0	0	0.084	0	0	1.296	0	0	0	0.092	0	0	1.5	2.908
REEP1	291.828	228.796	158.516	198.028	133.296	413.184	265.728	170.584	210.724	101.788	249.444	262.716	67.624	116.12	80.516	116.768	124.856	290.06	208.132	248.808	92.588	219.888
KDM3A	308.424	122.364	214.032	203.924	286.948	373.48	284.048	162.076	335.744	138.144	840.268	339.356	48.212	322.076	162.152	113.432	334.504	298.908	128.836	343.172	120.224	258.816
CHMP3	142.128	172.152	213.216	357.68	254.648	756.556	86.74	186.532	51.824	152.236	67.788	87.648	7.528	75.868	36.952	8.852	5.336	66.084	10.248	577.208	241.22	336.432
RNF103	0	0	0	0	0	0	0	0	0	0	0	0	0	0	0	0	0	0	0	0	0	0
RMND5A	73.912	37.484	97.224	160.488	151.5	315.772	86.876	81.588	64.392	76.056	117.412	49.288	24.596	105.888	45.32	51.108	473.688	41.836	66.972	166.464	169.032	275.228
CD8A	5.356	8.012	15.024	8	12.096	21.264	11.536	11.424	6.236	14.468	10.74	16.768	4.228	12.616	12.732	6.628	28.12	4.336	9.472	10.764	18.504	34.284
CD8B	0.556	0.04	0.472	0.692	0.472	1.528	0.064	0.164	0.536	0.18	3.24	0.3	0.016	0.096	0.096	0.096	1.9	0.272	0.292	0.548	0.872	2.796
PLGLB1	140.568	66.076	82.596	96.2	66.5	175.584	117.168	102.212	85.732	56.424	123.48	128.284	30.404	41.612	80.744	41.908	70.648	59.316	78.5	60.092	49.592	113.832
PLGLB2	107.648	121.232	77.976	97.116	58.72	216.932	202.132	161.12	86.172	102.496	122.288	132.308	37.608	39.9	112.364	64.44	90.544	81.004	92.268	85.612	76.536	175.984
RGPD2	10.52	6.772	3.244	8.74	4.152	8.776	8.74	9.32	13.78	4.356	14.804	7.976	3.972	2.604	6.188	6.696	7.024	6.564	4.684	5.712	13.272	34.128
KRCC1	4.24	3.14	6.984	5.084	14	18.872	4.496	242.372	1.328	4.736	2.484	48.224	3.788	4.176	31.72	27.592	13.008	4.692	53.864	43.696	6.536	24.06
THNSL2	0	0	0	0.228	0	0	0.176	0	0.12	0	0	0	0	0	0	0	0	0	0	0.204	0	6.268
EIF2AK3	108.752	89.628	48.628	48.28	36.088	133.004	129.348	62.804	74.436	26.08	95.912	58.96	24.488	23.796	35.84	67.108	54.824	97.896	57.112	76.072	42.224	91.512
RPIA	22.552	16.04	14.956	42.952	59.584	54.308	60.256	18.632	1.068	85.212	34.644	53.128	0.9	64.572	59.256	20.668	12.6	2.764	33.552	51.832	24.524	23.572
TEKT4	254.556	375.284	122.004	221.472	181.7	361.188	579.42	329.12	218.896	341.584	214.64	291.188	62.172	38.312	133.704	235.036	237.332	134.54	403.412	204.092	163.188	425.752
MAL	1.672	0.736	1.172	1.356	0.904	2.06	1.5	1.34	2.232	0.836	3.46	2.224	0.544	0.984	0.608	0.672	2.48	1.024	0.652	1.616	1.596	5.2
ZNF514	16.48	0	8.068	0.568	2.772	2.324	17.572	28.916	0.312	4.12	10.212	19.74	0	0.292	201.708	8.984	9.272	8.296	22.54	5.876	1.692	11.22
PROM2	3.268	15.132	1.02	2.56	1.26	6.132	1.024	0.056	2.84	0.792	2.176	0.644	2.708	0.544	0.104	7.404	0.016	2.544	1.164	1.584	0.276	0.176
KCNIP3	0.492	0.224	0.172	0.328	0.128	0.612	0.412	0.312	0.208	0.136	1.06	0.404	0.068	0.228	0.32	0.276	0.676	0.368	0.364	0.384	0.376	1.08
FAHD2A	176.148	467.712	337.56	290.74	107.74	867.956	730.776	215.848	125.736	327.476	381.68	183.804	77.96	113.656	790.504	228.468	67.244	182.712	489.052	208.008	201.084	418.688
ANKRD36C	452.72	333.68	249.616	453.472	228.136	541.904	332.744	272.112	467.872	206.12	253.352	298.844	134.86	184.272	386.692	203.48	618.896	319.672	368.228	353.996	257.12	486.192
GPAT2	0	0.024	0	0	0	0	0	0	0.004	0	0	0	0	0	0	0	0	0	0	0.004	0	0.004
DUSP2	30.872	20.872	14.252	12.972	17.264	28.788	23.992	27	20.888	16.8	16.592	29.832	6.576	9.88	11.604	11.572	53.324	13.408	18.308	17.096	11.628	24.18
STARD7	769.964	510.448	417.168	482.64	238.84	861.84	579.372	542.964	555.448	404.224	240.8	889.076	270.8	123.528	841.1	329.732	269.74	544.968	335.024	459.768	82.232	153
TMEM127	62.276	13.112	17.92	24.356	23.548	56.104	23.28	42.368	29.164	8.944	32.74	55.696	6.792	14.48	23.516	18.46	85.148	32.068	11.468	28.824	24.168	57.484
CIAO1	329.732	148.76	89.064	92.436	61.564	169.912	167.272	219.208	146.808	163.968	212.216	187.528	63.32	57.452	148.032	93.416	88.672	144.732	195.736	89.64	0	2.984
SNRNP200	28.468	4.836	14.66	15.328	19.424	31.168	4.776	4.76	10.64	6.928	209.232	14.028	0.672	8.544	3.468	4.088	30.096	12.776	8.016	45.768	154.744	348.644
ITPRIPL1	0	0.02	0	0	0	0.02	0	0.068	0	0	0	0	0.012	0	0	0	0	0	0	0.024	0	0.02
NCAPH	84.656	55.556	70.532	93.604	79.976	222.996	103.788	58.436	83.744	58.824	425.524	133.664	19.744	29.932	28.096	70.288	88.484	94.324	68.588	130.152	187.148	456.076
NEURL3	12.036	6.052	2.568	2.456	7.428	4.84	7.78	5.952	6.324	5.2	6.976	6.096	1.204	1.232	2.888	2.892	1.892	3.596	4.672	5.4	6.52	15.688
ARID5A	0	0.012	0.032	0.012	0.012	0	0.008	0	0	0	0.08	0.016	0.004	0.336	0.008	0.224	0.056	0.016	0	0.008	0.028	0.056
KANSL3	44.044	23.46	16.944	7.364	9.252	22.856	75.08	4.976	29.38	16.652	18.56	18.024	28.712	3.6	10.768	25.992	36.204	18.368	58.968	20.664	4.168	11.092
FER1L5	0.284	0.392	0.08	1.448	0.16	3.28	0.324	0.176	0.192	0.86	0.104	1.228	0.288	14.66	0.444	0	0.124	0.488	0.176	0.792	2.264	1.764
LMAN2L	222.2	117.088	83.256	93.36	63.22	233.528	187.768	56.12	288.4	86.936	187.468	122.588	104.884	31.036	107.664	106.492	164.84	137.788	237.636	92.924	30.544	126.88
CNNM4	56.912	31.492	32.048	40.744	25.488	64.444	71.316	42.004	35.288	62.348	82.684	37.624	15.28	4.664	43.68	41.4	25.68	31.396	41.196	33.212	22.616	66.836
CNNM3	33.168	79.212	41.22	51.536	34.856	95.528	39.664	108.904	60.784	21.768	82.664	67.048	20.264	23.08	51.492	55.164	84.708	57.104	29.728	73.56	73.412	162.46
ANKRD23	1955.352	1005.196	387.608	618.988	636.872	726.444	704.712	1338.952	637.552	759.236	998.524	843.568	251.716	386.704	707.412	636.396	1205.696	639.668	428.948	893.372	601.084	1422.26
ANKRD39	0	0	0	0	0	0	0	0	0	0	0	0	0	0	0	0	0	0	0	0	0	0
SEMA4C	182.572	241.704	110.124	154.36	100.74	314.492	165.932	203.72	80.876	83.548	328.996	221.008	61.104	76.38	106.7	116.112	203.016	165.512	116.916	151.464	94.472	237.476
FAHD2B	391.748	358.588	192.396	243.16	374.828	540.288	635.964	360.148	151.448	264.524	1201.708	394.784	63.928	123.544	117.508	179.368	518.124	160.596	208.808	448.712	297.66	652.996
ANKRD36	163.696	0.696	166.648	151.824	68.156	387.304	61.888	154.488	17.38	28.348	324.276	45.232	26.084	1.54	89.488	14.624	70.376	347.052	87.876	95.224	4.12	8.852
ANKRD36B	33.488	9.48	33.524	59.96	27.568	52.492	26.568	12.968	60.416	13.404	10.436	31.172	6.068	13.036	6.612	18.156	14.104	34.356	17.624	39.84	9.72	18.328
COX5B	205.228	814.416	247.436	281.108	174.172	702.2	50.128	471.864	323.836	35.308	50.9	132.26	106.768	180.832	383.9	77.724	649.16	352.032	95.952	440.216	237.092	568.976
ACTR1B	155.168	124.272	44.14	65.084	39.092	154.428	131.252	116.48	166.54	57.456	136.728	78.788	37.88	55.38	58.212	57.288	106.8	43.224	107.284	97.676	44.252	100.872
ZAP70	0.472	0.312	0.032	0.176	0.048	0.168	0.116	0.384	0.224	0.028	0.072	0.112	0.04	0.108	0.228	0.148	0.28	0.072	0.212	0.084	0.084	0.168
TMEM131	233.648	111.172	130.1	139.764	119.58	369.692	145.684	209.256	151.268	101.54	299.312	190.232	30.924	34.86	94.552	54.924	79.348	197.276	128.404	120.728	142.316	278.432
VWA3B	0	0	0	0	0	0	0	0	0	0	0	0	0	0	0	0	0	0	0	0.644	0	0
CNGA3	1261.256	1440.592	883.344	969.764	1235.888	1819.328	2180.928	1106.648	756.316	1050.156	3000.876	967.788	375.776	694.056	663.004	1008.14	1766.408	713.176	973.948	965.952	1573.684	3174.224
INPP4A	458.312	207.808	143.996	149.368	99.388	309.792	272.12	158.936	156.924	170.16	170.216	337.088	109.18	32.592	109.284	106.796	116.072	108.408	123.244	122.412	37.656	92.712
COA5	4.928	2.868	4.588	1.328	3.472	2.056	0.296	2.572	0	0.18	63.48	5.216	0	3.412	0	0.68	8.172	0	0.628	37.904	118.164	233.52
UNC50	150.94	111.716	66.756	107.724	95.436	164.436	130.572	107.632	183.584	56.464	124.68	122.24	56.2	149.636	81.356	66.876	186.968	106.364	65.4	124.956	52.452	83.44
MGAT4A	0.244	0.516	0.336	0.752	0.208	0.712	0.504	0.668	0.044	0.208	0.256	0.108	0	0.244	0.588	6.488	0.492	0.196	4.94	0.232	0.536	0.368
TSGA10	0.628	0.164	0	0	1.416	0.444	0.164	0	8.488	0.592	0.636	0.772	0	0	0.824	0.56	2.244	0.244	0.428	0.444	0.632	1.464
LIPT1	0	0	0	0	0	0	0	0	0	0	0	0	0	0	0	0	0	0.144	0	0	1.42	1.06
MITD1	0	0	162.324	26.828	93.66	0.184	0	0.112	0	0.08	0	150.944	0	0.12	0	0	0	0.404	0	341.236	0.268	1.604
LYG2	0.444	0.54	1.804	1.284	1.596	4.18	1.54	1.48	0.32	1.788	2.328	1.128	0.224	1.28	0.904	1.94	1.068	2.908	1.48	5.884	1.976	1.64
LYG1	1057.072	385.628	272.428	280.24	312.14	551.56	856.492	682.372	875.104	353.52	868.188	688.256	203.428	101.74	263.432	344.404	251.508	434.72	306.6	318.344	217.84	580.672
TXNDC9	2.548	1.532	4.344	14.792	8.92	25.292	4.916	38.652	1.852	4.052	27.04	73.98	0.396	6.548	2.912	1.88	3.848	3.512	5.688	38.056	22.284	26.148
EIF5B	1011.984	294.136	315.18	391.768	354.836	776.84	361.472	580.216	405.192	304.536	265.544	558.544	105.788	126.904	157.6	150.108	510.704	467.628	368.048	247.932	140.768	364.68
REV1	3572.772	2518.108	1730.504	1595.74	1197.748	3626.536	1415.82	747.152	1746.336	697.372	702.216	2231.676	492.112	531.008	695.452	675.648	1168.22	2360.676	1140.048	2481.784	564.112	1398.308
AFF3	138.296	100.392	27.508	79.608	54.08	110.748	178.72	109.708	114.048	68.188	237.804	142.204	41.32	52.164	50.644	56.476	360.984	48.212	28.948	124.268	143.092	355.572
LONRF2	442.988	240.356	294.024	189.312	131.556	554.824	540.736	333.892	526.452	330.292	478.516	921.788	189.196	122.744	244.404	551.068	804.068	429.596	430.296	271.592	1199.864	2554.352
CHST10	306.952	254.416	135.252	207.748	343.812	476.332	205.744	287.02	353.984	215.596	974.224	293.584	82.276	297.724	155.636	155.392	454.704	151.504	347.028	297.088	185.416	335.336
PDCL3	1.08	0.092	0.12	0	0.372	5.628	0.088	0.56	37.044	0.876	0.068	0.128	0.064	0.132	0.712	0	2.44	0.256	0	0.748	0	4.236
NPAS2	0	0	0	0	0	0.108	0	0	0	0	0	0	0	0	0	0	0	0	0	0	0	0
TBC1D8	0	0	0	0	0	0	0	0	0	0	0	0	0	0	0	0	0	0	0	0	0	0
CNOT11	1.388	2.924	0.192	0.968	0.272	34.792	0.804	1.78	0.108	0.416	0.76	0.832	0	0.132	0.144	1.184	0.856	1.72	1.132	2.22	15.88	22.168
RNF149	0.26	0	0.052	0.192	0.036	0	0	0	0	0.128	2.48	0	0	0	0.428	0	0.252	0	0	0.168	1.76	2.86
CREG2	0	1.288	0	38.292	4.376	3.632	1.944	0	0	0	6.348	2.08	0	0.732	2.868	0	6.828	0	2.068	0.728	0.732	2.072
RFX8	205.472	57.456	62.412	69.12	55.836	192.8	116.38	63.852	76.156	37.764	27.868	87.344	30.916	19.024	15.716	36.816	17.616	192.664	27.416	65.172	5.372	13.956
MAP4K4	57.476	35.228	19.064	35.928	33.244	67.388	48.476	43.868	24.588	29.86	215.4	57.032	6.744	19	23.796	19.2	30.4	31.024	16.784	31.728	25.628	68.924
IL1R2	356.516	58.672	43.132	40.144	73.44	86.56	87.988	154.916	74.28	66.292	290.128	125.968	46.924	11.652	45.316	48.072	112.116	64.104	55.8	51.296	33.46	74.592
IL1R1	193.14	46.9	342.36	128.888	141.756	174.844	1911.156	74.076	251.12	1035.552	204.548	303.108	30.356	61.736	50.4	427.388	119.608	138.252	1118.832	281.94	55.8	94.372
IL1RL2	73.284	37.708	24.748	39.504	59.424	27.272	27.928	59.372	8.304	43.548	5.98	101.748	6.076	0.884	37.396	49.816	16.532	26.516	19.34	21.312	7.064	10.8
IL1RL1	0.1	0.252	0.052	0.064	0.044	0.144	0.22	0.108	0.164	0.096	0.332	0.076	0.032	0.084	0.024	0.064	0.096	0.036	0.076	0.136	0.072	0.264
IL18R1	44.504	24.104	8.676	10.664	15.056	28.168	31.612	28.604	27.78	15.664	23.464	25.196	5.604	5.292	11.396	12.904	21.044	14.804	18.576	18.98	7	17.564
MFSD9	53.288	26.408	8.368	1.316	1.34	17.06	29.984	26.948	20.728	18.688	35.044	4.668	4.78	1.176	4.564	57.756	9.764	40.312	21.928	9.012	74.94	163.192
TMEM182	0.616	0.336	0.14	2.524	0.312	1.344	1.172	0.308	0.436	0.464	1.28	0.5	0.36	0.54	0.284	0.876	0.976	0.188	0	5.78	20.696	49.976
TGFBRAP1	2813.016	2391.42	1087.496	1364.668	1044.212	4868.38	1863.708	1639.504	1643.408	1373.492	627.004	2156.468	520.572	655.3	1060.768	1386.436	3001.48	1585.012	1415.6	1421.18	1243.98	2466.564
C2orf49	3.488	4.592	5.568	20.376	21.076	18.028	2.416	5.488	1.092	5.192	10.316	27.596	1.524	5.008	2.304	4.216	5.96	4.144	2.072	23.924	44.348	106.252
FHL2	38.22	11.316	20.852	12.508	25.808	81.976	3.76	12.116	0.044	5.532	20.488	19.232	0.272	12.264	3.752	3.396	9.6	1.828	7.336	35.48	12.172	22.484
NCK2	22.612	20.2	22.976	46.748	22.164	67.496	45.372	28.304	17.936	31.844	14.224	33.3	12.324	9.92	25.524	26.812	28.208	22.316	36.82	29.176	20.268	63.016
UXS1	0	0	0	0	0.044	0.216	0	0.168	0	0	0.092	0	0	0	0	0.164	0	0	0	0.036	0	0
ST6GAL2	12.6	9.828	6.556	11.98	8.52	28.304	8.8	12.52	1.976	6.184	85.864	8.856	1.992	7.092	3.196	6.616	15.188	6.056	6.136	10.764	16.216	34.364
SULT1C2	0.4	8.352	2.064	15.832	2.776	12.204	1	1.312	0.568	0.992	3.36	0.996	3.212	6.996	0.536	0.336	1.212	1.464	0.764	5.816	5.08	11.16
SULT1C4	0.004	0.16	0.044	25.592	28.388	1.504	0.304	0.196	0	0.296	0.048	3.82	0.028	0.124	0.128	0.016	0.028	0.036	0.088	1.524	0.068	0.42
GCC2	80.2	44.232	21.248	30.412	19.052	46.844	24.016	62.612	31.444	25.908	14.484	58.264	15.028	21.152	38.076	21.764	44.184	23.448	20.276	37.944	29.84	54.188
LIMS1	16.344	2.444	16.668	31.796	13.16	38.436	6.992	7.632	11.772	4.388	8.52	8.488	5.944	7.028	2.468	2.208	12.964	11.104	2.236	22.748	6.028	21.752
RANBP2	39.62	23.756	131.264	139.72	339.724	58.576	59.276	35.22	94.712	26.648	177.856	332.14	10.884	67.176	28.692	13.56	44.024	62.26	25.412	289.14	83.764	80.672
CCDC138	1.644	4.412	2.26	4.148	11.544	3.152	4.02	2.16	0.66	7.748	5.476	3.384	0.516	1.176	1.904	6.4	714.66	1.056	19.256	7.352	0.616	16.4
EDAR	63.836	111.772	18.312	31.212	14.656	55.892	30.732	46.916	46.136	14.756	22.612	48.784	21.08	9.584	31.904	18.964	51.964	29.312	24.492	22.176	17.328	40.876
SH3RF3	10.888	0.036	2.58	0.148	0.608	1.62	0.052	2.396	0.12	0	2.548	0.068	3.14	2.072	4.516	0.064	0.128	9.656	0.028	0.52	0.192	0.536
SOWAHC	0.18	2.404	4.108	23.804	8.412	10.964	2.82	8.728	0.264	5.556	2.792	0.988	0.696	12.132	2.296	2.616	0.452	0.716	1.876	22.06	28.256	60.432
RGPD5	22.668	25.656	28.2	41.084	43.728	126.088	76.888	15.66	13.984	49.748	55.796	64.712	6.572	11.824	9.5	57.1	19.256	25.952	37.664	30.032	40.904	93.204
MALL	0	0.04	0.024	0.028	0.02	0.064	0.012	0.016	0.036	0.076	0.052	0.016	0.012	0.032	0.04	0.028	0.02	0.008	0.024	0.016	0.036	0.088
NPHP1	1439.704	1360.668	498.044	1055.14	629.688	2091.676	1209.408	794.104	1603.724	689.744	903.728	990.232	480.004	351.572	376.792	543.78	596.204	914.132	680.3	949.124	369.068	879.232
BUB1	48.068	91.08	57.46	72.696	43.24	130.432	68.392	159.28	40.424	53.104	108.028	103.708	25.952	60.568	56.84	46.8	127.332	69.016	49.612	107.796	93.044	214.352
ACOXL	3.488	10.54	83.728	50.996	98.468	33.04	39.428	2.512	4.244	16.084	10.872	83.808	1.776	18.12	11.632	51.904	0.712	6.844	35.728	166.752	17.912	10.964
BCL2L11	25.608	0.076	3.352	0	0.804	0.276	0.064	0	0	0	0.392	0	0	0	0.196	0	0	1.952	0	0.836	0	0
ANAPC1	1.008	1.076	1.292	2.08	1.444	7.82	0.7	1.576	0.408	0.908	1.804	1.1	0.064	15.352	2.012	1.004	0.388	1.144	0.612	2.636	2.636	2.856
MERTK	0.272	1.824	2.132	11.816	15.748	28.8	7.908	5.044	19.54	3.368	13.076	15.572	0.24	18.296	51.768	1.02	1.184	0.508	1.724	39.1	13.404	58.884
TMEM87B	29.48	96.608	184.576	183.64	96.044	406.468	344.548	201.3	619.324	95.588	121.308	154.296	2.112	70.624	113.596	168.44	157.656	50.172	343.288	97.996	20.472	47.492
FBLN7	148.14	80.876	51.96	74.096	107.956	116.264	98.708	115.528	59.792	51.284	242.1	98.076	14.068	45.452	36.392	39.396	96.336	57.476	40.316	77.088	89.512	223.804
ZC3H8	40.968	27.828	38.712	62.532	36.344	69.588	70.524	100.492	39.86	42.68	57.596	58.06	17.456	24.628	21.584	41.392	41.428	19.872	57.652	91.04	28.54	90.24
ZC3H6	118.808	122.944	86.46	90.748	31.368	326.904	121.512	99.56	195.884	75.036	362.332	88.224	63.62	21.148	61.26	89.1	110.56	241.9	164.64	80.308	164.436	416.46
RGPD8	402.1	0	1.968	9.62	51.576	0.316	27.852	4.316	0.14	12.292	0.248	2.656	0.076	2.836	0.124	2.228	0.496	0.924	0	27.112	0	0
TTL	564.184	328.66	133.22	157.692	148.584	452.336	472.172	378.692	222.7	260.88	375.832	226.832	75.268	127.04	211.86	297.012	356.624	225.768	238.164	191.364	142.36	318.856
POLR1B	33.428	7.848	17.836	9.92	9.456	30.928	18.12	22.404	4.304	18.124	51.044	10.796	9.96	7.396	6.02	8.12	18.82	10.436	10.352	14.128	5.66	13.164
CHCHD5	322.812	338.564	134.564	115.968	91.8	219.74	179.52	115.612	93.98	123.892	48.812	225.568	72.628	85.336	34.804	84.744	64.72	175.572	102.056	184.72	41.464	124.18
SLC20A1	0.868	0.188	0.232	0.468	1.356	21.504	0.5	0.56	0.324	0.296	1.164	0.92	0.076	0.108	0.284	8.396	0.24	0.048	0.056	0.172	1.156	1.536
NT5DC4	0.4	0.664	0.468	0.084	2	0.248	0.268	2.04	0.192	0.48	1.616	0.92	0.104	0.416	0.196	0.408	0.508	0.192	0.144	1.74	0.604	1.316
CKAP2L	68.096	63.752	62.236	73.388	53.368	174.648	144.736	61.736	83.068	75.88	86.484	91.028	30.26	45.012	50.988	61.572	111.124	56.652	70.512	52.004	66.308	140.904
IL1A	2.38	0.72	0.672	0.772	0.804	1.516	1.024	1.476	0.908	0.832	1.912	0.856	0.284	0.216	0.736	0.98	1.692	1.264	0.788	0.712	0.996	2.608
IL1B	0.128	0.316	0.28	0.3	0.236	0.196	0.284	0.164	0.156	0.16	0.164	0.172	0.032	0.084	0.152	0.188	0.284	0.092	0.108	0.292	0.376	0.788
IL1RN	3.108	1.988	1.448	0.64	1.104	3.176	1.52	1.736	1.512	1.564	0.72	1.484	0.836	0.24	1.824	0.712	3.032	1.772	1.284	0.736	0.504	1.064
PSD4	331.468	184.444	241.624	280.016	271.884	893.74	187.244	290.58	198.188	226.884	1214.864	372.392	105.844	99.1	349.944	138.732	214.952	349.812	242.528	318.328	279.892	685.976
PAX8	0.712	0.188	0.304	0.64	0.616	0.524	0.244	0.18	1.82	0	1.052	0	0.248	2.916	0.184	0.624	0.16	0	0.208	2.38	12.588	29.356
CBWD2	80.92	50.904	49.016	57.916	73.4	128.508	50.584	92.88	4.864	74.34	45.756	62.04	8.484	41.52	43.32	17.66	93.016	15.536	57.868	98.816	57.576	101.844
RABL2A	1263.284	1046.72	676.288	754.492	1125.448	1908.816	2655.54	3080.88	691.268	1057.544	3003.072	1772.812	204.664	437.084	513.968	1076.476	1245.504	631.368	867	954.016	1364.056	3044.524
SLC35F5	279.36	126.68	57.488	119.96	56.616	178.776	251.14	176.376	177.72	158.704	146.668	82.82	38.62	20.716	158.32	135.544	121.792	83.732	137.588	85.96	99.876	157.3
ACTR3	37.36	15.752	15.2	43.928	19.508	39.916	16.948	33.58	0.272	16.42	12.596	6.684	3.58	3.772	4.184	12.544	52.06	13	31.032	19.84	10.64	15.016
DPP10	0	0	0	0	0	0	0	0	0	0	0	0	0	0	0	0	0	0	0	0	0	0
DDX18	0.736	0.26	399.184	298.272	83.04	3.84	1.192	0.932	0.372	0.592	1.496	388.408	0.256	0.544	1.104	0.14	0.372	4.212	0.24	447.32	6.388	20.292
CCDC93	44.192	42.364	38.444	54.496	84.28	38.448	34.62	17.836	13.676	44.476	120.5	173.848	14.124	19.22	13.844	6.608	105.116	17.756	40.56	78.756	19.116	42.808
INSIG2	0	0.148	0.052	0.056	0.048	1.068	0.108	0.252	0.064	0	0	0	0	0	0	0.104	0.084	0.308	0	0.236	1.268	6.112
STEAP3	205.188	174.996	131.152	185.972	166.692	298.052	300.2	151.988	242.088	138.128	335.988	177.332	59.364	113.928	185.84	210.712	139.96	192.4	143.796	206.196	148.056	314.512
C2orf76	0	0	0	0	0	0	0.048	0	0	0	0	0.34	0	0	0	0	0	0	0	0	0	0.084
DBI	3.004	9.112	15.752	33.496	17.984	81.428	9.72	6.236	13.716	8.828	43.58	9.78	1.048	35.936	5.476	6.568	16.752	5.34	3.484	53.684	50.8	89.244
TMEM37	0	0	0	0	0	0	0.236	0	0	0	0	0	0	0.96	0	0	0	0	0	0	0	1.8
SCTR	75.808	40.6	17.04	23.512	36.436	38.664	50.256	51.94	63.584	29.096	67.448	48.828	12.612	23.444	20.584	21.512	52.352	22.452	15.544	28.188	21.696	52.076
CFAP221	0	2.032	5.756	3.432	2.448	1.796	1.508	2.096	0.916	2.624	1.368	31.492	1.44	1.848	3.412	3.968	0.7	1.288	1.364	3.524	9.732	16.228
TMEM177	258.176	192.004	60.732	202.928	151.056	204.54	100.728	77.356	239.464	68.66	62.772	74.944	47.7	46.376	51.996	58.968	241.072	83.276	67.156	149.732	149.82	317.372
PTPN4	420.708	246.656	308.44	373.228	311.156	631.736	359.764	469.956	362.988	223.152	870.416	567.028	72.884	106.392	229.24	293.364	248.2	363.588	258.776	440.88	287.716	667.652
EPB41L5	51.744	75.648	22.856	23.332	11.848	38.796	36.764	135.6	101.176	68.772	3.104	67.092	7.096	0.44	0.452	6.388	113.484	17.084	78.32	34.144	6.172	16.94
TMEM185B	0	0	0	0	0	0	0	0	0	0	0	0	0	0	0	0	0	0	0	0	0	0
RALB	55.396	19.68	35.004	51.516	40.92	48.576	25.74	17.144	38.012	17.368	54.216	34.7	4.42	14.828	10.712	17.832	13.156	43.648	18.116	54.16	39.728	124.772
INHBB	1.828	1.304	0.756	1.292	0.72	1.552	1.524	1.996	1.452	0.94	3.928	0.984	0.424	0.8	0.956	0.744	0.52	0.856	0.932	1.332	1.596	2.716
GLI2	0.856	0.484	0.384	0.936	0.488	1.184	0.148	0.44	0.252	0.26	0.204	0.392	0.2	0.516	0.316	0.2	0.588	0.38	0.476	1.008	0.212	0.252
TFCP2L1	96.732	19.64	89.024	16.156	29.192	61.688	48.148	6.452	537.068	91.308	1.848	7.952	96.2	33.184	665.656	103.876	27.088	120.98	70.804	55.708	4.86	20.232
CLASP1	89.604	52.86	101.136	278.836	184.996	312.352	83.488	107.512	90.336	75.248	180.728	209.94	35.22	46.432	90	90.94	124.128	87.772	58.004	222.588	147.356	332.872
NIFK	8.94	12.392	27.072	99.664	57.224	235.216	51.892	45.676	3.108	54.38	10.812	64.684	6.224	18.632	8.304	16.224	29.624	16.344	19.052	80.088	45.632	96.904
TSN	0	0	0	0	0	0	0	0	0	0	0	0	0	0	0	0	0	0	0	0	0	0
CNTNAP5	0	0.396	0.556	0.512	1.984	1.032	1.32	0	1.94	2.356	0.524	0	1.392	4.224	0.988	0.92	1.876	0.556	0.492	0	0	4.084
GYPC	1.544	0.672	0.768	0.94	0.684	2.128	0.696	1.008	0.836	0.348	1.284	0.46	0.364	0.388	0.388	0.416	0.548	1.284	0.624	0.776	0.336	0.636
BIN1	2366.92	850.052	663.104	778.048	601.388	1720.164	1341.3	1336.96	1516.16	558.968	1011.416	1218.712	474.908	176.312	484.076	455.24	360.076	1240.076	1106.016	572.624	428.484	751.136
ERCC3	2.236	4.868	24.548	7.808	5.172	56.66	38.04	5.448	2.86	9.044	111.608	8.272	0.248	21.144	7.52	12.072	0.784	15.208	16.232	9.74	60.924	134.832
MAP3K2	222.772	142.312	114.176	51.42	37.408	194.932	355.916	94.792	21.456	101.576	94.264	67.648	99.964	6.696	9.736	133.284	3.824	148.548	166.384	50.5	97.756	129.936
PROC	13187.42	9395.864	4660.268	6877.38	9036.792	12282.332	14980.188	10178.572	10720.276	8609.38	13323.164	15042.64	2614.408	6477.276	5629.068	6235.104	13690.14	6240.596	4754.144	7962.3	5948.192	11832.036
IWS1	62.36	24.692	29.208	35.76	48.04	65.152	25.008	29.984	24.04	33.76	85.448	39.256	9.28	13.748	15.744	20.628	15.728	33.148	19.528	40.728	28.148	65.544
LIMS2	11.724	2.696	3.132	4.512	3.044	10.62	4.98	11.052	9.348	2.516	7.868	9.776	2.004	2.616	5.34	3.428	6.676	6.736	3.056	4.224	3.792	10.416
WDR33	51.808	41.788	24.988	46.016	64.572	132.82	65.612	111.928	12.488	34.164	34.144	54.16	9.916	15.156	63.528	18.224	45.284	21.124	49.288	51.948	16.48	33.072
SFT2D3	696.968	184.468	153.532	123.26	163.48	338.12	190.1	254.844	307.692	92.476	365.504	214.372	82.588	78.012	92.38	82.212	46.52	218.236	113.404	95.296	87.48	167.392
POLR2D	799.32	432.504	209.168	262.232	336.572	517.516	584.032	456.124	639.208	275.012	1389.84	518.48	118.508	127.5	168.912	218.792	750.836	293.62	173.82	285.72	407.508	956.48
AMMECR1L	70.432	37.64	36.292	53.236	98.336	86.488	71.36	60.528	26.468	41.712	80.524	102.412	9.036	21.496	26.648	35.54	34.224	33.056	28.148	57.224	27.988	85.944
SAP130	100.26	64.548	73.36	51.14	69.584	175.344	91.308	129.54	24.98	99.612	85.988	115.72	34.96	47.012	60.076	41.116	128.692	53.396	72.904	82.476	89.32	153.772
UGGT1	1.384	0.096	0	1.096	1.184	1.256	0.316	0.952	0.744	0.332	0.296	0.548	0.464	0.392	0.624	0.108	1.056	1.64	0.1	0	0.476	0.62
HS6ST1	703.588	486.604	628.752	2096.08	349.032	2020.152	625.58	824.704	420.984	495.504	553.284	798.244	319.592	239.972	168.724	344.952	1516.872	485.94	550.616	672.272	1415.22	1682.612
RAB6C	11.136	0.564	7.736	6.708	11.096	8.46	6.476	5.404	4.324	2.628	1.592	3.62	2.64	0.592	2.828	6.012	1.564	3.864	4.684	4.044	1.776	1.172
CCDC74B	499.224	6770.04	1144.004	1368.936	2131.352	1971.956	882.736	1448.6	11.48	1106.832	3728.316	440.796	80.488	1480.88	654.512	288.8	7284.984	436.928	695.384	2701.496	900.204	2073.228
SMPD4	44.188	66.94	114.288	537.532	985.924	200.68	54.368	50.836	37.752	43.92	76.308	318.756	30.532	68.76	26.74	69.164	92.976	17.78	25.468	203.324	16.58	145.548
MZT2B	9.88	0.628	6.78	4.588	7.144	8.976	11.344	2.148	2.956	4.824	3.576	5.1	0.292	2.076	3.688	15.088	3.524	2.804	2.512	13.2	4.204	12
CCDC115	34.22	32.064	100.12	60.832	68.772	936.58	162.224	79.12	34.116	57.312	89.412	59.072	11.5	41.608	44.84	48.62	57.208	105.536	43.32	212.9	84.516	188.116
IMP4	31.968	22.004	5.288	11.732	8.624	24.128	17.936	19.752	19.476	7.732	18.512	11.512	4.532	4.492	9.376	4.368	6.548	9.42	11.068	6.276	5.276	13.86
PTPN18	0.124	0	1.484	381.084	49.636	3.016	0.184	1.588	0.072	1.004	2.444	38.412	0.252	0	2.172	1.192	0.124	0.128	0.504	21.712	0.2	19.868
POTEI	3.176	0	0	0	1.576	0	0	0	0	0	0.784	0.716	0	0	0	0	0	0.788	0.736	0	3.948	1.564
CFC1B	21.012	31.192	24.984	30.06	2.008	24.54	0	8.336	0	4.292	9.604	45.812	0.352	60.828	8.392	1.016	11.436	1.86	8.772	22.524	1.636	364.168
CFC1	552.536	389.624	648.312	280.304	581.176	1093.88	638.932	670.392	203.524	370.628	976.312	690.028	178.492	80.692	217.424	265.784	405.72	361.6	730.836	525.2	1089.568	2437.096
GPR148	1411.552	763.276	857.892	485.464	715.476	2131.344	938.816	1293.884	1582.84	499.368	2211.608	773.108	396.932	159.42	182.42	747.92	624.536	1612.86	708.024	600.608	489.328	1316.396
AMER3	7.712	27.084	36.156	83.912	58.308	260.768	13.904	9.196	2.968	22.336	35.088	119.008	7.9	30.712	10.068	57.76	10.084	78.924	6.04	90.528	467.272	568.024
ARHGEF4	6.208	0	0	0.46	0.776	3.012	0	1.908	0.428	2.136	0	1.792	0.576	1.404	2.288	1.724	0.4	0	0	3.88	0.876	0.82
FAM168B	1120.324	460.672	230.668	512.604	408.908	1337.652	458.352	936.416	143.764	88.82	188.396	143.452	322.276	49.224	866.788	139.24	44.536	1548.62	397.884	518.736	50.56	107.052
PLEKHB2	69.396	15.884	1.032	16.396	1.852	9.908	6.876	9.124	224.996	5.884	1.212	2.356	17.204	0.988	7.94	2.04	0.604	17.34	19.26	1.54	1.804	1.004
POTEE	0.544	1.08	1.216	2.264	0.62	1.412	1.5	1.516	5.228	0.852	1.26	2.18	0.296	1	1.044	1.148	4.572	2.252	0.368	0.732	1.092	1.416
MZT2A	0	0	0	0	0	0	0	0	0	0	0	0	0	0	0	0	0	0	0	0	0	0
CCDC74A	837.44	518.064	368.976	361.612	467.096	792.44	1146.908	581.148	242.552	364.852	537.276	742.852	80.556	230.412	212.348	423.372	231.9	449.52	355.948	475.036	283.624	674.568
GPR39	1.028	0.036	0	0	0.016	0.064	0	0.068	0	0	0.048	0	0	0.04	0.02	0	0.072	0	0	0	0	0.02
LYPD1	27.088	32.304	19.356	28.604	19.26	40.236	22.608	29.464	12.128	18.06	34.264	21.512	13.716	13.728	20.936	19.364	41.352	27.4	14.892	29.056	19.16	29.452
NCKAP5	0	0.616	0.284	0	0	0.98	0.604	3.624	0	0.212	2.108	0.204	0	0	0	15.136	0.236	1.236	0.208	0	3.116	12.772
MGAT5	103.148	49.468	51.248	71.36	53.552	123.016	91.276	106.58	135.396	76.964	165.98	102.172	24.096	69.644	92.748	65.484	59.996	60.888	58.248	76.032	52.264	80.568
TMEM163	2615.656	724.892	919.184	821.984	805.276	1970.96	1085.56	977.516	915.86	1206.304	1025.344	1338.356	290.116	362.972	497.836	897.816	833.748	1554.052	865.62	1082.576	382.824	857.04
ACMSD	991.504	626.408	501.12	423.216	752.2	1794.052	1099.42	1089.156	275.052	791.936	3012.448	1087.076	239.74	207.08	878.956	436.612	667.624	352.564	566.696	532.216	752.004	1553.58
CCNT2	49.048	65.956	22.824	24.34	32.944	41.016	44.44	102.352	22.9	35.112	138.048	45.532	6.404	16.32	20.668	25.152	13.272	28.804	34.064	26.404	47.08	121.428
RAB3GAP1	2.752	0.24	0.536	1.236	0.656	0.424	1.236	1.584	0.204	0.756	0.244	2.348	0	22.764	0.532	2.124	1.912	0.708	0.532	11.748	20.324	40.036
ZRANB3	1028.528	568.668	290.9	437.144	350.548	826.288	599.792	578.328	474.98	303.944	1246.168	433.72	125.96	205.652	383.116	395.972	937.544	561.132	636.46	481.304	949.884	2251.796
R3HDM1	67	0.916	70.328	12.228	21.24	101.324	32.4	24.552	1.752	17.74	834.272	18.912	5.084	33.84	26.812	0.344	0.512	10.296	9.684	38.312	0	1.244
UBXN4	3.2	21.672	14.036	22.636	21.708	44.112	13.344	4.788	0.52	4.492	21.848	53.652	4.4	28.704	10.8	8.708	17.512	18.576	9.648	24.316	66.136	100.088
MCM6	15.472	58.352	44.644	50.648	29.596	214.892	10.88	47.244	27.324	13.276	9.34	40.824	177.228	30.656	121.416	4.712	48.032	19.448	11.284	44.612	37.024	71.644
CXCR4	6.832	4.424	4.008	3.624	2.728	8.824	5.48	5.128	6.224	3.548	5.716	4.62	1.448	2.204	3.028	4.596	8.728	3.744	4.956	5.424	2.628	6.224
HNMT	32.108	37.4	24.892	29.26	24.192	62.316	30.844	38.52	16.796	19.944	71.104	34.064	10.464	12.36	31.82	25.492	45.124	35.552	18.876	33.036	47.02	83.888
[truncated: 12,891 more rows]
