# Supplementary material for: Calcium Channel Blockers Inhibit Pancreatic Neuroendocrine Neoplasms Progression via Cav1.2‐Epigenetic Circuit
Source: Adv Sci (Weinh). 2026 Feb 4;13(20):e16733. doi: 10.1002/advs.202516733 (PMC13067810; doi:10.1002/advs.202516733)
Supplement: Supplementary file 2 — Supporting File 2: advs74162‐sup‐0002‐Data.zip. [file ADVS-13-e16733-s001.zip › Supplemental data/Table S6.xlsx]

## Sheet: sheet1
AccID	log2FC	FoldChange	Pvalue	FDR	Style	sh-1	sh-2	NC-1	NC-2	ExonLength	GeneSymbol	GeneAnno	GeneType	Location(GRCh38.p13)	Strand
ENSG00000001617	-2.65158	0.159146	0.00144017	0.00570329	down	5	6	24	38	3607	SEMA3F	semaphorin 3F [Source:HGNC Symbol;Acc:HGNC:10728]	protein_coding	3:50155045-50189075	+
ENSG00000002586	-2.50514	0.176148	2.79283e-27	3.26203e-25	down	75	131	414	610	1129	CD99	CD99 molecule (Xg blood group) [Source:HGNC Symbol;Acc:HGNC:7082]	protein_coding	X:2691187-2741309	+
ENSG00000003137	-1.01146	0.496046	7.78565e-06	5.53857e-05	down	148	230	289	378	4556	CYP26B1	cytochrome P450 family 26 subfamily B member 1 [Source:HGNC Symbol;Acc:HGNC:20581]	protein_coding	2:72129238-72147862	-
ENSG00000003436	-2.16823	0.222483	0.00100892	0.0041751	down	9	13	42	44	3859	TFPI	tissue factor pathway inhibitor [Source:HGNC Symbol;Acc:HGNC:11760]	protein_coding	2:187464230-187565760	-
ENSG00000004142	1.00709	2.00985	5.53716e-11	1.09733e-09	up	1609	2967	812	1159	2670	POLDIP2	DNA polymerase delta interacting protein 2 [Source:HGNC Symbol;Acc:HGNC:23781]	protein_coding	17:28346633-28357527	-
ENSG00000004799	-1.6125	0.32703	1.79703e-46	7.14528e-44	down	3981	5240	11346	13542	3601	PDK4	pyruvate dehydrogenase kinase 4 [Source:HGNC Symbol;Acc:HGNC:8812]	protein_coding	7:95583499-95596516	-
ENSG00000005100	1.13377	2.19431	1.78034e-17	8.80183e-16	up	2116	2927	943	1072	5535	DHX33	DEAH-box helicase 33 [Source:HGNC Symbol;Acc:HGNC:16718]	protein_coding	17:5440917-5468982	-
ENSG00000005249	-1.05216	0.482244	1.04028e-13	3.15087e-12	down	1002	1264	1955	2191	3689	PRKAR2B	protein kinase cAMP-dependent type II regulatory subunit beta [Source:HGNC Symbol;Acc:HGNC:9392]	protein_coding	7:107044705-107161811	+
ENSG00000005421	-1.36682	0.387745	0.00695071	0.0223302	down	37	24	69	76	2393	PON1	paraoxonase 1 [Source:HGNC Symbol;Acc:HGNC:9204]	protein_coding	7:95297676-95324532	-
ENSG00000005884	-1.32253	0.399834	9.83829e-16	3.92326e-14	down	534	981	1298	2003	4889	ITGA3	integrin subunit alpha 3 [Source:HGNC Symbol;Acc:HGNC:6139]	protein_coding	17:50055968-50090481	+
ENSG00000005981	-2.32358	0.199772	3.85426e-12	9.02613e-11	down	41	48	159	241	3784	ASB4	ankyrin repeat and SOCS box containing 4 [Source:HGNC Symbol;Acc:HGNC:16009]	protein_coding	7:95478444-95540233	+
ENSG00000006015	1.6422	3.12141	1.72849e-08	2.18552e-07	up	256	673	96	156	767	REX1BD	required for excision 1-B domain containing [Source:HGNC Symbol;Acc:HGNC:26098]	protein_coding	19:18588685-18592337	+
ENSG00000006016	-1.76401	0.294428	1.34171e-07	1.40864e-06	down	42	70	151	179	1741	CRLF1	cytokine receptor like factor 1 [Source:HGNC Symbol;Acc:HGNC:2364]	protein_coding	19:18572220-18607741	-
ENSG00000006283	-1.42953	0.371252	0.000185153	0.000941276	down	35	63	99	130	8602	CACNA1G	calcium voltage-gated channel subunit alpha1 G [Source:HGNC Symbol;Acc:HGNC:1394]	protein_coding	17:50560715-50627474	+
ENSG00000007314	-1.30076	0.405913	0.000478867	0.00217369	down	42	64	99	130	7805	SCN4A	sodium voltage-gated channel alpha subunit 4 [Source:HGNC Symbol;Acc:HGNC:10591]	protein_coding	17:63938554-63972918	-
ENSG00000007372	-1.36595	0.387979	0.000160533	0.000831037	down	40	77	110	151	2743	PAX6	paired box 6 [Source:HGNC Symbol;Acc:HGNC:8620]	protein_coding	11:31784779-31817961	-
ENSG00000007376	1.57853	2.98665	2.38204e-09	3.53298e-08	up	389	988	142	251	2048	RPUSD1	RNA pseudouridine synthase domain containing 1 [Source:HGNC Symbol;Acc:HGNC:14173]	protein_coding	16:784974-788397	-
ENSG00000007520	1.06991	2.0993	2.22455e-06	1.79346e-05	up	464	928	206	371	1210	TSR3	TSR3 ribosome maturation factor [Source:HGNC Symbol;Acc:HGNC:14175]	protein_coding	16:1349240-1351878	-
ENSG00000008086	-1.63859	0.321171	3.65413e-13	1.00277e-11	down	205	206	559	584	14572	CDKL5	cyclin dependent kinase like 5 [Source:HGNC Symbol;Acc:HGNC:11411]	protein_coding	X:18425583-18653629	+
ENSG00000008311	-1.37512	0.38552	9.79454e-14	2.97627e-12	down	233	322	575	690	5825	AASS	aminoadipate-semialdehyde synthase [Source:HGNC Symbol;Acc:HGNC:17366]	protein_coding	7:122064583-122144308	-
ENSG00000008513	-3.81433	0.0710839	3.30054e-50	1.62317e-47	down	37	50	463	618	6715	ST3GAL1	ST3 beta-galactoside alpha-2,3-sialyltransferase 1 [Source:HGNC Symbol;Acc:HGNC:10862]	protein_coding	8:133454848-133571940	-
ENSG00000009694	-1.1871	0.439184	6.1549e-09	8.44514e-08	down	306	316	581	692	12891	TENM1	teneurin transmembrane protein 1 [Source:HGNC Symbol;Acc:HGNC:8117]	protein_coding	X:124375903-124963817	-
ENSG00000009950	-2.02314	0.246022	7.00832e-07	6.32713e-06	down	32	39	89	173	3252	MLXIPL	MLX interacting protein like [Source:HGNC Symbol;Acc:HGNC:12744]	protein_coding	7:73593194-73624543	-
ENSG00000010278	-1.68289	0.311459	4.77317e-33	9.48947e-31	down	486	760	1549	1942	1225	CD9	CD9 molecule [Source:HGNC Symbol;Acc:HGNC:1709]	protein_coding	12:6199715-6238271	+
ENSG00000010310	-1.42514	0.372383	3.78723e-14	1.21192e-12	down	232	390	583	882	3310	GIPR	gastric inhibitory polypeptide receptor [Source:HGNC Symbol;Acc:HGNC:4271]	protein_coding	19:45668221-45683722	+
ENSG00000010319	1.68414	3.21348	0.00724972	0.0231199	up	33	74	14	14	4993	SEMA3G	semaphorin 3G [Source:HGNC Symbol;Acc:HGNC:30400]	protein_coding	3:52433035-52445103	-
ENSG00000011028	-2.53441	0.17261	1.8598e-16	8.25556e-15	down	37	61	202	297	5719	MRC2	mannose receptor C type 2 [Source:HGNC Symbol;Acc:HGNC:16875]	protein_coding	17:62627670-62693597	+
ENSG00000011201	-1.56443	0.33811	1.44415e-08	1.84977e-07	down	81	110	238	256	6265	ANOS1	anosmin 1 [Source:HGNC Symbol;Acc:HGNC:6211]	protein_coding	X:8528874-8732137	-
ENSG00000011451	1.01513	2.02109	9.59076e-09	1.27025e-07	up	877	1544	400	648	8987	WIZ	WIZ zinc finger [Source:HGNC Symbol;Acc:HGNC:30917]	protein_coding	19:15419978-15449956	-
ENSG00000011638	-1.10998	0.463302	1.14642e-11	2.52944e-10	down	359	516	731	929	1717	TMEM159	transmembrane protein 159 [Source:HGNC Symbol;Acc:HGNC:30136]	protein_coding	16:21158377-21180616	+
ENSG00000012822	-1.19281	0.437449	1.71075e-15	6.5648e-14	down	507	692	1097	1314	5576	CALCOCO1	calcium binding and coiled-coil domain 1 [Source:HGNC Symbol;Acc:HGNC:29306]	protein_coding	12:53708517-53727745	-
ENSG00000013288	-1.14412	0.452466	2.14502e-11	4.56918e-10	down	343	590	745	1053	5129	MAN2B2	mannosidase alpha class 2B member 2 [Source:HGNC Symbol;Acc:HGNC:29623]	protein_coding	4:6575189-6623362	+
ENSG00000013503	1.28485	2.43658	6.80063e-11	1.32248e-09	up	486	708	181	251	4183	POLR3B	RNA polymerase III subunit B [Source:HGNC Symbol;Acc:HGNC:30348]	protein_coding	12:106357748-106510198	+
ENSG00000013588	-2.91769	0.132339	2.29239e-29	3.32094e-27	down	49	72	335	472	6582	GPRC5A	G protein-coupled receptor class C group 5 member A [Source:HGNC Symbol;Acc:HGNC:9836]	protein_coding	12:12891559-12917937	+
ENSG00000014257	-1.93073	0.262296	2.77632e-05	0.000174341	down	26	26	75	104	3174	ACP3	acid phosphatase 3 [Source:HGNC Symbol;Acc:HGNC:125]	protein_coding	3:132317369-132368298	+
ENSG00000018236	-1.0141	0.495138	3.60556e-14	1.15576e-12	down	2049	2441	3727	4335	5667	CNTN1	contactin 1 [Source:HGNC Symbol;Acc:HGNC:2171]	protein_coding	12:40692439-41072415	+
ENSG00000018408	-2.62548	0.16205	5.80598e-31	9.86383e-29	down	96	125	599	590	5037	WWTR1	WW domain containing transcription regulator 1 [Source:HGNC Symbol;Acc:HGNC:24042]	protein_coding	3:149517235-149736714	-
ENSG00000020129	1.75586	3.37727	6.03589e-24	5.66827e-22	up	1149	2146	336	510	3698	NCDN	neurochondrin [Source:HGNC Symbol;Acc:HGNC:17597]	protein_coding	1:35557473-35567274	+
ENSG00000020577	-1.80374	0.286432	7.53839e-17	3.50442e-15	down	132	171	405	533	7157	SAMD4A	sterile alpha motif domain containing 4A [Source:HGNC Symbol;Acc:HGNC:23023]	protein_coding	14:54566117-54793315	+
ENSG00000021300	2.09383	4.2688	2.84037e-22	2.26841e-20	up	471	714	101	143	1977	PLEKHB1	pleckstrin homology domain containing B1 [Source:HGNC Symbol;Acc:HGNC:19079]	protein_coding	11:73646178-73662819	+
ENSG00000021645	-3.03573	0.121943	1.30495e-78	2.03224e-75	down	185	288	1597	1768	12048	NRXN3	neurexin 3 [Source:HGNC Symbol;Acc:HGNC:8010]	protein_coding	14:78170373-79868291	+
ENSG00000023171	-1.7504	0.297219	3.20013e-36	7.47551e-34	down	548	726	1679	2110	8330	GRAMD1B	GRAM domain containing 1B [Source:HGNC Symbol;Acc:HGNC:29214]	protein_coding	11:123358428-123627774	+
ENSG00000023892	1.03953	2.05556	0.00714134	0.022821	up	97	128	42	55	2296	DEF6	DEF6 guanine nucleotide exchange factor [Source:HGNC Symbol;Acc:HGNC:2760]	protein_coding	6:35297818-35321771	+
ENSG00000024422	-2.64474	0.159902	2.9296e-07	2.86042e-06	down	10	21	70	98	3506	EHD2	EH domain containing 2 [Source:HGNC Symbol;Acc:HGNC:3243]	protein_coding	19:47713422-47743134	+
ENSG00000026025	-5.96242	0.0160373	1.12311e-23	1.01886e-21	down	6	2	191	257	2154	VIM	vimentin [Source:HGNC Symbol;Acc:HGNC:12692]	protein_coding	10:17228241-17237593	+
ENSG00000026508	-2.37486	0.192795	5.39694e-22	4.23773e-20	down	78	101	391	423	5431	CD44	CD44 molecule (Indian blood group) [Source:HGNC Symbol;Acc:HGNC:1681]	protein_coding	11:35138882-35232402	+
ENSG00000027869	1.1464	2.2136	0.000415818	0.00193112	up	138	219	55	87	1644	SH2D2A	SH2 domain containing 2A [Source:HGNC Symbol;Acc:HGNC:10821]	protein_coding	1:156806243-156816848	-
ENSG00000030419	-1.27187	0.414124	6.9222e-12	1.56613e-10	down	564	575	1191	1272	9562	IKZF2	IKAROS family zinc finger 2 [Source:HGNC Symbol;Acc:HGNC:13177]	protein_coding	2:212999691-213152427	-
ENSG00000033011	1.43297	2.70003	2.30178e-13	6.51751e-12	up	559	893	185	288	3900	ALG1	ALG1 chitobiosyldiphosphodolichol beta-mannosyltransferase [Source:HGNC Symbol;Acc:HGNC:18294]	protein_coding	16:5033702-5087379	+
ENSG00000033050	1.28373	2.43467	9.10239e-10	1.46013e-08	up	418	580	156	206	4527	ABCF2	ATP binding cassette subfamily F member 2 [Source:HGNC Symbol;Acc:HGNC:71]	protein_coding	7:151211484-151227205	-
ENSG00000034677	-1.04807	0.483614	2.0295e-17	9.95467e-16	down	1667	2228	3267	3823	4186	RNF19A	ring finger protein 19A, RBR E3 ubiquitin protein ligase [Source:HGNC Symbol;Acc:HGNC:13432]	protein_coding	8:100257060-100336218	-
ENSG00000035862	-1.31024	0.403254	1.82553e-23	1.61685e-21	down	939	1550	2304	3075	3652	TIMP2	TIMP metallopeptidase inhibitor 2 [Source:HGNC Symbol;Acc:HGNC:11821]	protein_coding	17:78852977-78925387	-
ENSG00000036530	-2.70844	0.152995	0.00108678	0.00446562	down	4	7	30	32	2197	CYP46A1	cytochrome P450 family 46 subfamily A member 1 [Source:HGNC Symbol;Acc:HGNC:2641]	protein_coding	14:99684298-99727301	+
ENSG00000036565	1.52804	2.88393	0.00722614	0.0230644	up	46	69	15	20	2683	SLC18A1	solute carrier family 18 member A1 [Source:HGNC Symbol;Acc:HGNC:10934]	protein_coding	8:20144855-20183206	-
ENSG00000037280	-3.70277	0.0767992	0.00127281	0.00512306	down	1	3	14	32	5833	FLT4	fms related receptor tyrosine kinase 4 [Source:HGNC Symbol;Acc:HGNC:3767]	protein_coding	5:180601506-180649624	-
ENSG00000037897	1.35308	2.55457	3.58285e-10	6.10358e-09	up	397	699	153	220	1378	METTL1	methyltransferase like 1 [Source:HGNC Symbol;Acc:HGNC:7030]	protein_coding	12:57768471-57772119	-
ENSG00000038427	-4.32959	0.0497352	1.59014e-28	2.13788e-26	down	10	19	236	269	12345	VCAN	versican [Source:HGNC Symbol;Acc:HGNC:2464]	protein_coding	5:83471618-83582303	+
ENSG00000039139	-1.09016	0.469708	4.16424e-10	7.04265e-09	down	559	615	1055	1174	15781	DNAH5	dynein axonemal heavy chain 5 [Source:HGNC Symbol;Acc:HGNC:2950]	protein_coding	5:13690328-14011818	-
ENSG00000040487	1.15711	2.2301	0.00019985	0.00100804	up	166	348	70	130	2175	SLC66A1	solute carrier family 66 member 1 [Source:HGNC Symbol;Acc:HGNC:26001]	protein_coding	1:19312326-19329300	+
ENSG00000041353	-2.93581	0.130688	1.74502e-76	2.17406e-73	down	216	298	1627	1813	7003	RAB27B	RAB27B, member RAS oncogene family [Source:HGNC Symbol;Acc:HGNC:9767]	protein_coding	18:54717860-54895516	+
ENSG00000041982	-3.16468	0.111516	1.06415e-176	1.98869e-172	down	1059	1493	8754	11424	8500	TNC	tenascin C [Source:HGNC Symbol;Acc:HGNC:5318]	protein_coding	9:115019575-115118257	-
ENSG00000042062	-1.51673	0.349476	1.95289e-09	2.92198e-08	down	98	135	270	315	4391	RIPOR3	RIPOR family member 3 [Source:HGNC Symbol;Acc:HGNC:16168]	protein_coding	20:50586108-50691542	-
ENSG00000042317	-1.11447	0.461862	0.000293147	0.00141779	down	81	96	148	194	2000	SPATA7	spermatogenesis associated 7 [Source:HGNC Symbol;Acc:HGNC:20423]	protein_coding	14:88384924-88470350	+
ENSG00000043039	-1.75896	0.295461	0.000997977	0.0041353	down	13	32	51	80	1905	BARX2	BARX homeobox 2 [Source:HGNC Symbol;Acc:HGNC:956]	protein_coding	11:129375848-129452279	+
ENSG00000048162	1.59502	3.02098	1.3342e-27	1.66224e-25	up	1886	3075	572	869	881	NOP16	NOP16 nucleolar protein [Source:HGNC Symbol;Acc:HGNC:26934]	protein_coding	5:176383938-176388927	-
ENSG00000048540	1.6537	3.14639	0.00580643	0.0191107	up	52	70	22	11	3393	LMO3	LIM domain only 3 [Source:HGNC Symbol;Acc:HGNC:6643]	protein_coding	12:16548372-16610594	-
ENSG00000048707	-1.0051	0.498235	5.10225e-10	8.50587e-09	down	921	987	1564	1876	16357	VPS13D	vacuolar protein sorting 13 homolog D [Source:HGNC Symbol;Acc:HGNC:23595]	protein_coding	1:12230030-12512047	+
ENSG00000049192	-1.1713	0.444022	2.07194e-06	1.68569e-05	down	131	160	260	322	7309	ADAMTS6	ADAM metallopeptidase with thrombospondin type 1 motif 6 [Source:HGNC Symbol;Acc:HGNC:222]	protein_coding	5:65148738-65481920	-
ENSG00000050165	-1.51143	0.350763	7.11867e-14	2.19891e-12	down	174	335	545	705	2525	DKK3	dickkopf WNT signaling pathway inhibitor 3 [Source:HGNC Symbol;Acc:HGNC:2893]	protein_coding	11:11956207-12009769	-
ENSG00000051108	-1.84412	0.278526	1.10451e-52	6.25488e-50	down	1003	1558	3545	4484	2853	HERPUD1	homocysteine inducible ER protein with ubiquitin like domain 1 [Source:HGNC Symbol;Acc:HGNC:13744]	protein_coding	16:56932142-56944864	+
ENSG00000053108	-1.10071	0.466288	6.20139e-08	6.96464e-07	down	196	275	389	501	5396	FSTL4	follistatin like 4 [Source:HGNC Symbol;Acc:HGNC:21389]	protein_coding	5:133196455-133612541	-
ENSG00000053372	1.26275	2.39953	6.02238e-17	2.8278e-15	up	1185	1978	495	651	2049	MRTO4	MRT4 homolog, ribosome maturation factor [Source:HGNC Symbol;Acc:HGNC:18477]	protein_coding	1:19251805-19260128	+
ENSG00000053747	-3.17158	0.110984	5.88392e-36	1.35751e-33	down	44	72	388	528	10651	LAMA3	laminin subunit alpha 3 [Source:HGNC Symbol;Acc:HGNC:6483]	protein_coding	18:23689453-23956222	+
ENSG00000053918	-6.21025	0.0135061	0.00122477	0.00495345	down	0	0	8	17	3224	KCNQ1	potassium voltage-gated channel subfamily Q member 1 [Source:HGNC Symbol;Acc:HGNC:6294]	protein_coding	11:2444684-2849105	+
ENSG00000054392	-1.38019	0.384168	1.34136e-09	2.06997e-08	down	131	203	310	456	3639	HHAT	hedgehog acyltransferase [Source:HGNC Symbol;Acc:HGNC:18270]	protein_coding	1:210328252-210676296	+
ENSG00000054654	-1.20154	0.434811	2.06034e-13	5.9144e-12	down	1465	1469	2806	3287	21822	SYNE2	spectrin repeat containing nuclear envelope protein 2 [Source:HGNC Symbol;Acc:HGNC:17084]	protein_coding	14:63761899-64226433	+
ENSG00000055044	1.04709	2.06636	1.41357e-16	6.38089e-15	up	2785	3748	1176	1633	1994	NOP58	NOP58 ribonucleoprotein [Source:HGNC Symbol;Acc:HGNC:29926]	protein_coding	2:202265736-202303661	+
ENSG00000055211	-1.12264	0.459253	3.47812e-08	4.12692e-07	down	220	287	461	509	1943	GINM1	glycoprotein integral membrane 1 [Source:HGNC Symbol;Acc:HGNC:21074]	protein_coding	6:149566294-149591748	+
ENSG00000056998	-2.04116	0.242968	1.48711e-09	2.28546e-08	down	42	53	154	192	3192	GYG2	glycogenin 2 [Source:HGNC Symbol;Acc:HGNC:4700]	protein_coding	X:2828822-2882820	+
ENSG00000057757	1.01582	2.02205	1.68089e-11	3.63571e-10	up	1005	1538	496	601	1590	PITHD1	PITH domain containing 1 [Source:HGNC Symbol;Acc:HGNC:25022]	protein_coding	1:23778418-23788232	+
ENSG00000058668	-1.80784	0.285618	1.36144e-34	3.10274e-32	down	485	622	1575	1846	8697	ATP2B4	ATPase plasma membrane Ca2+ transporting 4 [Source:HGNC Symbol;Acc:HGNC:817]	protein_coding	1:203626787-203744081	+
ENSG00000059804	-1.93033	0.26237	9.25369e-52	4.94094e-49	down	832	1111	2968	3558	3827	SLC2A3	solute carrier family 2 member 3 [Source:HGNC Symbol;Acc:HGNC:11007]	protein_coding	12:7919230-7936187	-
ENSG00000062038	-2.37053	0.193375	3.80663e-30	5.97801e-28	down	102	185	560	727	4452	CDH3	cadherin 3 [Source:HGNC Symbol;Acc:HGNC:1762]	protein_coding	16:68636189-68727468	+
ENSG00000062716	-1.04597	0.484319	1.97916e-21	1.48541e-19	down	4360	6090	8674	10261	3686	VMP1	vacuole membrane protein 1 [Source:HGNC Symbol;Acc:HGNC:29559]	protein_coding	17:59707192-59842255	+
ENSG00000063241	1.17931	2.26468	0.00638663	0.0207283	up	1006	2450	471	835	1075	ISOC2	isochorismatase domain containing 2 [Source:HGNC Symbol;Acc:HGNC:26278]	protein_coding	19:55452985-55462343	-
ENSG00000063244	1.02955	2.04139	1.16199e-15	4.58128e-14	up	3912	6562	1841	2638	2146	U2AF2	U2 small nuclear RNA auxiliary factor 2 [Source:HGNC Symbol;Acc:HGNC:23156]	protein_coding	19:55654146-55674716	+
ENSG00000064225	-1.41737	0.374394	3.63039e-06	2.79196e-05	down	62	93	159	204	1886	ST3GAL6	ST3 beta-galactoside alpha-2,3-sialyltransferase 6 [Source:HGNC Symbol;Acc:HGNC:18080]	protein_coding	3:98732236-98821201	+
ENSG00000064300	-3.6229	0.0811708	1.03531e-40	3.17178e-38	down	30	65	402	618	3408	NGFR	nerve growth factor receptor [Source:HGNC Symbol;Acc:HGNC:7809]	protein_coding	17:49495293-49515008	+
ENSG00000064545	1.22039	2.33009	3.07835e-07	2.99314e-06	up	517	1137	210	405	2251	TMEM161A	transmembrane protein 161A [Source:HGNC Symbol;Acc:HGNC:26020]	protein_coding	19:19119169-19138513	-
ENSG00000064787	-3.39067	0.0953469	0.000451677	0.00206923	down	3	3	21	36	3303	BCAS1	brain enriched myelin associated protein 1 [Source:HGNC Symbol;Acc:HGNC:974]	protein_coding	20:53936777-54070594	-
ENSG00000065183	1.17557	2.25882	6.15456e-23	5.15769e-21	up	4705	6162	1912	2344	10004	WDR3	WD repeat domain 3 [Source:HGNC Symbol;Acc:HGNC:12755]	protein_coding	1:117929720-117966543	+
ENSG00000065268	1.5065	2.84121	7.95048e-11	1.52701e-09	up	691	1537	230	449	1521	WDR18	WD repeat domain 18 [Source:HGNC Symbol;Acc:HGNC:17956]	protein_coding	19:984332-998438	+
ENSG00000065609	-1.16114	0.44716	0.000224475	0.00112016	down	71	99	164	167	4263	SNAP91	synaptosome associated protein 91 [Source:HGNC Symbol;Acc:HGNC:14986]	protein_coding	6:83552880-83709691	-
ENSG00000065618	-2.18099	0.220525	1.19282e-12	3.05781e-11	down	49	62	191	256	5612	COL17A1	collagen type XVII alpha 1 chain [Source:HGNC Symbol;Acc:HGNC:2194]	protein_coding	10:104031286-104085880	-
ENSG00000065923	-1.01313	0.495471	1.75989e-09	2.6609e-08	down	495	593	913	1033	9971	SLC9A7	solute carrier family 9 member A7 [Source:HGNC Symbol;Acc:HGNC:17123]	protein_coding	X:46599251-46759118	-
ENSG00000066248	-1.8191	0.283398	6.78038e-05	0.000386316	down	24	31	70	103	3184	NGEF	neuronal guanine nucleotide exchange factor [Source:HGNC Symbol;Acc:HGNC:7807]	protein_coding	2:232878701-233013256	-
ENSG00000066468	-1.69116	0.309679	0.00146679	0.00578541	down	18	24	56	63	4624	FGFR2	fibroblast growth factor receptor 2 [Source:HGNC Symbol;Acc:HGNC:3689]	protein_coding	10:121478332-121598458	-
ENSG00000067082	-1.06662	0.477436	1.00059e-20	6.89999e-19	down	2060	2901	4079	5058	4590	KLF6	Kruppel like factor 6 [Source:HGNC Symbol;Acc:HGNC:2235]	protein_coding	10:3775996-3785281	-
ENSG00000067221	1.06206	2.08792	0.00093531	0.00390769	up	130	232	65	85	6280	STOML1	stomatin like 1 [Source:HGNC Symbol;Acc:HGNC:14560]	protein_coding	15:73978926-73994622	-
ENSG00000067533	1.32315	2.50211	4.38904e-15	1.6178e-13	up	977	1193	341	432	7765	RRP15	ribosomal RNA processing 15 homolog [Source:HGNC Symbol;Acc:HGNC:24255]	protein_coding	1:218285293-218337983	+
ENSG00000067798	-2.68235	0.155788	0.016971	0.0471401	down	2	4	16	17	10219	NAV3	neuron navigator 3 [Source:HGNC Symbol;Acc:HGNC:15998]	protein_coding	12:77324641-78213010	+
ENSG00000068001	1.06848	2.09723	4.48896e-05	0.000268018	up	214	395	111	139	1882	HYAL2	hyaluronidase 2 [Source:HGNC Symbol;Acc:HGNC:5321]	protein_coding	3:50317790-50322782	-
ENSG00000068078	-2.21393	0.215547	0.000110783	0.000597667	down	11	19	45	78	4301	FGFR3	fibroblast growth factor receptor 3 [Source:HGNC Symbol;Acc:HGNC:3690]	protein_coding	4:1793293-1808872	+
ENSG00000068615	-1.14436	0.45239	2.56392e-08	3.13167e-07	down	233	289	491	525	4017	REEP1	receptor accessory protein 1 [Source:HGNC Symbol;Acc:HGNC:25786]	protein_coding	2:86213993-86338083	-
ENSG00000068831	-1.94693	0.259368	1.99598e-05	0.000128579	down	17	41	78	114	2268	RASGRP2	RAS guanyl releasing protein 2 [Source:HGNC Symbol;Acc:HGNC:9879]	protein_coding	11:64726911-64745456	-
ENSG00000069122	-4.05991	0.0599576	6.75899e-148	4.2104e-144	down	185	213	2721	3159	5761	ADGRF5	adhesion G protein-coupled receptor F5 [Source:HGNC Symbol;Acc:HGNC:19030]	protein_coding	6:46852522-46954943	-
ENSG00000069188	-2.61966	0.162706	0.00184113	0.00705824	down	5	6	22	39	11079	SDK2	sidekick cell adhesion molecule 2 [Source:HGNC Symbol;Acc:HGNC:19308]	protein_coding	17:73334384-73644445	-
ENSG00000069535	2.34824	5.09203	9.93786e-09	1.31343e-07	up	131	165	27	24	2570	MAOB	monoamine oxidase B [Source:HGNC Symbol;Acc:HGNC:6834]	protein_coding	X:43766610-43882450	-
ENSG00000069667	-1.36775	0.387495	6.13493e-18	3.22049e-16	down	987	1122	2367	2457	10827	RORA	RAR related orphan receptor A [Source:HGNC Symbol;Acc:HGNC:10258]	protein_coding	15:60488284-61229302	-
ENSG00000069702	-2.248	0.210516	2.08863e-15	7.93341e-14	down	65	74	283	300	6339	TGFBR3	transforming growth factor beta receptor 3 [Source:HGNC Symbol;Acc:HGNC:11774]	protein_coding	1:91680343-91906335	-
ENSG00000069812	-2.72324	0.151434	5.26946e-24	4.97352e-22	down	43	91	340	420	4262	HES2	hes family bHLH transcription factor 2 [Source:HGNC Symbol;Acc:HGNC:16005]	protein_coding	1:6412418-6424670	-
ENSG00000070540	-1.56036	0.339067	7.88401e-33	1.50343e-30	down	739	1035	1980	2641	1908	WIPI1	WD repeat domain, phosphoinositide interacting 1 [Source:HGNC Symbol;Acc:HGNC:25471]	protein_coding	17:68420948-68457513	-
ENSG00000070748	-3.24829	0.105237	8.46193e-11	1.61529e-09	down	16	10	98	128	5296	CHAT	choline O-acetyltransferase [Source:HGNC Symbol;Acc:HGNC:1912]	protein_coding	10:49609095-49667942	+
ENSG00000070759	-1.2662	0.415754	0.00051815	0.00233105	down	40	86	111	149	3071	TESK2	testis associated actin remodelling kinase 2 [Source:HGNC Symbol;Acc:HGNC:11732]	protein_coding	1:45343883-45491163	-
ENSG00000070814	1.26954	2.41085	7.93742e-25	7.97497e-23	up	3398	5251	1309	1842	5026	TCOF1	treacle ribosome biogenesis factor 1 [Source:HGNC Symbol;Acc:HGNC:11654]	protein_coding	5:150357629-150400308	+
ENSG00000071073	-1.21082	0.432022	2.93065e-23	2.54735e-21	down	6927	8726	15141	16837	8388	MGAT4A	alpha-1,3-mannosyl-glycoprotein 4-beta-N-acetylglucosaminyltransferase A [Source:HGNC Symbol;Acc:HGNC:7047]	protein_coding	2:98619106-98731132	-
ENSG00000071242	-1.16177	0.446965	1.92557e-15	7.3439e-14	down	581	766	1179	1487	5832	RPS6KA2	ribosomal protein S6 kinase A2 [Source:HGNC Symbol;Acc:HGNC:10431]	protein_coding	6:166409364-166906451	-
ENSG00000071537	-1.45827	0.363928	1.37918e-26	1.58123e-24	down	1133	1397	2877	3274	7919	SEL1L	SEL1L adaptor subunit of ERAD E3 ubiquitin ligase [Source:HGNC Symbol;Acc:HGNC:10717]	protein_coding	14:81471547-81533853	-
ENSG00000071655	1.50707	2.84232	1.32663e-11	2.90304e-10	up	630	1264	200	381	5678	MBD3	methyl-CpG binding domain protein 3 [Source:HGNC Symbol;Acc:HGNC:6918]	protein_coding	19:1573596-1592865	-
ENSG00000071967	-1.72463	0.302576	0.000262236	0.0012829	down	23	30	72	82	4235	CYBRD1	cytochrome b reductase 1 [Source:HGNC Symbol;Acc:HGNC:20797]	protein_coding	2:171522247-171558129	+
ENSG00000072952	-2.97267	0.127391	1.40523e-30	2.28356e-28	down	45	75	372	447	6129	IRAG1	inositol 1,4,5-triphosphate receptor associated 1 [Source:HGNC Symbol;Acc:HGNC:7237]	protein_coding	11:10573091-10693988	-
ENSG00000073282	-2.27867	0.206087	4.81698e-16	2.01838e-14	down	66	71	269	324	4944	TP63	tumor protein p63 [Source:HGNC Symbol;Acc:HGNC:15979]	protein_coding	3:189631389-189897276	+
ENSG00000073331	-1.58409	0.333535	5.36834e-15	1.95563e-13	down	160	246	493	566	5399	ALPK1	alpha kinase 1 [Source:HGNC Symbol;Acc:HGNC:20917]	protein_coding	4:112285509-112442621	+
ENSG00000073536	1.24461	2.36955	3.97325e-11	8.13276e-10	up	586	1058	256	344	5193	NLE1	notchless homolog 1 [Source:HGNC Symbol;Acc:HGNC:19889]	protein_coding	17:35128730-35142304	-
ENSG00000073605	-1.45821	0.363945	2.37721e-09	3.52862e-08	down	113	146	282	347	1584	GSDMB	gasdermin B [Source:HGNC Symbol;Acc:HGNC:23690]	protein_coding	17:39904595-39919854	-
ENSG00000073711	-1.09324	0.468707	5.30394e-10	8.81851e-09	down	316	415	617	761	6743	PPP2R3A	protein phosphatase 2 regulatory subunit B''alpha [Source:HGNC Symbol;Acc:HGNC:9307]	protein_coding	3:135965728-136147894	+
ENSG00000073756	-1.29319	0.408047	9.44154e-10	1.50806e-08	down	178	232	410	475	4510	PTGS2	prostaglandin-endoperoxide synthase 2 [Source:HGNC Symbol;Acc:HGNC:9605]	protein_coding	1:186671791-186680922	-
ENSG00000074071	1.09561	2.13703	1.51725e-10	2.75822e-09	up	1604	3120	732	1186	998	MRPS34	mitochondrial ribosomal protein S34 [Source:HGNC Symbol;Acc:HGNC:16618]	protein_coding	16:1771890-1773150	-
ENSG00000074181	-2.01458	0.247486	5.70612e-13	1.52337e-11	down	59	114	236	374	8680	NOTCH3	notch receptor 3 [Source:HGNC Symbol;Acc:HGNC:7883]	protein_coding	19:15159038-15200995	-
ENSG00000074219	-3.94377	0.0649841	4.31235e-15	1.59583e-13	down	7	12	114	141	2175	TEAD2	TEA domain transcription factor 2 [Source:HGNC Symbol;Acc:HGNC:11715]	protein_coding	19:49340595-49362457	-
ENSG00000074410	-3.75509	0.0740635	2.40564e-11	5.08558e-10	down	7	9	78	114	6098	CA12	carbonic anhydrase 12 [Source:HGNC Symbol;Acc:HGNC:1371]	protein_coding	15:63321378-63381846	-
ENSG00000074416	-1.95114	0.258612	0.0169004	0.0469783	down	6	10	19	36	4271	MGLL	monoglyceride lipase [Source:HGNC Symbol;Acc:HGNC:17038]	protein_coding	3:127689062-128052190	-
ENSG00000074527	-2.42737	0.185904	1.16136e-05	7.94126e-05	down	10	19	64	70	3621	NTN4	netrin 4 [Source:HGNC Symbol;Acc:HGNC:13658]	protein_coding	12:95657807-95791189	-
ENSG00000074582	1.05733	2.08107	1.07953e-10	2.02147e-09	up	895	1493	408	595	1427	BCS1L	BCS1 homolog, ubiquinol-cytochrome c reductase complex chaperone [Source:HGNC Symbol;Acc:HGNC:1020]	protein_coding	2:218658764-218663443	+
ENSG00000075043	-1.3631	0.388745	5.56074e-07	5.12169e-06	down	93	224	274	424	9247	KCNQ2	potassium voltage-gated channel subfamily Q member 2 [Source:HGNC Symbol;Acc:HGNC:6296]	protein_coding	20:63400208-63472677	-
ENSG00000075223	-3.04991	0.12075	5.19639e-23	4.37433e-21	down	38	41	275	304	4874	SEMA3C	semaphorin 3C [Source:HGNC Symbol;Acc:HGNC:10725]	protein_coding	7:80742538-80922359	-
ENSG00000075275	-2.88355	0.135508	6.88198e-18	3.60253e-16	down	23	51	209	260	11559	CELSR1	cadherin EGF LAG seven-pass G-type receptor 1 [Source:HGNC Symbol;Acc:HGNC:1850]	protein_coding	22:46360834-46537620	-
ENSG00000075426	-1.4531	0.365236	6.76637e-16	2.77912e-14	down	230	339	601	766	6713	FOSL2	FOS like 2, AP-1 transcription factor subunit [Source:HGNC Symbol;Acc:HGNC:3798]	protein_coding	2:28392448-28417317	+
ENSG00000075429	-2.50157	0.176584	6.90053e-07	6.24188e-06	down	12	22	78	88	10576	CACNG5	calcium voltage-gated channel auxiliary subunit gamma 5 [Source:HGNC Symbol;Acc:HGNC:1409]	protein_coding	17:66835117-66894751	+
ENSG00000075461	-1.76297	0.29464	1.95645e-27	2.37416e-25	down	321	561	1086	1521	3583	CACNG4	calcium voltage-gated channel auxiliary subunit gamma 4 [Source:HGNC Symbol;Acc:HGNC:1408]	protein_coding	17:66964707-67033398	+
ENSG00000075651	-1.79047	0.289079	2.26303e-27	2.71099e-25	down	272	373	853	1118	6015	PLD1	phospholipase D1 [Source:HGNC Symbol;Acc:HGNC:9067]	protein_coding	3:171600404-171810950	-
ENSG00000076344	-1.43574	0.369658	0.000747646	0.00320092	down	26	55	82	106	2399	RGS11	regulator of G protein signaling 11 [Source:HGNC Symbol;Acc:HGNC:9993]	protein_coding	16:268301-275980	-
ENSG00000076555	-2.10797	0.231973	2.52171e-05	0.000159546	down	22	19	67	94	9360	ACACB	acetyl-CoA carboxylase beta [Source:HGNC Symbol;Acc:HGNC:85]	protein_coding	12:109116595-109268226	+
ENSG00000076604	1.02508	2.03507	1.53636e-12	3.84873e-11	up	2583	4592	1224	1847	2894	TRAF4	TNF receptor associated factor 4 [Source:HGNC Symbol;Acc:HGNC:12034]	protein_coding	17:28744005-28750956	+
ENSG00000076641	-1.97947	0.253582	9.43547e-05	0.000517856	down	20	21	63	82	10744	PAG1	phosphoprotein membrane anchor with glycosphingolipid microdomains 1 [Source:HGNC Symbol;Acc:HGNC:30043]	protein_coding	8:80967810-81112068	-
ENSG00000076706	-1.52446	0.347611	1.38918e-07	1.45114e-06	down	66	103	187	238	3327	MCAM	melanoma cell adhesion molecule [Source:HGNC Symbol;Acc:HGNC:6934]	protein_coding	11:119308529-119321521	-
ENSG00000077157	-1.02073	0.492866	1.38811e-12	3.51505e-11	down	775	992	1462	1704	15244	PPP1R12B	protein phosphatase 1 regulatory subunit 12B [Source:HGNC Symbol;Acc:HGNC:7619]	protein_coding	1:202348699-202592706	+
ENSG00000077238	-1.46625	0.361921	1.75947e-05	0.000114648	down	66	63	143	179	3624	IL4R	interleukin 4 receptor [Source:HGNC Symbol;Acc:HGNC:6015]	protein_coding	16:27313668-27364778	+
ENSG00000077264	-1.21471	0.430859	1.88275e-16	8.33763e-15	down	756	921	1594	1857	9126	PAK3	p21 (RAC1) activated kinase 3 [Source:HGNC Symbol;Acc:HGNC:8592]	protein_coding	X:110944285-111227361	+
ENSG00000077279	-1.43635	0.3695	3.41351e-27	3.93776e-25	down	1467	1772	3575	4212	9086	DCX	doublecortin [Source:HGNC Symbol;Acc:HGNC:2714]	protein_coding	X:111293779-111412429	-
ENSG00000077942	-2.09325	0.234352	2.46532e-08	3.0231e-07	down	30	44	127	149	2904	FBLN1	fibulin 1 [Source:HGNC Symbol;Acc:HGNC:3600]	protein_coding	22:45502238-45601135	+
ENSG00000078098	-2.16922	0.222331	0.0154616	0.0436804	down	4	8	23	23	2696	FAP	fibroblast activation protein alpha [Source:HGNC Symbol;Acc:HGNC:3590]	protein_coding	2:162170684-162245151	-
ENSG00000078114	-1.07266	0.475442	7.46874e-16	3.05417e-14	down	1235	1571	2408	2808	8925	NEBL	nebulette [Source:HGNC Symbol;Acc:HGNC:16932]	protein_coding	10:20779973-21293011	-
ENSG00000078295	-2.41966	0.1869	3.39166e-11	7.01142e-10	down	30	38	146	175	6645	ADCY2	adenylate cyclase 2 [Source:HGNC Symbol;Acc:HGNC:233]	protein_coding	5:7396138-7830081	+
ENSG00000078328	5.75692	54.0761	0.000413815	0.00192277	up	31	28	0	1	4884	RBFOX1	RNA binding fox-1 homolog 1 [Source:HGNC Symbol;Acc:HGNC:18222]	protein_coding	16:5239802-7713340	+
ENSG00000078898	-1.28227	0.411148	0.00192576	0.00733501	down	30	80	85	144	1788	BPIFB2	BPI fold containing family B member 2 [Source:HGNC Symbol;Acc:HGNC:16177]	protein_coding	20:33007704-33023703	+
ENSG00000079308	-2.89334	0.134592	6.63223e-06	4.78545e-05	down	8	9	55	56	10311	TNS1	tensin 1 [Source:HGNC Symbol;Acc:HGNC:11973]	protein_coding	2:217799588-218033982	-
ENSG00000079931	-1.86454	0.27461	3.12111e-45	1.1088e-42	down	786	1038	2705	3143	2989	MOXD1	monooxygenase DBH like 1 [Source:HGNC Symbol;Acc:HGNC:21063]	protein_coding	6:132296055-132401475	-
ENSG00000080031	-1.4379	0.369105	1.334e-07	1.40134e-06	down	77	156	230	314	3923	PTPRH	protein tyrosine phosphatase receptor type H [Source:HGNC Symbol;Acc:HGNC:9672]	protein_coding	19:55181247-55209506	-
ENSG00000080200	-1.36267	0.388861	8.13196e-18	4.23315e-16	down	455	561	1036	1285	10779	CRYBG3	crystallin beta-gamma domain containing 3 [Source:HGNC Symbol;Acc:HGNC:34427]	protein_coding	3:97822011-97944984	+
ENSG00000080493	-3.60434	0.0822218	0.00956293	0.0291727	down	0	3	13	17	7716	SLC4A4	solute carrier family 4 member 4 [Source:HGNC Symbol;Acc:HGNC:11030]	protein_coding	4:71062667-71572087	+
ENSG00000080561	-1.55029	0.34144	4.23063e-18	2.25248e-16	down	307	391	872	923	7333	MID2	midline 2 [Source:HGNC Symbol;Acc:HGNC:7096]	protein_coding	X:107825755-107931637	+
ENSG00000080644	-2.34681	0.19658	2.2935e-07	2.30188e-06	down	19	27	77	132	3015	CHRNA3	cholinergic receptor nicotinic alpha 3 subunit [Source:HGNC Symbol;Acc:HGNC:1957]	protein_coding	15:78593052-78621295	-
ENSG00000080854	-1.07079	0.476059	1.67064e-13	4.84796e-12	down	687	944	1242	1803	17159	IGSF9B	immunoglobulin superfamily member 9B [Source:HGNC Symbol;Acc:HGNC:32326]	protein_coding	11:133896438-133956968	-
ENSG00000081052	-1.39836	0.379359	8.23774e-15	2.88831e-13	down	244	342	612	745	9984	COL4A4	collagen type IV alpha 4 chain [Source:HGNC Symbol;Acc:HGNC:2206]	protein_coding	2:227002714-227164453	-
ENSG00000081320	-1.3021	0.405535	3.98073e-14	1.26949e-12	down	337	462	826	897	5273	STK17B	serine/threonine kinase 17b [Source:HGNC Symbol;Acc:HGNC:11396]	protein_coding	2:196133583-196176503	-
ENSG00000081692	1.0406	2.05709	9.99651e-06	6.92676e-05	up	285	511	138	198	2484	JMJD4	jumonji domain containing 4 [Source:HGNC Symbol;Acc:HGNC:25724]	protein_coding	1:227730425-227735411	-
ENSG00000082196	-1.01681	0.494209	0.000617228	0.00272496	down	88	114	172	187	3773	C1QTNF3	C1q and TNF related 3 [Source:HGNC Symbol;Acc:HGNC:14326]	protein_coding	5:34017858-34043213	-
ENSG00000082516	1.42568	2.68641	6.39958e-28	8.08077e-26	up	2393	3256	790	1074	5404	GEMIN5	gem nuclear organelle associated protein 5 [Source:HGNC Symbol;Acc:HGNC:20043]	protein_coding	5:154887411-154938211	-
ENSG00000082781	-1.27614	0.412899	1.59822e-27	1.96497e-25	down	1608	2247	3541	4707	4440	ITGB5	integrin subunit beta 5 [Source:HGNC Symbol;Acc:HGNC:6160]	protein_coding	3:124761948-124901418	-
ENSG00000084093	-1.27213	0.414047	1.14986e-13	3.45475e-12	down	360	446	789	935	7309	REST	RE1 silencing transcription factor [Source:HGNC Symbol;Acc:HGNC:9966]	protein_coding	4:56907876-56966808	+
ENSG00000084774	1.03365	2.04719	8.04026e-16	3.27356e-14	up	2365	3794	1118	1510	7286	CAD	carbamoyl-phosphate synthetase 2, aspartate transcarbamylase, and dihydroorotase [Source:HGNC Symbol;Acc:HGNC:1424]	protein_coding	2:27217369-27243943	+
ENSG00000085224	-1.40477	0.377679	1.04134e-19	6.38053e-18	down	1693	1746	3711	4509	11165	ATRX	ATRX chromatin remodeler [Source:HGNC Symbol;Acc:HGNC:886]	protein_coding	X:77504880-77786233	-
ENSG00000086548	-2.8373	0.139923	9.39951e-139	3.51316e-135	down	2435	3439	17226	19475	2594	CEACAM6	CEA cell adhesion molecule 6 [Source:HGNC Symbol;Acc:HGNC:1818]	protein_coding	19:41750977-41772211	+
ENSG00000086570	-2.49878	0.176926	0.0049756	0.0167388	down	3	8	19	35	14710	FAT2	FAT atypical cadherin 2 [Source:HGNC Symbol;Acc:HGNC:3596]	protein_coding	5:151504092-151591331	-
ENSG00000086619	-1.05109	0.482605	4.3992e-14	1.39343e-12	down	1813	2166	3478	3826	4994	ERO1B	endoplasmic reticulum oxidoreductase 1 beta [Source:HGNC Symbol;Acc:HGNC:14355]	protein_coding	1:236215101-236281958	-
ENSG00000086696	-4.90773	0.033314	0.000164994	0.000851535	down	1	1	24	29	1434	HSD17B2	hydroxysteroid 17-beta dehydrogenase 2 [Source:HGNC Symbol;Acc:HGNC:5211]	protein_coding	16:82035004-82098534	+
ENSG00000086991	3.63606	12.4326	0.0035068	0.0123418	up	16	28	2	1	4269	NOX4	NADPH oxidase 4 [Source:HGNC Symbol;Acc:HGNC:7891]	protein_coding	11:89324353-89498187	-
ENSG00000087269	1.09429	2.13509	2.3222e-16	1.01633e-14	up	1798	2598	763	1054	3556	NOP14	NOP14 nucleolar protein [Source:HGNC Symbol;Acc:HGNC:16821]	protein_coding	4:2937933-2963406	-
ENSG00000087494	-1.13495	0.45535	3.61015e-10	6.14449e-09	down	260	379	539	694	1578	PTHLH	parathyroid hormone like hormone [Source:HGNC Symbol;Acc:HGNC:9607]	protein_coding	12:27958084-27972733	-
ENSG00000087495	1.00129	2.00178	0.000315304	0.00151436	up	186	278	90	113	2736	PHACTR3	phosphatase and actin regulator 3 [Source:HGNC Symbol;Acc:HGNC:15833]	protein_coding	20:59577509-59847711	+
ENSG00000087510	-2.82973	0.140659	1.64176e-10	2.95295e-09	down	14	25	98	145	2862	TFAP2C	transcription factor AP-2 gamma [Source:HGNC Symbol;Acc:HGNC:11744]	protein_coding	20:56629306-56639283	+
ENSG00000088280	-1.29561	0.407365	2.07426e-08	2.58253e-07	down	126	193	311	372	4051	ASAP3	ArfGAP with SH3 domain, ankyrin repeat and PH domain 3 [Source:HGNC Symbol;Acc:HGNC:14987]	protein_coding	1:23428563-23484568	-
ENSG00000088340	-3.33171	0.0993245	0.000115989	0.000622517	down	3	5	24	48	5998	FER1L4	fer-1 like family member 4 (pseudogene) [Source:HGNC Symbol;Acc:HGNC:15801]	transcribed_unitary_pseudogene	20:35558737-35607562	-
ENSG00000088726	-2.31688	0.200701	5.98224e-06	4.37216e-05	down	13	24	82	75	2025	TMEM40	transmembrane protein 40 [Source:HGNC Symbol;Acc:HGNC:25620]	protein_coding	3:12733528-12769457	-
ENSG00000088826	-1.02243	0.492286	3.97942e-06	3.03788e-05	down	173	342	370	534	2164	SMOX	spermine oxidase [Source:HGNC Symbol;Acc:HGNC:15862]	protein_coding	20:4120980-4187747	+
ENSG00000089280	1.11805	2.17053	1.45156e-17	7.27257e-16	up	10193	18647	4807	6683	1824	FUS	FUS RNA binding protein [Source:HGNC Symbol;Acc:HGNC:4010]	protein_coding	16:31180138-31191605	+
ENSG00000090104	-3.21427	0.107748	1.47669e-06	1.23862e-05	down	9	5	53	66	1352	RGS1	regulator of G protein signaling 1 [Source:HGNC Symbol;Acc:HGNC:9991]	protein_coding	1:192575763-192580024	+
ENSG00000090376	-1.64242	0.320319	6.33312e-05	0.000364277	down	31	45	102	104	8328	IRAK3	interleukin 1 receptor associated kinase 3 [Source:HGNC Symbol;Acc:HGNC:17020]	protein_coding	12:66189195-66254622	+
ENSG00000090447	1.26785	2.40803	4.35345e-10	7.32948e-09	up	480	797	182	283	2163	TFAP4	transcription factor AP-4 [Source:HGNC Symbol;Acc:HGNC:11745]	protein_coding	16:4257186-4273075	-
ENSG00000090674	1.3186	2.49424	4.00644e-11	8.15751e-10	up	559	1102	247	324	2084	MCOLN1	mucolipin TRP cation channel 1 [Source:HGNC Symbol;Acc:HGNC:13356]	protein_coding	19:7522624-7534009	+
ENSG00000090932	1.17383	2.2561	5.03475e-09	7.0321e-08	up	755	1483	315	548	2004	DLL3	delta like canonical Notch ligand 3 [Source:HGNC Symbol;Acc:HGNC:2909]	protein_coding	19:39498895-39508481	+
ENSG00000090975	-1.23616	0.4245	0.000591609	0.00262177	down	54	68	99	159	7134	PITPNM2	phosphatidylinositol transfer protein membrane associated 2 [Source:HGNC Symbol;Acc:HGNC:21044]	protein_coding	12:122983480-123151090	-
ENSG00000091127	1.02564	2.03586	9.35938e-11	1.77032e-09	up	1279	1525	557	670	3525	PUS7	pseudouridine synthase 7 [Source:HGNC Symbol;Acc:HGNC:26033]	protein_coding	7:105439661-105522271	-
ENSG00000091136	-1.2571	0.418383	1.28892e-11	2.82384e-10	down	246	328	532	681	5650	LAMB1	laminin subunit beta 1 [Source:HGNC Symbol;Acc:HGNC:6486]	protein_coding	7:107923799-108003213	-
ENSG00000091428	-1.25615	0.418659	3.97392e-24	3.78901e-22	down	1436	2018	3375	3845	4301	RAPGEF4	Rap guanine nucleotide exchange factor 4 [Source:HGNC Symbol;Acc:HGNC:16626]	protein_coding	2:172735274-173052893	+
ENSG00000091622	-1.85256	0.276901	0.000645014	0.00282892	down	16	23	45	81	7149	PITPNM3	PITPNM family member 3 [Source:HGNC Symbol;Acc:HGNC:21043]	protein_coding	17:6451263-6556555	-
ENSG00000092208	-1.07839	0.473556	9.51859e-07	8.32398e-06	down	157	233	323	398	1320	GEMIN2	gem nuclear organelle associated protein 2 [Source:HGNC Symbol;Acc:HGNC:10884]	protein_coding	14:39114285-39136973	+
ENSG00000092421	-3.98415	0.0631903	3.85036e-09	5.4886e-08	down	5	5	65	75	6828	SEMA6A	semaphorin 6A [Source:HGNC Symbol;Acc:HGNC:10738]	protein_coding	5:116443555-116574823	-
ENSG00000092969	-1.07103	0.475979	0.00342455	0.0120705	down	57	70	118	116	5868	TGFB2	transforming growth factor beta 2 [Source:HGNC Symbol;Acc:HGNC:11768]	protein_coding	1:218345336-218444619	+
ENSG00000093217	1.04146	2.0583	0.0038043	0.0132442	up	117	147	50	64	3667	XYLB	xylulokinase [Source:HGNC Symbol;Acc:HGNC:12839]	protein_coding	3:38346760-38421348	+
ENSG00000095303	-1.45502	0.36475	4.30018e-21	3.044e-19	down	413	608	1017	1455	5020	PTGS1	prostaglandin-endoperoxide synthase 1 [Source:HGNC Symbol;Acc:HGNC:9604]	protein_coding	9:122370530-122395703	+
ENSG00000095370	-1.61193	0.327161	0.000263946	0.00128991	down	23	47	72	114	3051	SH2D3C	SH2 domain containing 3C [Source:HGNC Symbol;Acc:HGNC:16884]	protein_coding	9:127738317-127778710	-
ENSG00000095587	-1.96288	0.256517	9.73087e-10	1.5503e-08	down	44	66	165	211	6769	TLL2	tolloid like 2 [Source:HGNC Symbol;Acc:HGNC:11844]	protein_coding	10:96364608-96513926	-
ENSG00000095637	-1.51093	0.350885	2.78137e-18	1.51099e-16	down	273	383	762	875	7348	SORBS1	sorbin and SH3 domain containing 1 [Source:HGNC Symbol;Acc:HGNC:14565]	protein_coding	10:95311771-95561414	-
ENSG00000095713	-1.13901	0.454072	0.00288433	0.010434	down	38	82	95	132	2683	CRTAC1	cartilage acidic protein 1 [Source:HGNC Symbol;Acc:HGNC:14882]	protein_coding	10:97865000-98030828	-
ENSG00000096093	-1.02976	0.489791	1.19063e-13	3.5715e-12	down	821	1058	1500	1902	6849	EFHC1	EF-hand domain containing 1 [Source:HGNC Symbol;Acc:HGNC:16406]	protein_coding	6:52362123-52529886	+
ENSG00000099364	1.19609	2.29118	5.08555e-10	8.48561e-09	up	916	1926	417	650	4490	FBXL19	F-box and leucine rich repeat protein 19 [Source:HGNC Symbol;Acc:HGNC:25300]	protein_coding	16:30923055-30948783	+
ENSG00000099385	1.073	2.10381	3.84337e-06	2.94003e-05	up	405	723	163	309	857	BCL7C	BAF chromatin remodeling complex subunit BCL7C [Source:HGNC Symbol;Acc:HGNC:1006]	protein_coding	16:30833626-30894302	-
ENSG00000099399	1.9719	3.92286	0.000139489	0.000733065	up	69	89	14	22	1607	MAGEB2	MAGE family member B2 [Source:HGNC Symbol;Acc:HGNC:6809]	protein_coding	X:30215563-30220089	+
ENSG00000099624	1.44069	2.7145	0.00709929	0.0227138	up	681	1791	255	526	995	ATP5F1D	ATP synthase F1 subunit delta [Source:HGNC Symbol;Acc:HGNC:837]	protein_coding	19:1241746-1244825	+
ENSG00000099783	1.45724	2.74583	5.0818e-33	9.99671e-31	up	8322	12139	2623	3986	2477	HNRNPM	heterogeneous nuclear ribonucleoprotein M [Source:HGNC Symbol;Acc:HGNC:5046]	protein_coding	19:8444767-8489114	+
ENSG00000099795	1.1246	2.18041	0.00756848	0.0239932	up	956	1766	345	762	535	NDUFB7	NADH:ubiquinone oxidoreductase subunit B7 [Source:HGNC Symbol;Acc:HGNC:7702]	protein_coding	19:14566078-14572066	-
ENSG00000099800	1.2202	2.3298	1.43767e-13	4.25114e-12	up	1252	2247	512	797	1664	TIMM13	translocase of inner mitochondrial membrane 13 [Source:HGNC Symbol;Acc:HGNC:11816]	protein_coding	19:2425625-2427586	-
ENSG00000099860	-1.24719	0.421268	4.41391e-08	5.12025e-07	down	139	222	302	452	1371	GADD45B	growth arrest and DNA damage inducible beta [Source:HGNC Symbol;Acc:HGNC:4096]	protein_coding	19:2476122-2478259	+
ENSG00000099974	1.58388	2.99774	0.00550374	0.0182171	up	35	135	17	30	1582	DDTL	D-dopachrome tautomerase like [Source:HGNC Symbol;Acc:HGNC:33446]	protein_coding	22:23966888-23972556	+
ENSG00000100027	-1.70641	0.306422	1.19758e-06	1.02615e-05	down	36	75	141	169	4297	YPEL1	yippee like 1 [Source:HGNC Symbol;Acc:HGNC:12845]	protein_coding	22:21697536-21735794	-
ENSG00000100029	1.06485	2.09195	2.76185e-13	7.70403e-12	up	1543	2562	698	1018	2265	PES1	pescadillo ribosomal biogenesis factor 1 [Source:HGNC Symbol;Acc:HGNC:8848]	protein_coding	22:30576625-30607083	-
ENSG00000100097	-1.12643	0.458046	9.35551e-08	1.01531e-06	down	182	327	393	575	528	LGALS1	galectin 1 [Source:HGNC Symbol;Acc:HGNC:6561]	protein_coding	22:37675636-37679802	+
ENSG00000100100	-1.03692	0.487367	0.000630911	0.00277292	down	71	121	147	196	2420	PIK3IP1	phosphoinositide-3-kinase interacting protein 1 [Source:HGNC Symbol;Acc:HGNC:24942]	protein_coding	22:31281594-31292534	-
ENSG00000100105	1.30045	2.46306	9.46925e-14	2.88681e-12	up	689	1055	259	363	3895	PATZ1	POZ/BTB and AT hook containing zinc finger 1 [Source:HGNC Symbol;Acc:HGNC:13071]	protein_coding	22:31325804-31346346	-
ENSG00000100116	1.23568	2.35492	4.43729e-05	0.000265272	up	174	294	63	112	1473	GCAT	glycine C-acetyltransferase [Source:HGNC Symbol;Acc:HGNC:4188]	protein_coding	22:37807905-37817176	+
ENSG00000100162	1.59547	3.02192	4.69172e-09	6.59735e-08	up	247	544	94	129	938	CENPM	centromere protein M [Source:HGNC Symbol;Acc:HGNC:18352]	protein_coding	22:41938737-41947152	-
ENSG00000100196	-2.35809	0.195049	1.35632e-23	1.2186e-21	down	75	127	418	478	1694	KDELR3	KDEL endoplasmic reticulum protein retention receptor 3 [Source:HGNC Symbol;Acc:HGNC:6306]	protein_coding	22:38468078-38483447	+
ENSG00000100234	-4.73924	0.0374408	0.000380835	0.0017882	down	1	1	18	30	4597	TIMP3	TIMP metallopeptidase inhibitor 3 [Source:HGNC Symbol;Acc:HGNC:11822]	protein_coding	22:32801705-32863041	+
ENSG00000100263	1.22589	2.339	1.31988e-05	8.88171e-05	up	208	462	98	147	1777	RHBDD3	rhomboid domain containing 3 [Source:HGNC Symbol;Acc:HGNC:1308]	protein_coding	22:29259872-29268209	-
ENSG00000100294	1.13902	2.20232	5.91165e-07	5.41553e-06	up	323	558	140	209	2057	MCAT	malonyl-CoA-acyl carrier protein transacylase [Source:HGNC Symbol;Acc:HGNC:29622]	protein_coding	22:43132209-43143398	-
ENSG00000100300	1.79722	3.47549	0.00552307	0.0182703	up	442	1265	123	299	836	TSPO	translocator protein [Source:HGNC Symbol;Acc:HGNC:1158]	protein_coding	22:43151547-43163242	+
ENSG00000100302	-1.89444	0.268977	0.0030526	0.01096	down	12	14	38	48	3447	RASD2	RASD family member 2 [Source:HGNC Symbol;Acc:HGNC:18229]	protein_coding	22:35540831-35553999	+
ENSG00000100304	1.42235	2.68021	2.66408e-21	1.9524e-19	up	1623	2882	612	845	3386	TTLL12	tubulin tyrosine ligase like 12 [Source:HGNC Symbol;Acc:HGNC:28974]	protein_coding	22:43166622-43187134	-
ENSG00000100413	1.50056	2.82952	1.32453e-16	6.00798e-15	up	736	1302	256	370	4468	POLR3H	RNA polymerase III subunit H [Source:HGNC Symbol;Acc:HGNC:30349]	protein_coding	22:41525799-41544606	-
ENSG00000100504	-1.46945	0.361119	1.07386e-19	6.55827e-18	down	351	471	914	1090	2799	PYGL	glycogen phosphorylase L [Source:HGNC Symbol;Acc:HGNC:9725]	protein_coding	14:50857891-50944483	-
ENSG00000100592	-1.31954	0.400664	1.3494e-17	6.77894e-16	down	829	920	1754	2160	5890	DAAM1	dishevelled associated activator of morphogenesis 1 [Source:HGNC Symbol;Acc:HGNC:18142]	protein_coding	14:59188646-59371405	+
ENSG00000100626	-1.73308	0.300809	0.00229116	0.00851914	down	12	26	49	59	4108	GALNT16	polypeptide N-acetylgalactosaminyltransferase 16 [Source:HGNC Symbol;Acc:HGNC:23233]	protein_coding	14:69259277-69357033	+
ENSG00000100726	1.50101	2.83041	1.83114e-12	4.53249e-11	up	539	1010	177	300	3314	TELO2	telomere maintenance 2 [Source:HGNC Symbol;Acc:HGNC:29099]	protein_coding	16:1493344-1510457	+
ENSG00000100934	-1.08386	0.471765	1.27566e-11	2.79806e-10	down	500	659	1027	1130	3843	SEC23A	SEC23 homolog A, COPII coat complex component [Source:HGNC Symbol;Acc:HGNC:10701]	protein_coding	14:39031919-39109646	-
ENSG00000100949	1.03177	2.04453	1.39814e-05	9.34492e-05	up	293	582	154	214	1946	RABGGTA	Rab geranylgeranyltransferase subunit alpha [Source:HGNC Symbol;Acc:HGNC:9795]	protein_coding	14:24265538-24271611	-
ENSG00000101084	1.37324	2.59052	0.000545305	0.00243563	up	116	421	55	119	1069	RAB5IF	RAB5 interacting factor [Source:HGNC Symbol;Acc:HGNC:15870]	protein_coding	20:36605779-36612557	+
ENSG00000101115	-1.3821	0.383659	0.0164473	0.0459374	down	14	29	39	58	5209	SALL4	spalt like transcription factor 4 [Source:HGNC Symbol;Acc:HGNC:15924]	protein_coding	20:51782331-51802521	-
ENSG00000101187	1.12592	2.18241	6.69506e-07	6.07071e-06	up	472	982	210	367	2716	SLCO4A1	solute carrier organic anion transporter family member 4A1 [Source:HGNC Symbol;Acc:HGNC:10953]	protein_coding	20:62642503-62685785	+
ENSG00000101220	1.16629	2.24434	5.33297e-09	7.39886e-08	up	571	1153	277	382	1252	C20orf27	chromosome 20 open reading frame 27 [Source:HGNC Symbol;Acc:HGNC:15873]	protein_coding	20:3753508-3767781	-
ENSG00000101230	-2.8988	0.134083	0.0125675	0.0367355	down	4	1	17	18	3090	ISM1	isthmin 1 [Source:HGNC Symbol;Acc:HGNC:16213]	protein_coding	20:13221274-13300651	+
ENSG00000101265	-1.33178	0.397277	2.45616e-11	5.17482e-10	down	197	260	445	573	5390	RASSF2	Ras association domain family member 2 [Source:HGNC Symbol;Acc:HGNC:9883]	protein_coding	20:4780023-4823608	-
ENSG00000101280	-2.97199	0.12745	3.65722e-25	3.8833e-23	down	40	52	283	354	4692	ANGPT4	angiopoietin 4 [Source:HGNC Symbol;Acc:HGNC:487]	protein_coding	20:869900-916334	-
ENSG00000101333	-1.35942	0.389738	4.12647e-23	3.50525e-21	down	1150	1394	2671	3122	5674	PLCB4	phospholipase C beta 4 [Source:HGNC Symbol;Acc:HGNC:9059]	protein_coding	20:9068763-9481242	+
ENSG00000101336	-2.75414	0.148225	0.00700876	0.0224896	down	1	7	22	22	2101	HCK	HCK proto-oncogene, Src family tyrosine kinase [Source:HGNC Symbol;Acc:HGNC:4840]	protein_coding	20:32052197-32101856	+
ENSG00000101361	1.48819	2.80538	1.05035e-38	2.81875e-36	up	7093	9394	2322	2875	1913	NOP56	NOP56 ribonucleoprotein [Source:HGNC Symbol;Acc:HGNC:15911]	protein_coding	20:2652593-2658393	+
ENSG00000101367	1.02914	2.0408	7.61599e-20	4.79218e-18	up	5271	7317	2439	2989	2562	MAPRE1	microtubule associated protein RP/EB family member 1 [Source:HGNC Symbol;Acc:HGNC:6890]	protein_coding	20:32819954-32850405	+
ENSG00000101445	-1.36388	0.388535	0.00011977	0.000640236	down	66	63	117	187	6259	PPP1R16B	protein phosphatase 1 regulatory subunit 16B [Source:HGNC Symbol;Acc:HGNC:15850]	protein_coding	20:38805697-38923024	+
ENSG00000101577	-1.0608	0.479367	3.21592e-18	1.73697e-16	down	1659	2221	3249	3884	6052	LPIN2	lipin 2 [Source:HGNC Symbol;Acc:HGNC:14450]	protein_coding	18:2916994-3013144	-
ENSG00000101605	-1.75017	0.297267	1.8545e-09	2.78816e-08	down	72	86	191	286	5707	MYOM1	myomesin 1 [Source:HGNC Symbol;Acc:HGNC:7613]	protein_coding	18:3066807-3219968	-
ENSG00000101695	-1.72905	0.301651	2.89153e-11	6.0309e-10	down	85	116	274	310	5573	RNF125	ring finger protein 125 [Source:HGNC Symbol;Acc:HGNC:21150]	protein_coding	18:32018825-32073219	+
ENSG00000101842	-1.18944	0.438474	0.00227001	0.00845396	down	39	63	93	109	3033	VSIG1	V-set and immunoglobulin domain containing 1 [Source:HGNC Symbol;Acc:HGNC:28675]	protein_coding	X:108044970-108079184	+
ENSG00000102001	-2.52456	0.173792	0.00582447	0.0191566	down	3	7	19	31	6006	CACNA1F	calcium voltage-gated channel subunit alpha1 F [Source:HGNC Symbol;Acc:HGNC:1393]	protein_coding	X:49205063-49233371	-
ENSG00000102032	-1.61344	0.326817	0.000536003	0.00240039	down	21	40	63	100	1334	RENBP	renin binding protein [Source:HGNC Symbol;Acc:HGNC:9959]	protein_coding	X:153935269-153944687	-
ENSG00000102057	-1.09049	0.469603	0.00249635	0.009178	down	49	96	98	172	4718	KCND1	potassium voltage-gated channel subfamily D member 1 [Source:HGNC Symbol;Acc:HGNC:6237]	protein_coding	X:48961378-48971844	-
ENSG00000102174	-2.34979	0.196175	6.11931e-18	3.22049e-16	down	84	79	357	387	6288	PHEX	phosphate regulating endopeptidase homolog X-linked [Source:HGNC Symbol;Acc:HGNC:8918]	protein_coding	X:22032325-22494713	+
ENSG00000102385	-2.57574	0.167736	0.00564101	0.0186122	down	4	5	23	24	7282	DRP2	dystrophin related protein 2 [Source:HGNC Symbol;Acc:HGNC:3032]	protein_coding	X:101219769-101264502	+
ENSG00000102409	-1.21353	0.431213	4.13999e-21	2.94176e-19	down	1089	1677	2596	2977	1312	BEX4	brain expressed X-linked 4 [Source:HGNC Symbol;Acc:HGNC:25475]	protein_coding	X:103215108-103217246	+
ENSG00000102452	-1.17069	0.44421	2.82086e-06	2.21777e-05	down	128	157	240	333	6971	NALCN	sodium leak channel, non-selective [Source:HGNC Symbol;Acc:HGNC:19082]	protein_coding	13:101053776-101416508	-
ENSG00000102595	-1.04941	0.483166	8.3706e-10	1.3532e-08	down	345	470	679	804	4850	UGGT2	UDP-glucose glycoprotein glucosyltransferase 2 [Source:HGNC Symbol;Acc:HGNC:15664]	protein_coding	13:95801580-96053482	-
ENSG00000102755	-3.25293	0.104898	0.00261002	0.00955083	down	3	2	16	28	7123	FLT1	fms related receptor tyrosine kinase 1 [Source:HGNC Symbol;Acc:HGNC:3763]	protein_coding	13:28300346-28495145	-
ENSG00000102878	-1.22925	0.42654	0.00146217	0.00577329	down	41	63	104	107	1702	HSF4	heat shock transcription factor 4 [Source:HGNC Symbol;Acc:HGNC:5227]	protein_coding	16:67164681-67169945	+
ENSG00000102962	-2.68122	0.15591	0.00940034	0.0287801	down	3	4	20	19	2917	CCL22	C-C motif chemokine ligand 22 [Source:HGNC Symbol;Acc:HGNC:10621]	protein_coding	16:57358783-57366189	+
ENSG00000102977	1.03962	2.05569	2.50784e-07	2.49025e-06	up	520	1007	258	384	1511	ACD	ACD shelterin complex subunit and telomerase recruitment factor [Source:HGNC Symbol;Acc:HGNC:25070]	protein_coding	16:67657512-67660815	-
ENSG00000103024	1.23481	2.3535	9.18152e-06	6.44811e-05	up	304	738	128	253	848	NME3	NME/NM23 nucleoside diphosphate kinase 3 [Source:HGNC Symbol;Acc:HGNC:7851]	protein_coding	16:1770320-1771561	-
ENSG00000103145	1.21019	2.31368	0.00355444	0.0124719	up	82	233	38	78	656	HCFC1R1	host cell factor C1 regulator 1 [Source:HGNC Symbol;Acc:HGNC:21198]	protein_coding	16:3022625-3024286	-
ENSG00000103174	1.50641	2.84103	1.00965e-05	6.98309e-05	up	131	224	44	65	2203	NAGPA	N-acetylglucosamine-1-phosphodiester alpha-N-acetylglucosaminidase [Source:HGNC Symbol;Acc:HGNC:17378]	protein_coding	16:5024844-5034141	-
ENSG00000103184	-1.38115	0.383914	0.0121185	0.0356536	down	23	22	46	60	6445	SEC14L5	SEC14 like lipid binding 5 [Source:HGNC Symbol;Acc:HGNC:29032]	protein_coding	16:4958330-5019157	+
ENSG00000103254	1.37722	2.59768	0.000695389	0.00300611	up	100	224	31	78	870	ANTKMT	adenine nucleotide translocase lysine methyltransferase [Source:HGNC Symbol;Acc:HGNC:14152]	protein_coding	16:720581-722590	+
ENSG00000103316	-1.33173	0.39729	3.76378e-17	1.80816e-15	down	427	604	933	1369	1244	CRYM	crystallin mu [Source:HGNC Symbol;Acc:HGNC:2418]	protein_coding	16:21238874-21303083	-
ENSG00000103326	1.24872	2.37631	3.26493e-09	4.70795e-08	up	741	1518	293	533	4888	CAPN15	calpain 15 [Source:HGNC Symbol;Acc:HGNC:11182]	protein_coding	16:527712-554636	+
ENSG00000103489	-1.41914	0.373935	1.4189e-12	3.57845e-11	down	268	286	571	765	9970	XYLT1	xylosyltransferase 1 [Source:HGNC Symbol;Acc:HGNC:15516]	protein_coding	16:17101769-17470960	-
ENSG00000103647	-1.68409	0.311199	1.85921e-23	1.63891e-21	down	261	440	878	1075	3545	CORO2B	coronin 2B [Source:HGNC Symbol;Acc:HGNC:2256]	protein_coding	15:68578993-68727806	+
ENSG00000103942	-1.81233	0.284731	1.28477e-09	1.98922e-08	down	57	101	183	305	1949	HOMER2	homer scaffold protein 2 [Source:HGNC Symbol;Acc:HGNC:17513]	protein_coding	15:82836946-82986153	-
ENSG00000104059	-1.61227	0.327084	3.10555e-05	0.000192237	down	37	51	92	148	4963	FAM189A1	family with sequence similarity 189 member A1 [Source:HGNC Symbol;Acc:HGNC:29075]	protein_coding	15:29120252-29570979	-
ENSG00000104081	-1.4553	0.364679	4.06574e-23	3.46944e-21	down	443	672	1164	1516	4692	BMF	Bcl2 modifying factor [Source:HGNC Symbol;Acc:HGNC:24132]	protein_coding	15:40087890-40108892	-
ENSG00000104154	-1.23418	0.425083	0.00312689	0.0111817	down	33	58	93	90	7110	SLC30A4	solute carrier family 30 member 4 [Source:HGNC Symbol;Acc:HGNC:11015]	protein_coding	15:45479606-45522755	-
ENSG00000104368	-2.68277	0.155742	9.19688e-11	1.74312e-09	down	15	36	129	150	3062	PLAT	plasminogen activator, tissue type [Source:HGNC Symbol;Acc:HGNC:9051]	protein_coding	8:42174718-42207709	-
ENSG00000104419	-1.79676	0.287821	4.50042e-58	3.11496e-55	down	4317	7070	14955	19472	3025	NDRG1	N-myc downstream regulated 1 [Source:HGNC Symbol;Acc:HGNC:7679]	protein_coding	8:133237175-133302022	-
ENSG00000104432	-2.2921	0.204178	0.00411212	0.0141576	down	4	11	25	38	2016	IL7	interleukin 7 [Source:HGNC Symbol;Acc:HGNC:6023]	protein_coding	8:78675743-78805523	-
ENSG00000104435	-1.4338	0.370154	5.67126e-34	1.21821e-31	down	1336	1964	3501	4306	1903	STMN2	stathmin 2 [Source:HGNC Symbol;Acc:HGNC:10577]	protein_coding	8:79611117-79666158	+
ENSG00000104522	1.00935	2.013	1.98757e-11	4.25959e-10	up	1892	3368	906	1370	1345	GFUS	GDP-L-fucose synthase [Source:HGNC Symbol;Acc:HGNC:12390]	protein_coding	8:143612618-143618048	-
ENSG00000104524	1.3835	2.609	1.14153e-09	1.79873e-08	up	414	845	163	253	3342	PYCR3	pyrroline-5-carboxylate reductase 3 [Source:HGNC Symbol;Acc:HGNC:25846]	protein_coding	8:143603210-143609773	-
ENSG00000104689	1.0498	2.07024	2.82366e-09	4.129e-08	up	625	1046	302	400	2690	TNFRSF10A	TNF receptor superfamily member 10a [Source:HGNC Symbol;Acc:HGNC:11904]	protein_coding	8:23190452-23225102	-
ENSG00000104723	-2.13746	0.22728	1.50673e-18	8.40529e-17	down	89	112	365	414	3697	TUSC3	tumor suppressor candidate 3 [Source:HGNC Symbol;Acc:HGNC:30242]	protein_coding	8:15417215-15766649	+
ENSG00000104765	-1.37787	0.384787	1.25134e-19	7.59252e-18	down	489	672	1245	1398	3452	BNIP3L	BCL2 interacting protein 3 like [Source:HGNC Symbol;Acc:HGNC:1085]	protein_coding	8:26383054-26505636	+
ENSG00000104825	1.00381	2.00528	3.64587e-08	4.28785e-07	up	822	1514	389	626	1192	NFKBIB	NFKB inhibitor beta [Source:HGNC Symbol;Acc:HGNC:7798]	protein_coding	19:38899700-38908893	+
ENSG00000104888	-2.51693	0.174714	0.00024308	0.00119986	down	6	12	35	55	2949	SLC17A7	solute carrier family 17 member 7 [Source:HGNC Symbol;Acc:HGNC:16704]	protein_coding	19:49429401-49442360	-
ENSG00000104907	1.35169	2.55212	2.84056e-16	1.22597e-14	up	919	1529	343	495	2128	TRMT1	tRNA methyltransferase 1 [Source:HGNC Symbol;Acc:HGNC:25980]	protein_coding	19:13104902-13117567	-
ENSG00000104936	1.38108	2.60464	1.16451e-12	2.98934e-11	up	1020	1942	353	641	2799	DMPK	DM1 protein kinase [Source:HGNC Symbol;Acc:HGNC:2933]	protein_coding	19:45769709-45782552	-
ENSG00000104969	1.03812	2.05355	1.40564e-12	3.55461e-11	up	1851	3263	884	1282	2231	SGTA	small glutamine rich tetratricopeptide repeat containing alpha [Source:HGNC Symbol;Acc:HGNC:10819]	protein_coding	19:2754715-2783362	-
ENSG00000104980	1.19816	2.29446	9.91868e-09	1.31182e-07	up	435	826	213	258	1843	TIMM44	translocase of inner mitochondrial membrane 44 [Source:HGNC Symbol;Acc:HGNC:17316]	protein_coding	19:7926718-7943667	-
ENSG00000105227	-1.24963	0.420556	0.000503415	0.00227242	down	52	68	100	155	4867	PRX	periaxin [Source:HGNC Symbol;Acc:HGNC:13797]	protein_coding	19:40393766-40414793	-
ENSG00000105339	-1.37145	0.386503	2.15081e-11	4.57274e-10	down	165	254	410	540	5527	DENND3	DENN domain containing 3 [Source:HGNC Symbol;Acc:HGNC:29134]	protein_coding	8:141117278-141195808	+
ENSG00000105355	-1.09569	0.467914	1.01831e-08	1.34299e-07	down	255	456	536	788	2232	PLIN3	perilipin 3 [Source:HGNC Symbol;Acc:HGNC:16893]	protein_coding	19:4838341-4867694	-
ENSG00000105357	-1.32947	0.397915	2.37406e-18	1.29726e-16	down	801	1244	1725	2829	6914	MYH14	myosin heavy chain 14 [Source:HGNC Symbol;Acc:HGNC:23212]	protein_coding	19:50188186-50310542	+
ENSG00000105364	1.43078	2.69593	3.42257e-13	9.4477e-12	up	1323	2688	454	841	1218	MRPL4	mitochondrial ribosomal protein L4 [Source:HGNC Symbol;Acc:HGNC:14276]	protein_coding	19:10251901-10260055	+
ENSG00000105388	-1.93138	0.262179	4.14569e-74	4.84217e-71	down	10988	15848	41380	48089	3501	CEACAM5	CEA cell adhesion molecule 5 [Source:HGNC Symbol;Acc:HGNC:1817]	protein_coding	19:41708585-41730433	+
ENSG00000105447	1.53838	2.90468	1.13507e-20	7.79862e-19	up	1278	2271	419	646	5361	GRWD1	glutamate rich WD repeat containing 1 [Source:HGNC Symbol;Acc:HGNC:21270]	protein_coding	19:48445841-48457022	+
ENSG00000105464	-1.74787	0.29774	1.49032e-10	2.71719e-09	down	68	135	240	351	5511	GRIN2D	glutamate ionotropic receptor NMDA type subunit 2D [Source:HGNC Symbol;Acc:HGNC:4588]	protein_coding	19:48393668-48444931	+
ENSG00000105576	1.24353	2.36777	2.7176e-20	1.80094e-18	up	3199	5383	1280	1888	5051	TNPO2	transportin 2 [Source:HGNC Symbol;Acc:HGNC:19998]	protein_coding	19:12699201-12724011	-
ENSG00000105605	-4.01252	0.0619597	0.0098858	0.030021	down	0	2	11	16	2754	CACNG7	calcium voltage-gated channel auxiliary subunit gamma 7 [Source:HGNC Symbol;Acc:HGNC:13626]	protein_coding	19:53909278-53943950	+
ENSG00000105639	-1.86636	0.274265	4.36579e-10	7.34364e-09	down	55	80	183	251	5386	JAK3	Janus kinase 3 [Source:HGNC Symbol;Acc:HGNC:6193]	protein_coding	19:17824780-17848071	-
ENSG00000105642	-3.37609	0.0963156	0.0138259	0.0398122	down	1	2	12	15	3603	KCNN1	potassium calcium-activated channel subfamily N member 1 [Source:HGNC Symbol;Acc:HGNC:6290]	protein_coding	19:17951293-18000085	+
ENSG00000105671	1.53321	2.8943	2.79341e-18	1.51314e-16	up	889	1463	275	439	1793	DDX49	DEAD-box helicase 49 [Source:HGNC Symbol;Acc:HGNC:18684]	protein_coding	19:18919705-18929189	+
ENSG00000105676	1.92114	3.78722	1.53538e-20	1.04719e-18	up	704	1379	179	298	2461	ARMC6	armadillo repeat containing 6 [Source:HGNC Symbol;Acc:HGNC:25049]	protein_coding	19:19033575-19060311	+
ENSG00000105677	1.148	2.21607	6.85935e-11	1.33251e-09	up	1016	1997	477	695	868	TMEM147	transmembrane protein 147 [Source:HGNC Symbol;Acc:HGNC:30414]	protein_coding	19:35545600-35547526	+
ENSG00000105717	-2.65051	0.159263	0.000526582	0.00236386	down	7	6	31	43	1495	PBX4	PBX homeobox 4 [Source:HGNC Symbol;Acc:HGNC:13403]	protein_coding	19:19561707-19618693	-
ENSG00000105732	1.01874	2.02614	2.96283e-06	2.31671e-05	up	373	704	187	273	3087	ZNF574	zinc finger protein 574 [Source:HGNC Symbol;Acc:HGNC:26166]	protein_coding	19:42068477-42081552	+
ENSG00000105792	-2.49776	0.177052	0.00246077	0.00906146	down	5	7	29	30	3902	CFAP69	cilia and flagella associated protein 69 [Source:HGNC Symbol;Acc:HGNC:26107]	protein_coding	7:90245174-90311063	+
ENSG00000105808	-1.12744	0.457727	0.016622	0.0463422	down	38	38	52	101	5604	RASA4	RAS p21 protein activator 4 [Source:HGNC Symbol;Acc:HGNC:23181]	protein_coding	7:102573807-102616756	-
ENSG00000105856	-1.45886	0.363781	2.43441e-29	3.44654e-27	down	767	1165	2080	2559	2834	HBP1	HMG-box transcription factor 1 [Source:HGNC Symbol;Acc:HGNC:23200]	protein_coding	7:107168961-107202522	+
ENSG00000105880	-1.22536	0.427691	0.00953635	0.0291106	down	28	38	65	70	1418	DLX5	distal-less homeobox 5 [Source:HGNC Symbol;Acc:HGNC:2918]	protein_coding	7:97020396-97024950	-
ENSG00000105928	-1.10984	0.463346	1.75437e-11	3.79025e-10	down	390	513	738	992	2250	GSDME	gasdermin E [Source:HGNC Symbol;Acc:HGNC:2810]	protein_coding	7:24698355-24757940	-
ENSG00000105963	1.7599	3.38675	6.41438e-05	0.000368383	up	73	212	31	39	2349	ADAP1	ArfGAP with dual PH domains 1 [Source:HGNC Symbol;Acc:HGNC:16486]	protein_coding	7:897900-955407	-
ENSG00000105971	-2.51965	0.174385	1.11424e-23	1.01575e-21	down	60	124	429	471	2953	CAV2	caveolin 2 [Source:HGNC Symbol;Acc:HGNC:1528]	protein_coding	7:116287380-116508541	+
ENSG00000105974	-2.04818	0.241789	4.45222e-09	6.27948e-08	down	36	52	144	175	2456	CAV1	caveolin 1 [Source:HGNC Symbol;Acc:HGNC:1527]	protein_coding	7:116524994-116561179	+
ENSG00000106031	-2.41565	0.18742	7.1589e-16	2.93389e-14	down	47	59	216	286	5015	HOXA13	homeobox A13 [Source:HGNC Symbol;Acc:HGNC:5102]	protein_coding	7:27193503-27200091	-
ENSG00000106066	-2.30939	0.201746	1.27284e-13	3.79983e-12	down	40	62	188	256	2087	CPVL	carboxypeptidase vitellogenic like [Source:HGNC Symbol;Acc:HGNC:14399]	protein_coding	7:28995235-29195451	-
ENSG00000106123	3.42581	10.7466	2.45702e-60	1.99638e-57	up	858	1521	72	121	3999	EPHB6	EPH receptor B6 [Source:HGNC Symbol;Acc:HGNC:3396]	protein_coding	7:142855061-142871094	+
ENSG00000106246	1.43882	2.711	5.3308e-05	0.000312099	up	141	210	37	79	5464	PTCD1	pentatricopeptide repeat domain 1 [Source:HGNC Symbol;Acc:HGNC:22198]	protein_coding	7:99416739-99466163	-
ENSG00000106268	1.10848	2.15619	1.17483e-08	1.53534e-07	up	509	908	238	332	658	NUDT1	nudix hydrolase 1 [Source:HGNC Symbol;Acc:HGNC:8048]	protein_coding	7:2242226-2251146	+
ENSG00000106366	-1.03213	0.488987	1.59026e-13	4.65811e-12	down	705	1156	1457	1853	3156	SERPINE1	serpin family E member 1 [Source:HGNC Symbol;Acc:HGNC:8583]	protein_coding	7:101127104-101139247	+
ENSG00000106526	1.08233	2.11746	0.000542691	0.00242569	up	141	257	77	84	1157	ACTR3C	actin related protein 3C [Source:HGNC Symbol;Acc:HGNC:37282]	protein_coding	7:150243916-150323725	-
ENSG00000106541	-1.77445	0.292306	4.44825e-51	2.24673e-48	down	2267	3698	8123	9536	1697	AGR2	anterior gradient 2, protein disulphide isomerase family member [Source:HGNC Symbol;Acc:HGNC:328]	protein_coding	7:16791811-16833433	-
ENSG00000106546	-1.11905	0.460397	1.59029e-14	5.31653e-13	down	1139	1471	2448	2520	6243	AHR	aryl hydrocarbon receptor [Source:HGNC Symbol;Acc:HGNC:348]	protein_coding	7:16916359-17346152	+
ENSG00000106571	-2.33802	0.197781	1.52477e-39	4.25297e-37	down	191	240	873	1054	8405	GLI3	GLI family zinc finger 3 [Source:HGNC Symbol;Acc:HGNC:4319]	protein_coding	7:41960949-42264100	-
ENSG00000106852	1.52346	2.87481	1.87566e-06	1.53671e-05	up	149	286	57	73	3457	LHX6	LIM homeobox 6 [Source:HGNC Symbol;Acc:HGNC:21735]	protein_coding	9:122202577-122229626	-
ENSG00000106927	2.147	4.42907	0.0151298	0.0429052	up	26	30	7	4	1262	AMBP	alpha-1-microglobulin/bikunin precursor [Source:HGNC Symbol;Acc:HGNC:453]	protein_coding	9:114060127-114078328	-
ENSG00000106991	-3.4836	0.0893989	0.0148029	0.0421511	down	0	3	14	13	2946	ENG	endoglin [Source:HGNC Symbol;Acc:HGNC:3349]	protein_coding	9:127815013-127854658	-
ENSG00000107147	1.88521	3.69408	0.0158406	0.0445557	up	23	49	5	12	7123	KCNT1	potassium sodium-activated channel subfamily T member 1 [Source:HGNC Symbol;Acc:HGNC:18865]	protein_coding	9:135702185-135795508	+
ENSG00000107249	-2.24109	0.211527	8.38373e-08	9.19455e-07	down	25	30	97	135	7684	GLIS3	GLIS family zinc finger 3 [Source:HGNC Symbol;Acc:HGNC:28510]	protein_coding	9:3824127-4348392	-
ENSG00000107262	1.16125	2.23651	5.25776e-16	2.18835e-14	up	1255	1921	545	697	3820	BAG1	BAG cochaperone 1 [Source:HGNC Symbol;Acc:HGNC:937]	protein_coding	9:33247820-33264720	-
ENSG00000107404	1.00677	2.00941	3.76256e-08	4.41121e-07	up	1275	2679	657	1037	3305	DVL1	dishevelled segment polarity protein 1 [Source:HGNC Symbol;Acc:HGNC:3084]	protein_coding	1:1335276-1349418	-
ENSG00000107551	-1.9881	0.25207	1.21961e-13	3.65258e-12	down	62	110	260	332	3631	RASSF4	Ras association domain family member 4 [Source:HGNC Symbol;Acc:HGNC:20793]	protein_coding	10:44959407-44995891	+
ENSG00000107554	-1.01483	0.494886	6.41893e-12	1.46111e-10	down	756	921	1347	1668	6428	DNMBP	dynamin binding protein [Source:HGNC Symbol;Acc:HGNC:30373]	protein_coding	10:99875577-100009947	-
ENSG00000107719	1.32964	2.5134	5.84714e-20	3.7294e-18	up	1444	2320	543	768	4610	PALD1	phosphatase domain containing paladin 1 [Source:HGNC Symbol;Acc:HGNC:23530]	protein_coding	10:70478767-70568450	+
ENSG00000107731	-2.31988	0.200284	4.85871e-20	3.17481e-18	down	65	117	317	478	6841	UNC5B	unc-5 netrin receptor B [Source:HGNC Symbol;Acc:HGNC:12568]	protein_coding	10:71212570-71302864	+
ENSG00000107815	1.38755	2.61635	4.97929e-18	2.62861e-16	up	1130	1718	376	586	3616	TWNK	twinkle mtDNA helicase [Source:HGNC Symbol;Acc:HGNC:1160]	protein_coding	10:100987367-100994403	+
ENSG00000107833	1.23468	2.35329	9.26714e-16	3.73242e-14	up	1376	2486	612	805	877	NPM3	nucleophosmin/nucleoplasmin 3 [Source:HGNC Symbol;Acc:HGNC:7931]	protein_coding	10:101781325-101783413	-
ENSG00000107872	1.32354	2.50279	1.09649e-10	2.04707e-09	up	600	1202	242	380	1340	FBXL15	F-box and leucine rich repeat protein 15 [Source:HGNC Symbol;Acc:HGNC:28155]	protein_coding	10:102419189-102423136	+
ENSG00000107902	-1.08203	0.472364	0.00358397	0.0125549	down	42	92	99	145	1634	LHPP	phospholysine phosphohistidine inorganic pyrophosphate phosphatase [Source:HGNC Symbol;Acc:HGNC:30042]	protein_coding	10:124461823-124617888	+
ENSG00000107984	-3.15635	0.112162	3.06746e-31	5.25914e-29	down	40	60	368	408	1805	DKK1	dickkopf WNT signaling pathway inhibitor 1 [Source:HGNC Symbol;Acc:HGNC:2891]	protein_coding	10:52314281-52318042	+
ENSG00000108018	-1.66797	0.314696	1.47004e-29	2.18032e-27	down	562	687	1589	1936	7444	SORCS1	sortilin related VPS10 domain containing receptor 1 [Source:HGNC Symbol;Acc:HGNC:16697]	protein_coding	10:106573663-107164706	-
ENSG00000108106	1.46418	2.75906	0.000287541	0.00139356	up	5468	13708	2338	3542	2559	UBE2S	ubiquitin conjugating enzyme E2 S [Source:HGNC Symbol;Acc:HGNC:17895]	protein_coding	19:55399745-55407788	-
ENSG00000108179	1.29328	2.45084	6.12518e-24	5.72336e-22	up	3129	5198	1253	1707	2196	PPIF	peptidylprolyl isomerase F [Source:HGNC Symbol;Acc:HGNC:9259]	protein_coding	10:79347469-79355334	+
ENSG00000108312	1.21267	2.31766	6.28847e-22	4.85616e-20	up	2528	3636	987	1361	4795	UBTF	upstream binding transcription factor [Source:HGNC Symbol;Acc:HGNC:12511]	protein_coding	17:44205033-44221626	-
ENSG00000108370	-1.23369	0.425227	3.71665e-08	4.36286e-07	down	137	230	323	429	2492	RGS9	regulator of G protein signaling 9 [Source:HGNC Symbol;Acc:HGNC:10004]	protein_coding	17:65100812-65227703	+
ENSG00000108387	-3.46258	0.0907106	1.71354e-09	2.60132e-08	down	9	8	78	89	3303	SEPTIN4	septin 4 [Source:HGNC Symbol;Acc:HGNC:9165]	protein_coding	17:58520250-58544368	-
ENSG00000108551	-1.05255	0.482116	9.40916e-14	2.87318e-12	down	6897	13363	14790	21464	1748	RASD1	ras related dexamethasone induced 1 [Source:HGNC Symbol;Acc:HGNC:15828]	protein_coding	17:17494437-17496395	-
ENSG00000108561	1.11033	2.15896	2.31523e-20	1.56199e-18	up	3692	5934	1704	2178	1169	C1QBP	complement C1q binding protein [Source:HGNC Symbol;Acc:HGNC:1243]	protein_coding	17:5432777-5448830	-
ENSG00000108702	-5.59467	0.0206936	0.000780302	0.00332625	down	0	1	16	27	594	CCL1	C-C motif chemokine ligand 1 [Source:HGNC Symbol;Acc:HGNC:10609]	protein_coding	17:34360328-34363233	-
ENSG00000108786	2.57132	5.94351	1.51655e-07	1.5719e-06	up	73	158	15	18	1274	HSD17B1	hydroxysteroid 17-beta dehydrogenase 1 [Source:HGNC Symbol;Acc:HGNC:5210]	protein_coding	17:42552922-42555214	+
ENSG00000108840	-1.02397	0.491761	7.10344e-09	9.67559e-08	down	405	692	752	1207	5319	HDAC5	histone deacetylase 5 [Source:HGNC Symbol;Acc:HGNC:14068]	protein_coding	17:44076746-44123702	-
ENSG00000108846	-1.09018	0.469703	3.86652e-15	1.44227e-13	down	810	1257	1583	2289	5693	ABCC3	ATP binding cassette subfamily C member 3 [Source:HGNC Symbol;Acc:HGNC:54]	protein_coding	17:50634777-50692253	+
ENSG00000109072	1.03802	2.05341	0.0176185	0.0486057	up	80	109	27	56	1626	VTN	vitronectin [Source:HGNC Symbol;Acc:HGNC:12724]	protein_coding	17:28367284-28373091	-
ENSG00000109084	1.23017	2.34595	4.42352e-19	2.55934e-17	up	1686	2641	740	862	2463	TMEM97	transmembrane protein 97 [Source:HGNC Symbol;Acc:HGNC:28106]	protein_coding	17:28319200-28328685	+
ENSG00000109320	1.21494	2.3213	9.59343e-16	3.83901e-14	up	1146	1534	450	571	4055	NFKB1	nuclear factor kappa B subunit 1 [Source:HGNC Symbol;Acc:HGNC:7794]	protein_coding	4:102501331-102617302	+
ENSG00000109321	-1.51626	0.34959	8.15484e-17	3.78158e-15	down	230	311	598	769	1234	AREG	amphiregulin [Source:HGNC Symbol;Acc:HGNC:651]	protein_coding	4:74445136-74455005	+
ENSG00000109452	-1.45654	0.364365	8.0655e-05	0.000450877	down	46	55	107	140	8831	INPP4B	inositol polyphosphate-4-phosphatase type II B [Source:HGNC Symbol;Acc:HGNC:6075]	protein_coding	4:142023160-142847432	-
ENSG00000109471	6.36344	82.3355	0.000487994	0.00220761	up	16	18	0	0	1029	IL2	interleukin 2 [Source:HGNC Symbol;Acc:HGNC:6001]	protein_coding	4:122451470-122456725	-
ENSG00000109519	1.04227	2.05947	3.00755e-13	8.35144e-12	up	1331	2168	653	824	2653	GRPEL1	GrpE like 1, mitochondrial [Source:HGNC Symbol;Acc:HGNC:19696]	protein_coding	4:7058895-7068064	-
ENSG00000109534	1.02865	2.04011	1.21185e-09	1.89813e-08	up	958	1517	524	520	1015	GAR1	GAR1 ribonucleoprotein [Source:HGNC Symbol;Acc:HGNC:14264]	protein_coding	4:109815510-109824740	+
ENSG00000109610	-2.21549	0.215314	2.62332e-09	3.85111e-08	down	36	55	118	263	1416	SOD3	superoxide dismutase 3 [Source:HGNC Symbol;Acc:HGNC:11181]	protein_coding	4:24789912-24800842	+
ENSG00000109684	-1.26605	0.415797	2.22533e-12	5.42911e-11	down	268	383	642	726	5502	CLNK	cytokine dependent hematopoietic cell linker [Source:HGNC Symbol;Acc:HGNC:17438]	protein_coding	4:10486395-10684768	-
ENSG00000109738	2.63129	6.1958	0.00608353	0.0199002	up	20	36	2	6	3033	GLRB	glycine receptor beta [Source:HGNC Symbol;Acc:HGNC:4329]	protein_coding	4:157076125-157172090	+
ENSG00000109790	-1.13019	0.456855	2.65551e-21	1.9524e-19	down	2347	3143	4899	5672	7718	KLHL5	kelch like family member 5 [Source:HGNC Symbol;Acc:HGNC:6356]	protein_coding	4:39045039-39126857	+
ENSG00000109861	1.03962	2.05568	1.27324e-19	7.7004e-18	up	4088	5885	1910	2346	1870	CTSC	cathepsin C [Source:HGNC Symbol;Acc:HGNC:2528]	protein_coding	11:88265069-88359684	-
ENSG00000110104	1.90273	3.73919	2.05826e-31	3.56155e-29	up	1152	1970	300	427	1851	CCDC86	coiled-coil domain containing 86 [Source:HGNC Symbol;Acc:HGNC:28359]	protein_coding	11:60842113-60851081	+
ENSG00000110108	1.03458	2.04852	3.60602e-08	4.24901e-07	up	671	1293	337	491	2129	TMEM109	transmembrane protein 109 [Source:HGNC Symbol;Acc:HGNC:28771]	protein_coding	11:60914158-60923443	+
ENSG00000110427	-2.7097	0.152862	2.94589e-05	0.000183754	down	8	10	51	52	12933	KIAA1549L	KIAA1549 like [Source:HGNC Symbol;Acc:HGNC:24836]	protein_coding	11:33376108-33674102	+
ENSG00000110675	-1.39271	0.380848	0.0145548	0.0415903	down	18	24	49	47	2935	ELMOD1	ELMO domain containing 1 [Source:HGNC Symbol;Acc:HGNC:25334]	protein_coding	11:107591091-107666779	+
ENSG00000110693	1.9063	3.74848	0.00442477	0.0151032	up	51	42	9	14	9304	SOX6	SRY-box transcription factor 6 [Source:HGNC Symbol;Acc:HGNC:16421]	protein_coding	11:15966449-16739591	-
ENSG00000110717	1.07951	2.11333	8.78912e-08	9.5885e-07	up	804	1797	418	634	737	NDUFS8	NADH:ubiquinone oxidoreductase core subunit S8 [Source:HGNC Symbol;Acc:HGNC:7715]	protein_coding	11:68030617-68036644	+
ENSG00000110799	-3.54115	0.085903	0.0121815	0.0358037	down	0	3	11	18	8830	VWF	von Willebrand factor [Source:HGNC Symbol;Acc:HGNC:12726]	protein_coding	12:5948877-6124770	-
ENSG00000110900	1.63504	3.10597	0.018205	0.0499656	up	33	47	8	15	5506	TSPAN11	tetraspanin 11 [Source:HGNC Symbol;Acc:HGNC:30795]	protein_coding	12:30926428-30996602	+
ENSG00000111012	1.19527	2.28987	1.26448e-05	8.54634e-05	up	209	310	81	119	2372	CYP27B1	cytochrome P450 family 27 subfamily B member 1 [Source:HGNC Symbol;Acc:HGNC:2606]	protein_coding	12:57762334-57768986	-
ENSG00000111052	-1.99194	0.2514	2.3194e-29	3.33422e-27	down	242	335	977	1024	6121	LIN7A	lin-7 homolog A, crumbs cell polarity complex component [Source:HGNC Symbol;Acc:HGNC:17787]	protein_coding	12:80792520-80937934	-
ENSG00000111142	1.04483	2.06313	3.33473e-14	1.07447e-12	up	2126	2676	879	1199	3400	METAP2	methionyl aminopeptidase 2 [Source:HGNC Symbol;Acc:HGNC:16672]	protein_coding	12:95473520-95515839	+
ENSG00000111145	-1.26067	0.41735	1.59174e-10	2.87128e-09	down	203	321	515	573	4201	ELK3	ETS transcription factor ELK3 [Source:HGNC Symbol;Acc:HGNC:3325]	protein_coding	12:96194375-96269824	+
ENSG00000111186	-1.65214	0.318168	0.0103773	0.0312237	down	11	18	37	42	2238	WNT5B	Wnt family member 5B [Source:HGNC Symbol;Acc:HGNC:16265]	protein_coding	12:1529891-1647212	+
ENSG00000111218	-1.35271	0.391557	0.00545894	0.0181041	down	23	36	61	70	2399	PRMT8	protein arginine methyltransferase 8 [Source:HGNC Symbol;Acc:HGNC:5188]	protein_coding	12:3381349-3593973	+
ENSG00000111341	-4.72766	0.0377426	3.95433e-119	1.23164e-115	down	45	73	1233	1495	1650	MGP	matrix Gla protein [Source:HGNC Symbol;Acc:HGNC:7060]	protein_coding	12:14880864-14885857	-
ENSG00000111348	-2.83838	0.139818	8.68548e-74	9.5479e-71	down	206	334	1533	1822	1174	ARHGDIB	Rho GDP dissociation inhibitor beta [Source:HGNC Symbol;Acc:HGNC:679]	protein_coding	12:14942031-14961728	-
ENSG00000111432	-1.37486	0.38559	0.0136253	0.0393007	down	15	31	47	55	3277	FZD10	frizzled class receptor 10 [Source:HGNC Symbol;Acc:HGNC:4039]	protein_coding	12:130162459-130165740	+
ENSG00000111639	1.13639	2.1983	4.47369e-19	2.58038e-17	up	4111	6819	1784	2561	898	MRPL51	mitochondrial ribosomal protein L51 [Source:HGNC Symbol;Acc:HGNC:14044]	protein_coding	12:6491886-6493841	-
ENSG00000111837	-1.72942	0.301573	0.00109413	0.00449388	down	19	23	49	76	3942	MAK	male germ cell associated kinase [Source:HGNC Symbol;Acc:HGNC:6816]	protein_coding	6:10762723-10838553	-
ENSG00000111845	1.41626	2.66893	4.0727e-19	2.36368e-17	up	1063	1414	349	475	1523	PAK1IP1	PAK1 interacting protein 1 [Source:HGNC Symbol;Acc:HGNC:20882]	protein_coding	6:10694972-10709782	+
ENSG00000111859	-2.50976	0.175585	4.64444e-08	5.36768e-07	down	17	23	92	108	4522	NEDD9	neural precursor cell expressed, developmentally down-regulated 9 [Source:HGNC Symbol;Acc:HGNC:7733]	protein_coding	6:11183298-11382348	-
ENSG00000111885	-1.94572	0.259585	1.4034e-31	2.47422e-29	down	313	404	1161	1265	5018	MAN1A1	mannosidase alpha class 1A member 1 [Source:HGNC Symbol;Acc:HGNC:6821]	protein_coding	6:119177205-119349761	-
ENSG00000111886	-2.73131	0.15059	2.47748e-12	5.98955e-11	down	20	32	132	170	4738	GABRR2	gamma-aminobutyric acid type A receptor subunit rho2 [Source:HGNC Symbol;Acc:HGNC:4091]	protein_coding	6:89254464-89315299	-
ENSG00000111912	-1.12534	0.458394	3.28222e-16	1.40362e-14	down	1054	1344	2165	2449	6264	NCOA7	nuclear receptor coactivator 7 [Source:HGNC Symbol;Acc:HGNC:21081]	protein_coding	6:125781161-125932034	+
ENSG00000111962	-1.36564	0.388063	1.20733e-14	4.11727e-13	down	307	385	728	848	4496	UST	uronyl 2-sulfotransferase [Source:HGNC Symbol;Acc:HGNC:17223]	protein_coding	6:148747030-149076990	+
ENSG00000111981	-1.15138	0.450194	2.5465e-05	0.000160937	down	107	138	238	238	3211	ULBP1	UL16 binding protein 1 [Source:HGNC Symbol;Acc:HGNC:14893]	protein_coding	6:149963943-149973715	+
ENSG00000112139	-1.40451	0.377747	0.00148282	0.00584003	down	25	50	70	102	10629	MDGA1	MAM domain containing glycosylphosphatidylinositol anchor 1 [Source:HGNC Symbol;Acc:HGNC:19267]	protein_coding	6:37630679-37699306	-
ENSG00000112183	-3.76525	0.073544	0.000601204	0.00266113	down	2	2	23	25	2684	RBM24	RNA binding motif protein 24 [Source:HGNC Symbol;Acc:HGNC:21539]	protein_coding	6:17281361-17293871	+
ENSG00000112195	-2.75295	0.148347	5.62812e-05	0.000328067	down	3	16	48	58	3785	TREML2	triggering receptor expressed on myeloid cells like 2 [Source:HGNC Symbol;Acc:HGNC:21092]	protein_coding	6:41189749-41201149	-
ENSG00000112343	-1.17181	0.443863	1.96709e-17	9.67392e-16	down	827	1060	1689	2076	9418	TRIM38	tripartite motif containing 38 [Source:HGNC Symbol;Acc:HGNC:10059]	protein_coding	6:25962802-25991231	+
ENSG00000112379	-1.02759	0.490529	1.21625e-17	6.19325e-16	down	6083	7511	11292	13295	14859	ARFGEF3	ARFGEF family member 3 [Source:HGNC Symbol;Acc:HGNC:21213]	protein_coding	6:138161939-138344663	+
ENSG00000112414	-1.11829	0.460638	1.05686e-17	5.42598e-16	down	1602	2047	3282	3704	6822	ADGRG6	adhesion G protein-coupled receptor G6 [Source:HGNC Symbol;Acc:HGNC:13841]	protein_coding	6:142301854-142446266	+
ENSG00000112530	-1.8292	0.281421	6.24457e-05	0.000359626	down	21	34	73	98	1373	PACRG	parkin coregulated [Source:HGNC Symbol;Acc:HGNC:19152]	protein_coding	6:162727132-163315492	+
ENSG00000112578	1.24632	2.37236	4.28511e-16	1.81177e-14	up	1130	1912	492	619	1718	BYSL	bystin like [Source:HGNC Symbol;Acc:HGNC:1157]	protein_coding	6:41921499-41933046	+
ENSG00000112782	-3.5444	0.0857096	2.01752e-13	5.80946e-12	down	10	14	118	126	5706	CLIC5	chloride intracellular channel 5 [Source:HGNC Symbol;Acc:HGNC:13517]	protein_coding	6:45880827-46080348	-
ENSG00000112787	1.00864	2.01201	2.08282e-07	2.10969e-06	up	710	1470	375	556	4839	FBRSL1	fibrosin like 1 [Source:HGNC Symbol;Acc:HGNC:29308]	protein_coding	12:132489551-132585188	+
ENSG00000112964	-1.47182	0.360527	5.442e-09	7.53893e-08	down	98	150	286	311	4899	GHR	growth hormone receptor [Source:HGNC Symbol;Acc:HGNC:4263]	protein_coding	5:42423439-42721878	+
ENSG00000113140	-2.51614	0.17481	4.28096e-12	9.95057e-11	down	31	36	141	202	3451	SPARC	secreted protein acidic and cysteine rich [Source:HGNC Symbol;Acc:HGNC:11219]	protein_coding	5:151661096-151686975	-
ENSG00000113196	-2.86191	0.137556	0.0108576	0.0324339	down	1	5	18	18	1701	HAND1	heart and neural crest derivatives expressed 1 [Source:HGNC Symbol;Acc:HGNC:4807]	protein_coding	5:154474972-154478227	-
ENSG00000113356	1.02379	2.03325	1.25087e-13	3.7402e-12	up	1542	2095	709	868	3290	POLR3G	RNA polymerase III subunit G [Source:HGNC Symbol;Acc:HGNC:30075]	protein_coding	5:90471748-90514557	+
ENSG00000113594	-1.1658	0.445717	1.14535e-17	5.84817e-16	down	2612	3117	5453	5929	10553	LIFR	LIF receptor subunit alpha [Source:HGNC Symbol;Acc:HGNC:6597]	protein_coding	5:38474668-38608354	-
ENSG00000113749	-3.36673	0.0969422	1.02508e-23	9.39054e-22	down	21	36	212	304	2561	HRH2	histamine receptor H2 [Source:HGNC Symbol;Acc:HGNC:5183]	protein_coding	5:175658030-175710756	+
ENSG00000113790	-1.31201	0.402759	3.35108e-05	0.000206274	down	62	94	163	173	3801	EHHADH	enoyl-CoA hydratase and 3-hydroxyacyl CoA dehydrogenase [Source:HGNC Symbol;Acc:HGNC:3247]	protein_coding	3:185190624-185281990	-
ENSG00000113916	-1.7953	0.288111	3.28262e-57	2.19091e-54	down	1672	2524	5651	7088	3306	BCL6	BCL6 transcription repressor [Source:HGNC Symbol;Acc:HGNC:1001]	protein_coding	3:187721377-187745725	-
ENSG00000113971	-1.35807	0.390105	0.000617152	0.00272496	down	34	58	90	115	5348	NPHP3	nephrocystin 3 [Source:HGNC Symbol;Acc:HGNC:7907]	protein_coding	3:132680609-132722432	-
ENSG00000114315	-1.02905	0.490031	5.10774e-13	1.37146e-11	down	648	1062	1345	1688	1575	HES1	hes family bHLH transcription factor 1 [Source:HGNC Symbol;Acc:HGNC:5192]	protein_coding	3:194136148-194138732	+
ENSG00000114529	-1.18109	0.441017	2.22545e-14	7.29635e-13	down	609	733	1232	1472	2237	C3orf52	chromosome 3 open reading frame 52 [Source:HGNC Symbol;Acc:HGNC:26255]	protein_coding	3:112086335-112131004	+
ENSG00000114541	-1.51965	0.348769	7.76123e-09	1.04951e-07	down	98	126	275	288	6283	FRMD4B	FERM domain containing 4B [Source:HGNC Symbol;Acc:HGNC:24886]	protein_coding	3:69168782-69542583	-
ENSG00000114654	1.84967	3.60417	0.0160744	0.0451183	up	25	45	6	11	3019	EFCC1	EF-hand and coiled-coil domain containing 1 [Source:HGNC Symbol;Acc:HGNC:25692]	protein_coding	3:129001304-129040742	+
ENSG00000114757	-1.27377	0.413578	2.12968e-13	6.08554e-12	down	404	495	923	994	9089	PEX5L	peroxisomal biogenesis factor 5 like [Source:HGNC Symbol;Acc:HGNC:30024]	protein_coding	3:179794958-180037053	-
ENSG00000114767	1.81267	3.51292	4.11991e-14	1.31163e-12	up	451	787	104	207	1542	RRP9	ribosomal RNA processing 9, U3 small nucleolar RNA binding protein [Source:HGNC Symbol;Acc:HGNC:16829]	protein_coding	3:51933429-51941904	-
ENSG00000114790	-1.9745	0.254457	3.19169e-09	4.61659e-08	down	38	65	155	197	5149	ARHGEF26	Rho guanine nucleotide exchange factor 26 [Source:HGNC Symbol;Acc:HGNC:24490]	protein_coding	3:154121003-154257827	+
ENSG00000114796	-1.38787	0.382128	3.80666e-21	2.73611e-19	down	850	1028	2059	2290	7331	KLHL24	kelch like family member 24 [Source:HGNC Symbol;Acc:HGNC:25947]	protein_coding	3:183635610-183684519	+
ENSG00000115008	-4.70418	0.038362	0.0117952	0.034846	down	0	1	13	9	2017	IL1A	interleukin 1 alpha [Source:HGNC Symbol;Acc:HGNC:5991]	protein_coding	2:112773925-112784493	-
ENSG00000115183	-1.38752	0.382221	6.2718e-28	7.9733e-26	down	1626	2015	3788	4679	7501	TANC1	tetratricopeptide repeat, ankyrin repeat and coiled-coil containing 1 [Source:HGNC Symbol;Acc:HGNC:29364]	protein_coding	2:158968640-159232659	+
ENSG00000115221	-1.83125	0.281021	1.1348e-36	2.75417e-34	down	737	908	2461	2706	4641	ITGB6	integrin subunit beta 6 [Source:HGNC Symbol;Acc:HGNC:6161]	protein_coding	2:160099667-160200313	-
ENSG00000115232	-1.77143	0.292918	4.171e-15	1.54966e-13	down	132	156	393	481	6781	ITGA4	integrin subunit alpha 4 [Source:HGNC Symbol;Acc:HGNC:6140]	protein_coding	2:181457202-181538940	+
ENSG00000115252	3.18669	9.10522	1.12283e-15	4.43624e-14	up	186	211	18	21	2338	PDE1A	phosphodiesterase 1A [Source:HGNC Symbol;Acc:HGNC:8774]	protein_coding	2:182140036-182523192	-
ENSG00000115263	-4.67837	0.0390544	0.0109446	0.032652	down	1	0	12	11	1124	GCG	glucagon [Source:HGNC Symbol;Acc:HGNC:4191]	protein_coding	2:162142882-162152404	-
ENSG00000115286	1.2728	2.4163	3.76878e-09	5.38463e-08	up	799	1758	325	589	758	NDUFS7	NADH:ubiquinone oxidoreductase core subunit S7 [Source:HGNC Symbol;Acc:HGNC:7714]	protein_coding	19:1383527-1395589	+
ENSG00000115295	-1.31798	0.401097	1.43497e-05	9.52974e-05	down	65	100	158	202	4299	CLIP4	CAP-Gly domain containing linker protein family member 4 [Source:HGNC Symbol;Acc:HGNC:26108]	protein_coding	2:29097705-29189643	+
ENSG00000115318	1.30024	2.4627	4.18186e-06	3.17427e-05	up	190	313	76	102	3689	LOXL3	lysyl oxidase like 3 [Source:HGNC Symbol;Acc:HGNC:13869]	protein_coding	2:74532258-74555690	-
ENSG00000115386	-6.93057	0.00819765	3.61167e-06	2.77871e-05	down	1	0	52	56	768	REG1A	regenerating family member 1 alpha [Source:HGNC Symbol;Acc:HGNC:9951]	protein_coding	2:79120362-79123409	+
ENSG00000115414	-2.89229	0.13469	1.06436e-33	2.21009e-31	down	58	89	428	526	8390	FN1	fibronectin 1 [Source:HGNC Symbol;Acc:HGNC:3778]	protein_coding	2:215360440-215436073	-
ENSG00000115457	-2.16594	0.222837	2.88153e-49	1.25233e-46	down	864	1657	4031	5743	1414	IGFBP2	insulin like growth factor binding protein 2 [Source:HGNC Symbol;Acc:HGNC:5471]	protein_coding	2:216632828-216664436	+
ENSG00000115468	-2.70808	0.153034	0.0140829	0.0404708	down	4	2	13	24	1878	EFHD1	EF-hand domain family member D1 [Source:HGNC Symbol;Acc:HGNC:29556]	protein_coding	2:232606057-232682780	+
ENSG00000115594	-2.65039	0.159277	1.04062e-19	6.38053e-18	down	56	54	274	347	5183	IL1R1	interleukin 1 receptor type 1 [Source:HGNC Symbol;Acc:HGNC:5993]	protein_coding	2:102064544-102179874	+
ENSG00000115596	-6.08484	0.0147327	0.00191219	0.00729733	down	0	0	7	16	1719	WNT6	Wnt family member 6 [Source:HGNC Symbol;Acc:HGNC:12785]	protein_coding	2:218859805-218874233	+
ENSG00000115616	-1.76727	0.293763	1.28785e-05	8.68229e-05	down	38	37	106	123	5601	SLC9A2	solute carrier family 9 member A2 [Source:HGNC Symbol;Acc:HGNC:11072]	protein_coding	2:102619553-102711355	+
ENSG00000115808	-1.63453	0.322074	2.34115e-34	5.20851e-32	down	836	1074	2392	2849	14174	STRN	striatin [Source:HGNC Symbol;Acc:HGNC:11424]	protein_coding	2:36837698-36966536	-
ENSG00000115896	-1.0187	0.49356	1.48171e-08	1.89141e-07	down	285	431	585	679	6696	PLCL1	phospholipase C like 1 (inactive) [Source:HGNC Symbol;Acc:HGNC:9063]	protein_coding	2:197804593-198572581	+
ENSG00000115935	-1.33429	0.396587	8.34062e-08	9.15264e-07	down	102	160	259	317	4727	WIPF1	WAS/WASL interacting protein family member 1 [Source:HGNC Symbol;Acc:HGNC:12736]	protein_coding	2:174559572-174682916	-
ENSG00000116014	2.33619	5.04967	1.30382e-06	1.10854e-05	up	69	188	16	27	1624	KISS1R	KISS1 receptor [Source:HGNC Symbol;Acc:HGNC:4510]	protein_coding	19:917287-921005	+
ENSG00000116147	-1.46087	0.363274	2.25008e-32	4.20495e-30	down	8000	9429	19210	23655	12774	TNR	tenascin R [Source:HGNC Symbol;Acc:HGNC:11953]	protein_coding	1:175315194-175743616	-
ENSG00000116254	-1.49778	0.354097	6.75e-11	1.31674e-09	down	129	172	314	441	9850	CHD5	chromodomain helicase DNA binding protein 5 [Source:HGNC Symbol;Acc:HGNC:16816]	protein_coding	1:6101787-6180321	-
ENSG00000116285	-1.57255	0.336213	8.52907e-32	1.53261e-29	down	754	1035	2166	2503	3097	ERRFI1	ERBB receptor feedback inhibitor 1 [Source:HGNC Symbol;Acc:HGNC:18185]	protein_coding	1:8004404-8026309	-
ENSG00000116455	1.17063	2.25109	2.00973e-13	5.80493e-12	up	955	1545	401	571	2456	WDR77	WD repeat domain 77 [Source:HGNC Symbol;Acc:HGNC:29652]	protein_coding	1:111439890-111449256	-
ENSG00000116560	1.15423	2.22565	2.53023e-27	3.01178e-25	up	12317	18319	5459	6565	3740	SFPQ	splicing factor proline and glutamine rich [Source:HGNC Symbol;Acc:HGNC:10774]	protein_coding	1:35176378-35193145	-
ENSG00000116649	1.97294	3.92568	5.68718e-28	7.27958e-26	up	867	1479	207	315	1260	SRM	spermidine synthase [Source:HGNC Symbol;Acc:HGNC:11296]	protein_coding	1:11054584-11060020	-
ENSG00000116661	-1.09551	0.46797	0.00853878	0.0265645	down	34	73	71	128	1287	FBXO2	F-box protein 2 [Source:HGNC Symbol;Acc:HGNC:13581]	protein_coding	1:11637018-11655785	-
ENSG00000116741	-1.49723	0.354232	2.216e-27	2.67178e-25	down	691	890	1757	2197	1348	RGS2	regulator of G protein signaling 2 [Source:HGNC Symbol;Acc:HGNC:9998]	protein_coding	1:192809039-192812275	+
ENSG00000116771	1.07472	2.10631	0.00938156	0.028732	up	72	141	37	50	3095	AGMAT	agmatinase [Source:HGNC Symbol;Acc:HGNC:18407]	protein_coding	1:15571699-15585051	-
ENSG00000116774	-1.89969	0.268	1.46903e-08	1.8765e-07	down	46	57	154	186	1748	OLFML3	olfactomedin like 3 [Source:HGNC Symbol;Acc:HGNC:24956]	protein_coding	1:113979391-114035572	+
ENSG00000116833	-1.68257	0.311528	1.24838e-05	8.44666e-05	down	48	43	125	138	4969	NR5A2	nuclear receptor subfamily 5 group A member 2 [Source:HGNC Symbol;Acc:HGNC:7984]	protein_coding	1:200027614-200177420	+
ENSG00000116981	-2.9161	0.132485	1.01117e-13	3.06765e-12	down	16	34	141	185	9068	NT5C1A	5'-nucleotidase, cytosolic IA [Source:HGNC Symbol;Acc:HGNC:17819]	protein_coding	1:39651229-39672107	-
ENSG00000116983	-1.60378	0.329015	1.72002e-36	4.12099e-34	down	796	1126	2269	2871	4600	HPCAL4	hippocalcin like 4 [Source:HGNC Symbol;Acc:HGNC:18212]	protein_coding	1:39678648-39691485	-
ENSG00000117016	-1.49213	0.355487	6.66778e-23	5.56283e-21	down	400	617	1070	1439	7259	RIMS3	regulating synaptic membrane exocytosis 3 [Source:HGNC Symbol;Acc:HGNC:21292]	protein_coding	1:40620680-40665682	-
ENSG00000117020	-1.95812	0.257364	2.24538e-49	1.02345e-46	down	743	995	2765	3169	7281	AKT3	AKT serine/threonine kinase 3 [Source:HGNC Symbol;Acc:HGNC:393]	protein_coding	1:243488233-243851079	-
ENSG00000117148	2.94249	7.68739	1.42944e-15	5.57692e-14	up	158	318	23	30	1841	ACTL8	actin like 8 [Source:HGNC Symbol;Acc:HGNC:24018]	protein_coding	1:17755333-17827063	+
ENSG00000117226	-1.73421	0.300573	0.00392358	0.0136149	down	15	17	46	48	3037	GBP3	guanylate binding protein 3 [Source:HGNC Symbol;Acc:HGNC:4184]	protein_coding	1:89006679-89022894	-
ENSG00000117242	1.07511	2.10689	0.00172525	0.0066587	up	113	195	54	73	4443	PINK1-AS	PINK1 antisense RNA [Source:HGNC Symbol;Acc:HGNC:38872]	lncRNA	1:20642657-20652193	-
ENSG00000117318	2.02916	4.08166	1.61413e-34	3.63433e-32	up	4176	8113	969	1650	950	ID3	inhibitor of DNA binding 3, HLH protein [Source:HGNC Symbol;Acc:HGNC:5362]	protein_coding	1:23557926-23559501	-
ENSG00000117395	1.02793	2.03909	5.73892e-16	2.37277e-14	up	3309	4719	1407	2086	1352	EBNA1BP2	EBNA1 binding protein 2 [Source:HGNC Symbol;Acc:HGNC:15531]	protein_coding	1:43164175-43270936	-
ENSG00000117399	1.16129	2.23657	4.90024e-18	2.59421e-16	up	3700	6430	1614	2329	1649	CDC20	cell division cycle 20 [Source:HGNC Symbol;Acc:HGNC:1723]	protein_coding	1:43358981-43363203	+
ENSG00000117410	1.14935	2.21814	0.000871247	0.00366379	up	5394	11584	2439	4167	987	ATP6V0B	ATPase H+ transporting V0 subunit b [Source:HGNC Symbol;Acc:HGNC:861]	protein_coding	1:43974487-43978295	+
ENSG00000117411	1.06591	2.09349	1.23489e-09	1.91834e-08	up	1507	3026	718	1155	2193	B4GALT2	beta-1,4-galactosyltransferase 2 [Source:HGNC Symbol;Acc:HGNC:925]	protein_coding	1:43978943-43991170	+
ENSG00000117472	-1.09947	0.466687	2.5497e-11	5.35982e-10	down	407	564	751	1097	1619	TSPAN1	tetraspanin 1 [Source:HGNC Symbol;Acc:HGNC:20657]	protein_coding	1:46175073-46185962	+
ENSG00000117595	-1.19552	0.436629	6.41788e-16	2.64179e-14	down	573	743	1196	1470	4478	IRF6	interferon regulatory factor 6 [Source:HGNC Symbol;Acc:HGNC:6121]	protein_coding	1:209785617-209806175	-
ENSG00000117877	1.80382	3.49143	6.63389e-21	4.6087e-19	up	696	1124	174	285	2822	POLR1G	RNA polymerase I subunit G [Source:HGNC Symbol;Acc:HGNC:24219]	protein_coding	19:45406644-45410737	+
ENSG00000118257	-1.16225	0.446816	8.89954e-10	1.43005e-08	down	232	325	474	626	6644	NRP2	neuropilin 2 [Source:HGNC Symbol;Acc:HGNC:8005]	protein_coding	2:205681990-205798133	+
ENSG00000118263	-1.02718	0.49067	8.82764e-09	1.18089e-07	down	354	441	667	765	8365	KLF7	Kruppel like factor 7 [Source:HGNC Symbol;Acc:HGNC:6350]	protein_coding	2:207074137-207167267	-
ENSG00000118432	-6.85019	0.00866737	5.1435e-06	3.81293e-05	down	1	0	50	52	6019	CNR1	cannabinoid receptor 1 [Source:HGNC Symbol;Acc:HGNC:2159]	protein_coding	6:88139864-88166347	-
ENSG00000118473	-1.80786	0.285614	1.68175e-19	1.00732e-17	down	194	242	655	686	10737	SGIP1	SH3GL interacting endocytic adaptor 1 [Source:HGNC Symbol;Acc:HGNC:25412]	protein_coding	1:66533267-66751139	+
ENSG00000118523	-2.49285	0.177654	4.34104e-14	1.37734e-12	down	30	58	177	254	2338	CCN2	cellular communication network factor 2 [Source:HGNC Symbol;Acc:HGNC:2500]	protein_coding	6:131948176-131951372	-
ENSG00000118600	1.2465	2.37264	3.61772e-12	8.50415e-11	up	707	1001	305	323	1854	RXYLT1	ribitol xylosyltransferase 1 [Source:HGNC Symbol;Acc:HGNC:13530]	protein_coding	12:63779842-63809562	+
ENSG00000118733	-1.30946	0.403473	0.0126694	0.0369889	down	25	26	48	66	3165	OLFM3	olfactomedin 3 [Source:HGNC Symbol;Acc:HGNC:17990]	protein_coding	1:101802560-101996926	-
ENSG00000118894	1.13216	2.19187	4.68927e-09	6.59735e-08	up	473	725	210	268	2397	EEF2KMT	eukaryotic elongation factor 2 lysine methyltransferase [Source:HGNC Symbol;Acc:HGNC:32221]	protein_coding	16:5084284-5097795	-
ENSG00000118922	-1.32347	0.399573	6.7753e-17	3.16542e-15	down	548	664	1261	1424	10832	KLF12	Kruppel like factor 12 [Source:HGNC Symbol;Acc:HGNC:6346]	protein_coding	13:73686089-74133929	-
ENSG00000118985	-2.4419	0.184041	6.41595e-89	1.33224e-85	down	2109	2681	10779	12185	5826	ELL2	elongation factor for RNA polymerase II 2 [Source:HGNC Symbol;Acc:HGNC:17064]	protein_coding	5:95885098-95961851	-
ENSG00000118997	-3.06418	0.119561	3.71245e-07	3.53299e-06	down	4	17	71	75	12419	DNAH7	dynein axonemal heavy chain 7 [Source:HGNC Symbol;Acc:HGNC:18661]	protein_coding	2:195737703-196068837	-
ENSG00000119138	-1.25833	0.418028	6.15248e-22	4.77086e-20	down	1023	1429	2404	2731	5201	KLF9	Kruppel like factor 9 [Source:HGNC Symbol;Acc:HGNC:1123]	protein_coding	9:70384604-70414657	-
ENSG00000119508	-2.87837	0.135996	1.41654e-05	9.43154e-05	down	9	7	45	62	5604	NR4A3	nuclear receptor subfamily 4 group A member 3 [Source:HGNC Symbol;Acc:HGNC:7982]	protein_coding	9:99821855-99866891	+
ENSG00000119681	-1.63861	0.321166	0.00124168	0.00501176	down	15	38	62	78	8460	LTBP2	latent transforming growth factor beta binding protein 2 [Source:HGNC Symbol;Acc:HGNC:6715]	protein_coding	14:74498183-74612378	-
ENSG00000119699	1.12908	2.1872	5.38812e-15	1.95901e-13	up	1320	1780	555	697	3431	TGFB3	transforming growth factor beta 3 [Source:HGNC Symbol;Acc:HGNC:11769]	protein_coding	14:75958097-75983011	-
ENSG00000119737	1.35614	2.56	0.00426204	0.0146065	up	74	86	24	32	2094	GPR75	G protein-coupled receptor 75 [Source:HGNC Symbol;Acc:HGNC:4526]	protein_coding	2:53852912-53859967	-
ENSG00000119801	-1.26955	0.41479	7.08668e-19	4.02541e-17	down	727	932	1635	1895	2136	YPEL5	yippee like 5 [Source:HGNC Symbol;Acc:HGNC:18329]	protein_coding	2:30146941-30160533	+
ENSG00000119943	-1.79906	0.287362	1.71631e-23	1.52735e-21	down	223	334	686	1028	2023	PYROXD2	pyridine nucleotide-disulphide oxidoreductase domain 2 [Source:HGNC Symbol;Acc:HGNC:23517]	protein_coding	10:98383565-98415182	-
ENSG00000120049	-1.1387	0.45417	0.00751052	0.0238256	down	31	58	71	99	2424	KCNIP2	potassium voltage-gated channel interacting protein 2 [Source:HGNC Symbol;Acc:HGNC:15522]	protein_coding	10:101825974-101843920	-
ENSG00000120149	-1.89308	0.269232	3.78394e-05	0.000230265	down	20	33	78	93	2195	MSX2	msh homeobox 2 [Source:HGNC Symbol;Acc:HGNC:7392]	protein_coding	5:174724582-174730896	+
ENSG00000120278	-1.71205	0.305226	2.63814e-10	4.60332e-09	down	95	104	277	302	7138	PLEKHG1	pleckstrin homology and RhoGEF domain containing G1 [Source:HGNC Symbol;Acc:HGNC:20884]	protein_coding	6:150599883-150843665	+
ENSG00000120457	-1.88696	0.270376	4.66575e-07	4.36404e-06	down	31	52	123	143	6068	KCNJ5	potassium inwardly rectifying channel subfamily J member 5 [Source:HGNC Symbol;Acc:HGNC:6266]	protein_coding	11:128891356-128921163	+
ENSG00000120549	-1.41403	0.375261	1.17565e-22	9.59412e-21	down	503	699	1234	1591	7407	KIAA1217	KIAA1217 [Source:HGNC Symbol;Acc:HGNC:25428]	protein_coding	10:23694746-24547848	+
ENSG00000120645	-2.05876	0.240022	0.000113337	0.000610035	down	14	22	54	78	7087	IQSEC3	IQ motif and Sec7 domain ArfGEF 3 [Source:HGNC Symbol;Acc:HGNC:29193]	protein_coding	12:66767-178455	+
ENSG00000120708	-1.42626	0.372095	3.99153e-25	4.21433e-23	down	624	1001	1642	2172	2712	TGFBI	transforming growth factor beta induced [Source:HGNC Symbol;Acc:HGNC:11771]	protein_coding	5:136028988-136063818	+
ENSG00000120800	1.37371	2.59136	1.08519e-17	5.55618e-16	up	1467	1701	487	607	9031	UTP20	UTP20 small subunit processome component [Source:HGNC Symbol;Acc:HGNC:17897]	protein_coding	12:101280105-101386618	+
ENSG00000120885	-1.23151	0.425871	1.53831e-14	5.16122e-13	down	526	965	1245	1794	2749	CLU	clusterin [Source:HGNC Symbol;Acc:HGNC:2095]	protein_coding	8:27596917-27614700	-
ENSG00000121236	-2.07792	0.236855	0.00010238	0.000556669	down	15	20	55	76	3422	TRIM6	tripartite motif containing 6 [Source:HGNC Symbol;Acc:HGNC:16277]	protein_coding	11:5596109-5612958	+
ENSG00000121390	1.32798	2.5105	1.70919e-24	1.66361e-22	up	2047	2888	757	975	2435	PSPC1	paraspeckle component 1 [Source:HGNC Symbol;Acc:HGNC:20320]	protein_coding	13:19674752-19783019	-
ENSG00000121454	-1.85003	0.277387	8.00028e-07	7.10595e-06	down	36	46	114	148	5844	LHX4	LIM homeobox 4 [Source:HGNC Symbol;Acc:HGNC:21734]	protein_coding	1:180230264-180278984	+
ENSG00000121691	-1.21071	0.432056	1.06545e-12	2.75396e-11	down	300	470	691	864	2291	CAT	catalase [Source:HGNC Symbol;Acc:HGNC:1516]	protein_coding	11:34438934-34472060	+
ENSG00000121775	1.03009	2.04215	7.30765e-07	6.5688e-06	up	396	689	192	270	1778	TMEM39B	transmembrane protein 39B [Source:HGNC Symbol;Acc:HGNC:25510]	protein_coding	1:32072031-32102866	+
ENSG00000121895	-2.35934	0.194881	1.63018e-58	1.17172e-55	down	403	541	2009	2238	1923	TMEM156	transmembrane protein 156 [Source:HGNC Symbol;Acc:HGNC:26260]	protein_coding	4:38966744-39032922	-
ENSG00000121966	-2.93951	0.130352	6.70105e-19	3.81796e-17	down	23	51	216	272	1668	CXCR4	C-X-C motif chemokine receptor 4 [Source:HGNC Symbol;Acc:HGNC:2561]	protein_coding	2:136114349-136118149	-
ENSG00000122140	1.47379	2.7775	1.90128e-16	8.3998e-15	up	1594	3238	572	932	1458	MRPS2	mitochondrial ribosomal protein S2 [Source:HGNC Symbol;Acc:HGNC:14495]	protein_coding	9:135499984-135504673	+
ENSG00000122224	-1.6057	0.328577	0.000479835	0.00217755	down	22	40	65	100	2421	LY9	lymphocyte antigen 9 [Source:HGNC Symbol;Acc:HGNC:6730]	protein_coding	1:160796074-160828261	+
ENSG00000122254	1.12442	2.18013	7.28867e-09	9.89903e-08	up	513	914	236	332	2329	HS3ST2	heparan sulfate-glucosamine 3-sulfotransferase 2 [Source:HGNC Symbol;Acc:HGNC:5195]	protein_coding	16:22814162-22916338	+
ENSG00000122367	-3.74472	0.0745982	1.09943e-07	1.17339e-06	down	6	4	54	67	5363	LDB3	LIM domain binding 3 [Source:HGNC Symbol;Acc:HGNC:15710]	protein_coding	10:86668507-86736072	+
ENSG00000122507	-1.01456	0.494978	6.63721e-08	7.42732e-07	down	302	396	596	641	3996	BBS9	Bardet-Biedl syndrome 9 [Source:HGNC Symbol;Acc:HGNC:30000]	protein_coding	7:33109557-33877180	+
ENSG00000122548	-2.53498	0.172542	1.09366e-65	9.73257e-63	down	395	499	2151	2414	4283	KIAA0087	KIAA0087 lncRNA [Source:HGNC Symbol;Acc:HGNC:22191]	lncRNA	7:26533121-26538788	-
ENSG00000122574	-3.31807	0.100268	4.0059e-11	8.15751e-10	down	13	11	96	119	3491	WIPF3	WAS/WASL interacting protein family member 3 [Source:HGNC Symbol;Acc:HGNC:22004]	protein_coding	7:29806486-29917066	+
ENSG00000122694	-2.43326	0.185147	0.000267042	0.00130402	down	6	14	39	54	1895	GLIPR2	GLI pathogenesis related 2 [Source:HGNC Symbol;Acc:HGNC:18007]	protein_coding	9:36136536-36163913	+
ENSG00000122707	-1.56872	0.337108	8.77551e-06	6.18856e-05	down	64	56	150	172	4412	RECK	reversion inducing cysteine rich protein with kazal motifs [Source:HGNC Symbol;Acc:HGNC:11345]	protein_coding	9:36036913-36124455	+
ENSG00000122735	-3.13232	0.114045	1.76168e-06	1.45032e-05	down	4	12	59	59	2529	DNAI1	dynein axonemal intermediate chain 1 [Source:HGNC Symbol;Acc:HGNC:2954]	protein_coding	9:34457414-34520988	+
ENSG00000122861	-2.39454	0.190183	2.0702e-36	4.8972e-34	down	133	195	682	828	2343	PLAU	plasminogen activator, urokinase [Source:HGNC Symbol;Acc:HGNC:9052]	protein_coding	10:73909177-73917496	+
ENSG00000122877	-1.993	0.251217	0.010064	0.0304528	down	7	10	24	36	2979	EGR2	early growth response 2 [Source:HGNC Symbol;Acc:HGNC:3239]	protein_coding	10:62811996-62919900	-
ENSG00000123064	1.01132	2.01575	1.29604e-09	2.00387e-08	up	1000	1798	485	722	4377	DDX54	DEAD-box helicase 54 [Source:HGNC Symbol;Acc:HGNC:20084]	protein_coding	12:113157173-113185479	-
ENSG00000123094	-1.83792	0.279725	5.15725e-34	1.12068e-31	down	623	760	2096	2267	2219	RASSF8	Ras association domain family member 8 [Source:HGNC Symbol;Acc:HGNC:13232]	protein_coding	12:25959029-26079892	+
ENSG00000123095	-1.47664	0.359325	3.02185e-14	9.77029e-13	down	194	332	594	668	3743	BHLHE41	basic helix-loop-helix family member e41 [Source:HGNC Symbol;Acc:HGNC:16617]	protein_coding	12:26120030-26125037	-
ENSG00000123096	-1.29166	0.40848	1.23103e-05	8.34742e-05	down	82	98	174	218	4533	SSPN	sarcospan [Source:HGNC Symbol;Acc:HGNC:11322]	protein_coding	12:26121991-26299290	+
ENSG00000123130	-1.60739	0.328193	1.016e-09	1.61592e-08	down	100	114	245	340	4318	ACOT9	acyl-CoA thioesterase 9 [Source:HGNC Symbol;Acc:HGNC:17152]	protein_coding	X:23701055-23766475	-
ENSG00000123136	1.17986	2.26554	1.22501e-22	9.95346e-21	up	2916	4300	1212	1586	1498	DDX39A	DExD-box helicase 39A [Source:HGNC Symbol;Acc:HGNC:17821]	protein_coding	19:14408798-14419383	-
ENSG00000123143	1.04341	2.06109	4.78615e-12	1.10697e-10	up	2411	4345	1116	1741	3120	PKN1	protein kinase N1 [Source:HGNC Symbol;Acc:HGNC:9405]	protein_coding	19:14433053-14471867	+
ENSG00000123179	1.00048	2.00067	1.72242e-08	2.17932e-07	up	587	937	296	367	977	EBPL	EBP like [Source:HGNC Symbol;Acc:HGNC:18061]	protein_coding	13:49660674-49691486	-
ENSG00000123243	-4.92645	0.0328846	1.05001e-07	1.12644e-06	down	2	2	42	67	6716	ITIH5	inter-alpha-trypsin inhibitor heavy chain 5 [Source:HGNC Symbol;Acc:HGNC:21449]	protein_coding	10:7559270-7666998	-
ENSG00000123338	-3.32718	0.0996363	0.016227	0.0454511	down	1	2	12	14	8980	NCKAP1L	NCK associated protein 1 like [Source:HGNC Symbol;Acc:HGNC:4862]	protein_coding	12:54497752-54548243	+
ENSG00000123358	-2.43637	0.184748	7.20839e-25	7.32122e-23	down	90	217	561	865	2485	NR4A1	nuclear receptor subfamily 4 group A member 1 [Source:HGNC Symbol;Acc:HGNC:7980]	protein_coding	12:52022832-52059507	+
ENSG00000123416	1.14524	2.21183	1.57879e-17	7.88887e-16	up	21205	39386	9661	14059	1627	TUBA1B	tubulin alpha 1b [Source:HGNC Symbol;Acc:HGNC:18809]	protein_coding	12:49127782-49131397	-
ENSG00000123612	-1.06348	0.478477	0.000718675	0.0030939	down	72	97	141	170	8853	ACVR1C	activin A receptor type 1C [Source:HGNC Symbol;Acc:HGNC:18123]	protein_coding	2:157526767-157628864	-
ENSG00000123684	-1.13052	0.456752	8.24254e-19	4.65367e-17	down	3149	3931	6496	7190	7773	LPGAT1	lysophosphatidylglycerol acyltransferase 1 [Source:HGNC Symbol;Acc:HGNC:28985]	protein_coding	1:211743457-211830763	-
ENSG00000123870	-1.17535	0.442777	0.00301455	0.0108401	down	41	56	86	107	1920	ZNF137P	zinc finger protein 137, pseudogene [Source:HGNC Symbol;Acc:HGNC:12921]	transcribed_unprocessed_pseudogene	19:52588505-52597345	+
ENSG00000123989	1.27122	2.41366	0.00179347	0.00689354	up	2573	6075	1124	1946	3028	CHPF	chondroitin polymerizing factor [Source:HGNC Symbol;Acc:HGNC:24291]	protein_coding	2:219538948-219543809	-
ENSG00000124140	-1.37	0.386891	5.99837e-05	0.000346944	down	45	91	133	169	6026	SLC12A5	solute carrier family 12 member 5 [Source:HGNC Symbol;Acc:HGNC:13818]	protein_coding	20:46021690-46060150	+
ENSG00000124160	1.27197	2.41492	1.85984e-13	5.38864e-12	up	743	993	279	357	3224	NCOA5	nuclear receptor coactivator 5 [Source:HGNC Symbol;Acc:HGNC:15909]	protein_coding	20:46060991-46089962	-
ENSG00000124253	-3.19856	0.108927	3.22052e-23	2.77351e-21	down	23	45	229	314	4320	PCK1	phosphoenolpyruvate carboxykinase 1 [Source:HGNC Symbol;Acc:HGNC:8724]	protein_coding	20:57561080-57568121	+
ENSG00000124313	-1.09737	0.467369	0.00169119	0.00655026	down	52	88	103	160	6037	IQSEC2	IQ motif and Sec7 domain ArfGEF 2 [Source:HGNC Symbol;Acc:HGNC:29059]	protein_coding	X:53225828-53321350	-
ENSG00000124391	1.52954	2.88694	0.0164139	0.0458785	up	29	93	10	26	1060	IL17C	interleukin 17C [Source:HGNC Symbol;Acc:HGNC:5983]	protein_coding	16:88638572-88640468	+
ENSG00000124406	-1.36397	0.388513	4.4006e-20	2.88556e-18	down	915	1058	2099	2422	8270	ATP8A1	ATPase phospholipid transporting 8A1 [Source:HGNC Symbol;Acc:HGNC:13531]	protein_coding	4:42408373-42657105	-
ENSG00000124491	-3.26732	0.103858	0.000136744	0.000720258	down	5	3	32	38	3828	F13A1	coagulation factor XIII A chain [Source:HGNC Symbol;Acc:HGNC:3531]	protein_coding	6:6144084-6321013	-
ENSG00000124493	-2.25514	0.209477	0.00106811	0.00439666	down	7	13	31	53	7368	GRM4	glutamate metabotropic receptor 4 [Source:HGNC Symbol;Acc:HGNC:4596]	protein_coding	6:34018643-34155622	-
ENSG00000124535	1.06329	2.0897	1.34298e-14	4.54668e-13	up	1622	2667	791	991	3898	WRNIP1	WRN helicase interacting protein 1 [Source:HGNC Symbol;Acc:HGNC:20876]	protein_coding	6:2765393-2786952	+
ENSG00000124562	1.1057	2.15204	3.11673e-14	1.00597e-12	up	2137	3619	922	1420	806	SNRPC	small nuclear ribonucleoprotein polypeptide C [Source:HGNC Symbol;Acc:HGNC:11157]	protein_coding	6:34757505-34773857	+
ENSG00000124731	-3.21586	0.107629	9.25925e-05	0.000509232	down	4	5	28	47	3252	TREM1	triggering receptor expressed on myeloid cells 1 [Source:HGNC Symbol;Acc:HGNC:17760]	protein_coding	6:41267926-41286682	-
ENSG00000124749	-2.46295	0.181376	1.53178e-07	1.5868e-06	down	23	18	89	117	4173	COL21A1	collagen type XXI alpha 1 chain [Source:HGNC Symbol;Acc:HGNC:17025]	protein_coding	6:56056590-56394094	-
ENSG00000124787	1.035	2.04912	2.68713e-06	2.12424e-05	up	382	604	211	203	1488	RPP40	ribonuclease P/MRP subunit p40 [Source:HGNC Symbol;Acc:HGNC:20992]	protein_coding	6:4994717-5004063	-
ENSG00000124813	-1.25967	0.417639	1.3521e-07	1.41716e-06	down	122	185	303	336	5540	RUNX2	RUNX family transcription factor 2 [Source:HGNC Symbol;Acc:HGNC:10472]	protein_coding	6:45328157-45664349	+
ENSG00000124920	-1.14076	0.453521	0.00381416	0.0132736	down	41	61	79	120	5940	MYRF	myelin regulatory factor [Source:HGNC Symbol;Acc:HGNC:1181]	protein_coding	11:61752636-61788518	+
ENSG00000124942	-3.14104	0.113358	5.81307e-78	8.35652e-75	down	232	248	1663	2136	18761	AHNAK	AHNAK nucleoprotein [Source:HGNC Symbol;Acc:HGNC:347]	protein_coding	11:62433542-62556235	-
ENSG00000125089	1.87678	3.67255	9.38357e-16	3.76309e-14	up	388	685	98	157	4303	SH3TC1	SH3 domain and tetratricopeptide repeats 1 [Source:HGNC Symbol;Acc:HGNC:26009]	protein_coding	4:8182072-8241803	+
ENSG00000125378	-1.57043	0.336708	0.00512974	0.0171923	down	17	23	41	65	1931	BMP4	bone morphogenetic protein 4 [Source:HGNC Symbol;Acc:HGNC:1071]	protein_coding	14:53949736-53958761	-
ENSG00000125398	-3.09606	0.116948	1.24535e-71	1.29295e-68	down	128	219	1152	1425	3931	SOX9	SRY-box transcription factor 9 [Source:HGNC Symbol;Acc:HGNC:11204]	protein_coding	17:72121020-72126416	+
ENSG00000125454	1.18032	2.26626	4.34527e-12	1.00875e-10	up	772	1150	301	448	1630	SLC25A19	solute carrier family 25 member 19 [Source:HGNC Symbol;Acc:HGNC:14409]	protein_coding	17:75272981-75289510	-
ENSG00000125485	1.13493	2.19609	2.63925e-12	6.34778e-11	up	826	1241	378	443	4577	DDX31	DEAD-box helicase 31 [Source:HGNC Symbol;Acc:HGNC:16715]	protein_coding	9:132592997-132670401	-
ENSG00000125656	1.19983	2.29712	2.81696e-10	4.90619e-09	up	1011	2062	437	720	2410	CLPP	caseinolytic mitochondrial matrix peptidase proteolytic subunit [Source:HGNC Symbol;Acc:HGNC:2084]	protein_coding	19:6361531-6370242	+
ENSG00000125740	-2.03557	0.243911	4.51498e-12	1.04555e-10	down	50	94	205	310	3775	FOSB	FosB proto-oncogene, AP-1 transcription factor subunit [Source:HGNC Symbol;Acc:HGNC:3797]	protein_coding	19:45467995-45475179	+
ENSG00000125820	1.40612	2.65024	0.000680524	0.0029569	up	85	135	34	38	2123	NKX2-2	NK2 homeobox 2 [Source:HGNC Symbol;Acc:HGNC:7835]	protein_coding	20:21511017-21514064	-
ENSG00000125845	-1.6981	0.308191	0.000141366	0.000741261	down	26	37	91	86	3545	BMP2	bone morphogenetic protein 2 [Source:HGNC Symbol;Acc:HGNC:1069]	protein_coding	20:6767686-6780246	+
ENSG00000125877	1.07037	2.09997	1.34126e-15	5.24383e-14	up	1819	2758	798	1119	1037	ITPA	inosine triphosphatase [Source:HGNC Symbol;Acc:HGNC:6176]	protein_coding	20:3208868-3223870	+
ENSG00000125879	-4.72439	0.0378283	2.57511e-08	3.14328e-07	down	3	2	49	70	1477	OTOR	otoraplin [Source:HGNC Symbol;Acc:HGNC:8517]	protein_coding	20:16748358-16770062	+
ENSG00000125912	1.55338	2.93505	6.75282e-20	4.27785e-18	up	1692	3333	580	900	3680	NCLN	nicalin [Source:HGNC Symbol;Acc:HGNC:26923]	protein_coding	19:3185563-3209575	+
ENSG00000125968	1.47707	2.78383	4.66655e-21	3.29089e-19	up	2707	5073	941	1488	983	ID1	inhibitor of DNA binding 1, HLH protein [Source:HGNC Symbol;Acc:HGNC:5360]	protein_coding	20:31605283-31606515	+
ENSG00000126010	-2.49544	0.177337	2.2283e-20	1.50879e-18	down	58	73	297	355	2417	GRPR	gastrin releasing peptide receptor [Source:HGNC Symbol;Acc:HGNC:4609]	protein_coding	X:16123565-16153518	+
ENSG00000126067	1.05947	2.08417	2.20572e-20	1.49893e-18	up	8183	13359	4033	4929	4426	PSMB2	proteasome 20S subunit beta 2 [Source:HGNC Symbol;Acc:HGNC:9539]	protein_coding	1:35599541-35641526	-
ENSG00000126368	-1.01096	0.496215	5.87017e-10	9.69097e-09	down	610	1113	1197	1827	2630	NR1D1	nuclear receptor subfamily 1 group D member 1 [Source:HGNC Symbol;Acc:HGNC:7962]	protein_coding	17:40092793-40100589	-
ENSG00000126458	-1.6239	0.324457	1.4309e-05	9.50945e-05	down	38	56	100	157	986	RRAS	RAS related [Source:HGNC Symbol;Acc:HGNC:10447]	protein_coding	19:49635292-49640143	-
ENSG00000126583	-1.04241	0.485517	0.00950981	0.0290439	down	40	64	73	116	3149	PRKCG	protein kinase C gamma [Source:HGNC Symbol;Acc:HGNC:9402]	protein_coding	19:53879190-53907652	+
ENSG00000126803	-1.00887	0.496936	1.96042e-10	3.46935e-09	down	579	1038	1156	1674	2497	HSPA2	heat shock protein family A (Hsp70) member 2 [Source:HGNC Symbol;Acc:HGNC:5235]	protein_coding	14:64535905-64546173	+
ENSG00000127084	1.38877	2.61855	0.00054403	0.00243109	up	89	145	33	45	3246	FGD3	FYVE, RhoGEF and PH domain containing 3 [Source:HGNC Symbol;Acc:HGNC:16027]	protein_coding	9:92947523-93036236	+
ENSG00000127252	1.13604	2.19777	4.39376e-06	3.32028e-05	up	251	390	111	144	969	PLAAT1	phospholipase A and acyltransferase 1 [Source:HGNC Symbol;Acc:HGNC:14922]	protein_coding	3:193241128-193277738	+
ENSG00000127399	1.27842	2.42574	2.81688e-06	2.21557e-05	up	211	390	86	129	1815	LRRC61	leucine rich repeat containing 61 [Source:HGNC Symbol;Acc:HGNC:21704]	protein_coding	7:150323263-150338156	+
ENSG00000127418	-2.07623	0.237134	3.09351e-09	4.48848e-08	down	46	47	139	217	3411	FGFRL1	fibroblast growth factor receptor like 1 [Source:HGNC Symbol;Acc:HGNC:3693]	protein_coding	4:1009936-1026898	+
ENSG00000127507	2.10023	4.28777	0.000417991	0.0019388	up	55	73	8	19	6791	ADGRE2	adhesion G protein-coupled receptor E2 [Source:HGNC Symbol;Acc:HGNC:3337]	protein_coding	19:14732392-14778560	-
ENSG00000127533	2.32065	4.99556	3.64758e-42	1.21725e-39	up	1074	1756	199	297	3334	F2RL3	F2R like thrombin or trypsin receptor 3 [Source:HGNC Symbol;Acc:HGNC:3540]	protein_coding	19:16888999-16892606	+
ENSG00000127540	1.35052	2.55004	3.56045e-09	5.11042e-08	up	378	529	120	197	1299	UQCR11	ubiquinol-cytochrome c reductase, complex III subunit XI [Source:HGNC Symbol;Acc:HGNC:30862]	protein_coding	19:1597169-1605473	-
ENSG00000127564	1.17922	2.26454	0.0176659	0.048715	up	579	1469	261	515	2061	PKMYT1	protein kinase, membrane associated tyrosine/threonine 1 [Source:HGNC Symbol;Acc:HGNC:29650]	protein_coding	16:2968024-2980479	-
ENSG00000127580	1.42467	2.68453	9.0314e-09	1.20556e-07	up	403	876	145	267	3243	WDR24	WD repeat domain 24 [Source:HGNC Symbol;Acc:HGNC:20852]	protein_coding	16:684622-690444	-
ENSG00000127824	1.17465	2.25738	2.71219e-15	1.01778e-13	up	6324	12438	2894	4273	2049	TUBA4A	tubulin alpha 4a [Source:HGNC Symbol;Acc:HGNC:12407]	protein_coding	2:219249710-219277902	-
ENSG00000128011	1.22433	2.33647	0.000253045	0.00124183	up	142	390	75	117	3579	LRFN1	leucine rich repeat and fibronectin type III domain containing 1 [Source:HGNC Symbol;Acc:HGNC:29290]	protein_coding	19:39306566-39320863	-
ENSG00000128016	-1.03135	0.489253	2.49919e-08	3.0566e-07	down	502	1069	1099	1661	1747	ZFP36	ZFP36 ring finger protein [Source:HGNC Symbol;Acc:HGNC:12862]	protein_coding	19:39406847-39409412	+
ENSG00000128185	1.18244	2.26961	0.000541486	0.00242146	up	129	227	48	90	1172	DGCR6L	DiGeorge syndrome critical region gene 6 like [Source:HGNC Symbol;Acc:HGNC:18551]	protein_coding	22:20314238-20320080	-
ENSG00000128422	-1.97933	0.253608	5.23168e-16	2.18236e-14	down	87	149	317	501	1517	KRT17	keratin 17 [Source:HGNC Symbol;Acc:HGNC:6427]	protein_coding	17:41619442-41624842	-
ENSG00000128578	-1.08416	0.471666	4.88838e-06	3.64833e-05	down	144	185	281	335	5116	STRIP2	striatin interacting protein 2 [Source:HGNC Symbol;Acc:HGNC:22209]	protein_coding	7:129434432-129488399	+
ENSG00000128596	-1.10046	0.466369	1.21054e-07	1.27811e-06	down	213	280	376	568	4246	CCDC136	coiled-coil domain containing 136 [Source:HGNC Symbol;Acc:HGNC:22225]	protein_coding	7:128790757-128822132	+
ENSG00000128610	-2.44849	0.183202	2.90986e-05	0.00018181	down	8	18	53	69	2435	FEZF1	FEZ family zinc finger 1 [Source:HGNC Symbol;Acc:HGNC:22788]	protein_coding	7:122301303-122310691	-
ENSG00000128626	1.45889	2.74897	5.66264e-12	1.30324e-10	up	902	1913	311	577	959	MRPS12	mitochondrial ribosomal protein S12 [Source:HGNC Symbol;Acc:HGNC:10380]	protein_coding	19:38930944-38933168	+
ENSG00000128645	-2.07929	0.236631	0.000937005	0.00391302	down	12	13	39	56	1886	HOXD1	homeobox D1 [Source:HGNC Symbol;Acc:HGNC:5132]	protein_coding	2:176188668-176190907	+
ENSG00000128714	1.35756	2.56252	0.0170582	0.0473113	up	43	83	25	16	2416	HOXD13	homeobox D13 [Source:HGNC Symbol;Acc:HGNC:5136]	protein_coding	2:176092721-176095944	+
ENSG00000128791	-1.13884	0.454125	7.25786e-12	1.6381e-10	down	472	587	979	1078	3750	TWSG1	twisted gastrulation BMP signaling modulator 1 [Source:HGNC Symbol;Acc:HGNC:12429]	protein_coding	18:9334767-9402420	+
ENSG00000128881	-1.16726	0.445266	1.14291e-18	6.41401e-17	down	1010	1337	2136	2508	11208	TTBK2	tau tubulin kinase 2 [Source:HGNC Symbol;Acc:HGNC:19141]	protein_coding	15:42738730-42920809	-
ENSG00000128917	1.34452	2.53946	3.36604e-13	9.30541e-12	up	771	1391	288	454	3426	DLL4	delta like canonical Notch ligand 4 [Source:HGNC Symbol;Acc:HGNC:2910]	protein_coding	15:40929340-40939073	+
ENSG00000128918	-1.95461	0.25799	8.05512e-25	8.04995e-23	down	157	254	624	762	3386	ALDH1A2	aldehyde dehydrogenase 1 family member A2 [Source:HGNC Symbol;Acc:HGNC:15472]	protein_coding	15:57953424-58497866	-
ENSG00000128923	-1.12608	0.458158	7.45215e-15	2.63262e-13	down	935	1200	1973	2123	9250	MINDY2	MINDY lysine 48 deubiquitinase 2 [Source:HGNC Symbol;Acc:HGNC:26954]	protein_coding	15:58771192-58861900	+
ENSG00000128965	-1.13229	0.45619	1.42463e-05	9.47792e-05	down	106	157	204	306	1520	CHAC1	ChaC glutathione specific gamma-glutamylcyclotransferase 1 [Source:HGNC Symbol;Acc:HGNC:28680]	protein_coding	15:40952962-40956512	+
ENSG00000128973	1.19655	2.29191	1.75388e-09	2.65397e-08	up	470	747	189	277	2228	CLN6	CLN6 transmembrane ER protein [Source:HGNC Symbol;Acc:HGNC:2077]	protein_coding	15:68206992-68257211	-
ENSG00000129003	-1.37147	0.386498	2.39785e-20	1.61191e-18	down	4239	4426	9387	10778	13403	VPS13C	vacuolar protein sorting 13 homolog C [Source:HGNC Symbol;Acc:HGNC:23594]	protein_coding	15:61852389-62060473	-
ENSG00000129167	-1.09498	0.468143	2.91987e-21	2.13151e-19	down	20469	25373	39610	47329	4826	TPH1	tryptophan hydroxylase 1 [Source:HGNC Symbol;Acc:HGNC:12008]	protein_coding	11:18017555-18046269	-
ENSG00000129244	-2.77628	0.145968	6.20289e-15	2.24216e-13	down	23	40	168	207	3341	ATP1B2	ATPase Na+/K+ transporting subunit beta 2 [Source:HGNC Symbol;Acc:HGNC:805]	protein_coding	17:7646627-7657770	+
ENSG00000129474	-1.77369	0.29246	7.78071e-05	0.000436262	down	24	35	70	109	4168	AJUBA	ajuba LIM protein [Source:HGNC Symbol;Acc:HGNC:20250]	protein_coding	14:22971177-22982551	-
ENSG00000129595	-1.79351	0.28847	3.73736e-10	6.34557e-09	down	78	84	222	281	4670	EPB41L4A	erythrocyte membrane protein band 4.1 like 4A [Source:HGNC Symbol;Acc:HGNC:13278]	protein_coding	5:112142441-112419313	-
ENSG00000129654	1.77499	3.42235	2.07352e-12	5.07199e-11	up	300	556	86	131	2587	FOXJ1	forkhead box J1 [Source:HGNC Symbol;Acc:HGNC:3816]	protein_coding	17:76136333-76141245	-
ENSG00000129675	-4.6414	0.0400681	3.90058e-17	1.86908e-15	down	4	9	140	138	4860	ARHGEF6	Rac/Cdc42 guanine nucleotide exchange factor 6 [Source:HGNC Symbol;Acc:HGNC:685]	protein_coding	X:136665547-136780932	-
ENSG00000129757	-3.06045	0.11987	8.96091e-08	9.75883e-07	down	9	11	68	79	1773	CDKN1C	cyclin dependent kinase inhibitor 1C [Source:HGNC Symbol;Acc:HGNC:1786]	protein_coding	11:2883213-2885775	-
ENSG00000129911	1.25398	2.38498	3.02279e-11	6.27666e-10	up	858	1631	342	566	2901	KLF16	Kruppel like factor 16 [Source:HGNC Symbol;Acc:HGNC:16857]	protein_coding	19:1852399-1863579	-
ENSG00000129932	2.26873	4.81899	3.72692e-12	8.74984e-11	up	210	509	43	85	1763	DOHH	deoxyhypusine hydroxylase [Source:HGNC Symbol;Acc:HGNC:28662]	protein_coding	19:3490821-3500674	-
ENSG00000130066	-2.9211	0.132027	2.6356e-141	1.23135e-137	down	1299	1774	9425	11020	1049	SAT1	spermidine/spermine N1-acetyltransferase 1 [Source:HGNC Symbol;Acc:HGNC:10540]	protein_coding	X:23783173-23786210	+
ENSG00000130193	1.57056	2.9702	0.000116119	0.000623035	up	1033	2346	346	635	2239	THEM6	thioesterase superfamily member 6 [Source:HGNC Symbol;Acc:HGNC:29656]	protein_coding	8:142727223-142736927	+
ENSG00000130204	1.25586	2.38809	8.82954e-17	4.08432e-15	up	2037	3854	908	1215	1768	TOMM40	translocase of outer mitochondrial membrane 40 [Source:HGNC Symbol;Acc:HGNC:18001]	protein_coding	19:44890569-44903689	+
ENSG00000130255	1.07984	2.1138	2.06728e-16	9.06885e-15	up	5822	10287	2719	3904	607	RPL36	ribosomal protein L36 [Source:HGNC Symbol;Acc:HGNC:13631]	protein_coding	19:5674947-5691875	+
ENSG00000130270	-1.40891	0.376596	0.0052724	0.0176011	down	26	28	50	80	5095	ATP8B3	ATPase phospholipid transporting 8B3 [Source:HGNC Symbol;Acc:HGNC:13535]	protein_coding	19:1782075-1812276	-
ENSG00000130304	-1.0701	0.476286	0.000394294	0.0018426	down	76	164	165	271	3514	SLC27A1	solute carrier family 27 member 1 [Source:HGNC Symbol;Acc:HGNC:10995]	protein_coding	19:17468769-17506168	+
ENSG00000130363	-1.74066	0.299234	1.38077e-14	4.66212e-13	down	110	169	371	442	6576	RSPH3	radial spoke head 3 [Source:HGNC Symbol;Acc:HGNC:21054]	protein_coding	6:158972871-159000202	-
ENSG00000130479	1.04013	2.05641	5.34232e-06	3.94146e-05	up	641	1506	320	577	3288	MAP1S	microtubule associated protein 1S [Source:HGNC Symbol;Acc:HGNC:15715]	protein_coding	19:17719242-17734513	+
ENSG00000130590	1.39755	2.63454	6.32378e-06	4.58591e-05	up	169	251	55	86	2178	SAMD10	sterile alpha motif domain containing 10 [Source:HGNC Symbol;Acc:HGNC:16129]	protein_coding	20:63974116-63980008	-
ENSG00000130600	-2.75269	0.148374	5.24313e-06	3.8744e-05	down	13	13	38	127	989	H19	H19 imprinted maternally expressed transcript [Source:HGNC Symbol;Acc:HGNC:4713]	lncRNA	11:1995176-2001470	-
ENSG00000130706	1.26575	2.40453	2.40336e-13	6.78458e-12	up	1915	3720	758	1280	1379	ADRM1	adhesion regulating molecule 1 [Source:HGNC Symbol;Acc:HGNC:15759]	protein_coding	20:62302093-62308862	+
ENSG00000130720	-1.7813	0.290921	0.000682408	0.00296233	down	17	33	45	108	3650	FIBCD1	fibrinogen C domain containing 1 [Source:HGNC Symbol;Acc:HGNC:25922]	protein_coding	9:130902438-130939286	-
ENSG00000130731	1.26853	2.40917	4.7558e-08	5.48282e-07	up	447	982	192	318	797	METTL26	methyltransferase like 26 [Source:HGNC Symbol;Acc:HGNC:14141]	protein_coding	16:634427-636366	-
ENSG00000130748	1.21848	2.32702	2.57785e-05	0.000162808	up	213	533	107	165	655	TMEM160	transmembrane protein 160 [Source:HGNC Symbol;Acc:HGNC:26042]	protein_coding	19:47045909-47048624	-
ENSG00000130766	-1.57189	0.336367	9.49966e-14	2.89136e-12	down	143	234	406	576	3462	SESN2	sestrin 2 [Source:HGNC Symbol;Acc:HGNC:20746]	protein_coding	1:28259518-28282491	+
ENSG00000130826	1.20667	2.30803	5.10548e-25	5.36018e-23	up	5450	7426	2075	2877	2469	DKC1	dyskerin pseudouridine synthase 1 [Source:HGNC Symbol;Acc:HGNC:2890]	protein_coding	X:154762742-154777689	+
ENSG00000130829	-1.70314	0.307116	0.016785	0.0467199	down	9	14	31	34	2434	DUSP9	dual specificity phosphatase 9 [Source:HGNC Symbol;Acc:HGNC:3076]	protein_coding	X:153642492-153651326	+
ENSG00000130830	1.26399	2.40159	1.68214e-14	5.60354e-13	up	809	1145	316	400	2006	MPP1	membrane palmitoylated protein 1 [Source:HGNC Symbol;Acc:HGNC:7219]	protein_coding	X:154778684-154821007	-
ENSG00000130881	1.02463	2.03444	0.000287464	0.00139355	up	183	358	91	139	4058	LRP3	LDL receptor related protein 3 [Source:HGNC Symbol;Acc:HGNC:6695]	protein_coding	19:33177603-33208864	+
ENSG00000130940	-1.17442	0.443063	2.18304e-06	1.76227e-05	down	123	163	237	337	7934	CASZ1	castor zinc finger 1 [Source:HGNC Symbol;Acc:HGNC:26002]	protein_coding	1:10636604-10796650	-
ENSG00000130962	-1.42171	0.37327	8.91015e-18	4.5998e-16	down	338	464	879	1005	4400	PRRG1	proline rich and Gla domain 1 [Source:HGNC Symbol;Acc:HGNC:9469]	protein_coding	X:37349309-37457292	+
ENSG00000131069	-1.26482	0.416152	6.46311e-15	2.32722e-13	down	364	570	818	1153	2885	ACSS2	acyl-CoA synthetase short chain family member 2 [Source:HGNC Symbol;Acc:HGNC:15814]	protein_coding	20:34872146-34927962	+
ENSG00000131094	-1.67308	0.313584	0.000861152	0.00362541	down	14	50	65	107	1527	C1QL1	complement C1q like 1 [Source:HGNC Symbol;Acc:HGNC:24182]	protein_coding	17:44959693-44968303	-
ENSG00000131187	1.79151	3.46177	0.00511628	0.0171503	up	385	1074	105	258	2036	F12	coagulation factor XII [Source:HGNC Symbol;Acc:HGNC:3530]	protein_coding	5:177402141-177409564	-
ENSG00000131188	1.19593	2.29092	0.000141941	0.000743858	up	208	486	81	182	1461	PRR7	proline rich 7, synaptic [Source:HGNC Symbol;Acc:HGNC:28130]	protein_coding	5:177446445-177456286	+
ENSG00000131389	-1.00179	0.499381	5.07249e-20	3.29148e-18	down	3019	4332	5675	7273	6500	SLC6A6	solute carrier family 6 member 6 [Source:HGNC Symbol;Acc:HGNC:11052]	protein_coding	3:14402576-14489349	+
ENSG00000131459	-3.29849	0.101638	0.000769553	0.00328568	down	3	3	26	26	3034	GFPT2	glutamine-fructose-6-phosphate transaminase 2 [Source:HGNC Symbol;Acc:HGNC:4242]	protein_coding	5:180300698-180353336	-
ENSG00000131652	1.10168	2.14604	4.92073e-05	0.000290732	up	238	423	94	177	1411	THOC6	THO complex 6 [Source:HGNC Symbol;Acc:HGNC:28369]	protein_coding	16:3024027-3027755	+
ENSG00000131668	1.74562	3.35338	4.93802e-42	1.61898e-39	up	2366	3443	666	856	1511	BARX1	BARX homeobox 1 [Source:HGNC Symbol;Acc:HGNC:955]	protein_coding	9:93951627-93955355	-
ENSG00000131746	-1.11428	0.461921	6.11117e-05	0.000352922	down	92	135	174	261	4087	TNS4	tensin 4 [Source:HGNC Symbol;Acc:HGNC:24352]	protein_coding	17:40475828-40501623	-
ENSG00000131771	-2.09828	0.233536	1.18118e-08	1.54255e-07	down	31	46	124	166	1815	PPP1R1B	protein phosphatase 1 regulatory inhibitor subunit 1B [Source:HGNC Symbol;Acc:HGNC:9287]	protein_coding	17:39626740-39636626	+
ENSG00000131848	1.26815	2.40853	0.00320956	0.011427	up	77	115	30	40	2151	ZSCAN5A	zinc finger and SCAN domain containing 5A [Source:HGNC Symbol;Acc:HGNC:23710]	protein_coding	19:56219670-56368383	-
ENSG00000131910	3.12255	8.70924	0.00059997	0.0026563	up	24	47	3	4	1165	NR0B2	nuclear receptor subfamily 0 group B member 2 [Source:HGNC Symbol;Acc:HGNC:7961]	protein_coding	1:26911489-26913975	-
ENSG00000131981	-1.19025	0.438227	5.45341e-11	1.08303e-09	down	270	384	610	695	958	LGALS3	galectin 3 [Source:HGNC Symbol;Acc:HGNC:6563]	protein_coding	14:55124110-55145423	+
ENSG00000132170	-3.35026	0.0980554	1.94669e-08	2.43669e-07	down	4	14	68	88	1774	PPARG	peroxisome proliferator activated receptor gamma [Source:HGNC Symbol;Acc:HGNC:9236]	protein_coding	3:12287368-12434356	+
ENSG00000132256	-1.01912	0.493416	0.000692299	0.00299553	down	100	112	189	191	3364	TRIM5	tripartite motif containing 5 [Source:HGNC Symbol;Acc:HGNC:16276]	protein_coding	11:5663195-5938619	-
ENSG00000132357	1.92012	3.78454	9.86193e-05	0.000538731	up	70	102	17	23	4038	CARD6	caspase recruitment domain family member 6 [Source:HGNC Symbol;Acc:HGNC:16394]	protein_coding	5:40841308-40860175	+
ENSG00000132361	1.5094	2.84691	7.73758e-23	6.39823e-21	up	2347	4276	796	1228	5357	CLUH	clustered mitochondria homolog [Source:HGNC Symbol;Acc:HGNC:29094]	protein_coding	17:2689386-2712663	-
ENSG00000132382	1.8222	3.5362	1.11122e-37	2.84472e-35	up	2006	3156	517	766	4558	MYBBP1A	MYB binding protein 1a [Source:HGNC Symbol;Acc:HGNC:7546]	protein_coding	17:4538897-4555386	-
ENSG00000132434	1.72804	3.31277	1.33573e-17	6.72833e-16	up	527	717	144	188	4459	LANCL2	LanC like 2 [Source:HGNC Symbol;Acc:HGNC:6509]	protein_coding	7:55365337-55433737	+
ENSG00000132470	-1.95712	0.257541	3.11766e-21	2.25825e-19	down	148	266	544	864	5896	ITGB4	integrin subunit beta 4 [Source:HGNC Symbol;Acc:HGNC:6158]	protein_coding	17:75721328-75757818	+
ENSG00000132481	1.19221	2.28502	1.14583e-11	2.52944e-10	up	1106	2036	455	744	2269	TRIM47	tripartite motif containing 47 [Source:HGNC Symbol;Acc:HGNC:19020]	protein_coding	17:75874164-75878581	-
ENSG00000132600	1.0044	2.0061	3.53589e-08	4.17955e-07	up	603	1016	286	419	3738	PRMT7	protein arginine methyltransferase 7 [Source:HGNC Symbol;Acc:HGNC:25557]	protein_coding	16:68310974-68358584	+
ENSG00000132603	1.14626	2.2134	4.73279e-16	1.99653e-14	up	1438	2102	648	749	2055	NIP7	nucleolar pre-rRNA processing protein NIP7 [Source:HGNC Symbol;Acc:HGNC:24328]	protein_coding	16:69337996-69343106	+
ENSG00000132692	1.82434	3.54144	2.99058e-09	4.35264e-08	up	178	329	56	67	3297	BCAN	brevican [Source:HGNC Symbol;Acc:HGNC:23059]	protein_coding	1:156641390-156659532	+
ENSG00000132763	1.11492	2.16583	1.81868e-11	3.92465e-10	up	862	1493	396	549	5049	MMACHC	metabolism of cobalamin associated C [Source:HGNC Symbol;Acc:HGNC:24525]	protein_coding	1:45500300-45513382	+
ENSG00000132768	1.43966	2.71257	6.27106e-24	5.83052e-22	up	1716	2772	594	855	2466	DPH2	diphthamide biosynthesis 2 [Source:HGNC Symbol;Acc:HGNC:3004]	protein_coding	1:43970000-43973369	+
ENSG00000132773	1.74026	3.34096	7.56247e-25	7.63932e-23	up	858	1389	264	320	1887	TOE1	target of EGR1, exonuclease [Source:HGNC Symbol;Acc:HGNC:15954]	protein_coding	1:45340052-45343973	+
ENSG00000132932	-1.9174	0.264732	1.64697e-28	2.18288e-26	down	306	353	1015	1200	9672	ATP8A2	ATPase phospholipid transporting 8A2 [Source:HGNC Symbol;Acc:HGNC:13533]	protein_coding	13:25371974-26025851	+
ENSG00000132938	-2.35168	0.195918	0.0153276	0.0433477	down	5	4	17	25	7439	MTUS2	microtubule associated scaffold protein 2 [Source:HGNC Symbol;Acc:HGNC:20595]	protein_coding	13:28820339-29505947	+
ENSG00000133027	1.19437	2.28844	1.19719e-05	8.1405e-05	up	311	650	117	250	1021	PEMT	phosphatidylethanolamine N-methyltransferase [Source:HGNC Symbol;Acc:HGNC:8830]	protein_coding	17:17505563-17591708	-
ENSG00000133083	-1.86416	0.274682	2.4597e-37	6.21173e-35	down	573	694	1858	2239	8394	DCLK1	doublecortin like kinase 1 [Source:HGNC Symbol;Acc:HGNC:2700]	protein_coding	13:35768652-36131382	-
ENSG00000133138	-1.19426	0.437011	9.84594e-16	3.92326e-14	down	1007	1209	2154	2330	5729	TBC1D8B	TBC1 domain family member 8B [Source:HGNC Symbol;Acc:HGNC:24715]	protein_coding	X:106802673-106876150	+
ENSG00000133256	-1.49958	0.353656	7.59919e-06	5.42451e-05	down	48	76	140	165	3294	PDE6B	phosphodiesterase 6B [Source:HGNC Symbol;Acc:HGNC:8786]	protein_coding	4:625573-670782	+
ENSG00000133265	1.18396	2.27199	1.73356e-09	2.62535e-08	up	549	985	232	356	1635	HSPBP1	HSPA (Hsp70) binding protein 1 [Source:HGNC Symbol;Acc:HGNC:24989]	protein_coding	19:55262223-55280381	-
ENSG00000133316	1.02306	2.03222	1.61989e-10	2.91924e-09	up	1005	1517	432	665	1219	WDR74	WD repeat domain 74 [Source:HGNC Symbol;Acc:HGNC:25529]	protein_coding	11:62832342-62841809	-
ENSG00000133401	-5.28227	0.0256967	8.27117e-11	1.58373e-09	down	1	4	87	78	11984	PDZD2	PDZ domain containing 2 [Source:HGNC Symbol;Acc:HGNC:18486]	protein_coding	5:31639131-32110932	+
ENSG00000133424	-2.27358	0.206816	1.38002e-06	1.16538e-05	down	17	26	72	112	4753	LARGE1	LARGE xylosyl- and glucuronyltransferase 1 [Source:HGNC Symbol;Acc:HGNC:6511]	protein_coding	22:33162226-33922841	-
ENSG00000133794	-1.15525	0.448987	5.25608e-10	8.75451e-09	down	238	349	507	640	2787	ARNTL	aryl hydrocarbon receptor nuclear translocator like [Source:HGNC Symbol;Acc:HGNC:701]	protein_coding	11:13276652-13387266	+
ENSG00000134013	-1.20342	0.434243	1.23013e-12	3.14483e-11	down	373	585	768	1178	3721	LOXL2	lysyl oxidase like 2 [Source:HGNC Symbol;Acc:HGNC:6666]	protein_coding	8:23296897-23425328	-
ENSG00000134042	-5.11263	0.0289031	8.59862e-07	7.57976e-06	down	2	1	37	57	5200	MRO	maestro [Source:HGNC Symbol;Acc:HGNC:24121]	protein_coding	18:50795120-50825402	-
ENSG00000134049	-1.3	0.406126	1.54666e-14	5.17993e-13	down	504	584	1134	1242	3679	IER3IP1	immediate early response 3 interacting protein 1 [Source:HGNC Symbol;Acc:HGNC:18550]	protein_coding	18:47152834-47176364	-
ENSG00000134107	-2.50186	0.176549	1.99479e-95	4.65982e-92	down	806	1178	4187	5719	3152	BHLHE40	basic helix-loop-helix family member e40 [Source:HGNC Symbol;Acc:HGNC:1046]	protein_coding	3:4979437-4985323	+
ENSG00000134198	-2.20207	0.217325	4.55584e-22	3.59239e-20	down	108	135	476	506	3216	TSPAN2	tetraspanin 2 [Source:HGNC Symbol;Acc:HGNC:20659]	protein_coding	1:115048011-115089503	-
ENSG00000134207	-3.16312	0.111636	0.00970048	0.0295436	down	2	2	14	18	4472	SYT6	synaptotagmin 6 [Source:HGNC Symbol;Acc:HGNC:18638]	protein_coding	1:114089291-114153880	-
ENSG00000134215	-1.32577	0.398935	7.554e-12	1.69879e-10	down	234	293	537	631	5025	VAV3	vav guanine nucleotide exchange factor 3 [Source:HGNC Symbol;Acc:HGNC:12659]	protein_coding	1:107571161-107965180	-
ENSG00000134245	-1.31577	0.401712	5.48285e-05	0.000320399	down	57	86	128	186	11130	WNT2B	Wnt family member 2B [Source:HGNC Symbol;Acc:HGNC:12781]	protein_coding	1:112466541-112530165	+
ENSG00000134250	-1.5817	0.334088	1.26866e-25	1.40289e-23	down	386	553	1072	1403	11425	NOTCH2	notch receptor 2 [Source:HGNC Symbol;Acc:HGNC:7882]	protein_coding	1:119911553-120100779	-
ENSG00000134531	-1.79422	0.288328	1.33406e-05	8.95831e-05	down	31	39	104	109	5913	EMP1	epithelial membrane protein 1 [Source:HGNC Symbol;Acc:HGNC:3333]	protein_coding	12:13196723-13219941	+
ENSG00000134548	-1.3957	0.380059	1.66683e-13	4.84444e-12	down	247	349	669	696	2280	SPX	spexin hormone [Source:HGNC Symbol;Acc:HGNC:28139]	protein_coding	12:21526296-21541249	+
ENSG00000134569	-1.51089	0.350895	2.14038e-10	3.75934e-09	down	115	167	285	427	8155	LRP4	LDL receptor related protein 4 [Source:HGNC Symbol;Acc:HGNC:6696]	protein_coding	11:46856717-46918642	-
ENSG00000134762	-2.53203	0.172895	0.00829537	0.0258986	down	3	6	24	20	7583	DSC3	desmocollin 3 [Source:HGNC Symbol;Acc:HGNC:3037]	protein_coding	18:30989365-31042815	-
ENSG00000134809	1.35197	2.55261	2.31413e-08	2.85079e-07	up	324	487	104	178	668	TIMM10	translocase of inner mitochondrial membrane 10 [Source:HGNC Symbol;Acc:HGNC:11814]	protein_coding	11:57528464-57530803	-
ENSG00000134815	1.06133	2.08685	1.9642e-09	2.93656e-08	up	640	1085	305	414	4338	DHX34	DExH-box helicase 34 [Source:HGNC Symbol;Acc:HGNC:16719]	protein_coding	19:47349315-47382704	+
ENSG00000134954	-1.04631	0.484205	1.36451e-07	1.42697e-06	down	243	301	438	561	5139	ETS1	ETS proto-oncogene 1, transcription factor [Source:HGNC Symbol;Acc:HGNC:3488]	protein_coding	11:128458761-128587558	-
ENSG00000135046	-2.62923	0.161631	1.4174e-44	4.90524e-42	down	140	226	950	1005	1401	ANXA1	annexin A1 [Source:HGNC Symbol;Acc:HGNC:533]	protein_coding	9:73151865-73170393	+
ENSG00000135063	-1.64266	0.320265	1.14079e-13	3.43302e-12	down	125	177	372	456	2559	FAM189A2	family with sequence similarity 189 member A2 [Source:HGNC Symbol;Acc:HGNC:24820]	protein_coding	9:69324567-69392558	+
ENSG00000135100	6.34902	81.5167	0.000511287	0.00230461	up	15	19	0	0	3442	HNF1A	HNF1 homeobox A [Source:HGNC Symbol;Acc:HGNC:11621]	protein_coding	12:120978543-121002512	+
ENSG00000135116	-3.05085	0.120671	0.000147782	0.000770365	down	5	5	37	36	5789	HRK	harakiri, BCL2 interacting protein [Source:HGNC Symbol;Acc:HGNC:5185]	protein_coding	12:116856144-116881441	-
ENSG00000135205	-1.5661	0.337721	0.000194175	0.000982069	down	30	43	88	101	3335	CCDC146	coiled-coil domain containing 146 [Source:HGNC Symbol;Acc:HGNC:29296]	protein_coding	7:77122434-77329533	+
ENSG00000135241	-1.09395	0.468476	1.21448e-14	4.1341e-13	down	1528	1768	2909	3358	4569	PNPLA8	patatin like phospholipase domain containing 8 [Source:HGNC Symbol;Acc:HGNC:28900]	protein_coding	7:108470417-108569666	-
ENSG00000135272	-1.1845	0.439976	8.53489e-08	9.35484e-07	down	159	226	363	401	4393	MDFIC	MyoD family inhibitor domain containing [Source:HGNC Symbol;Acc:HGNC:28870]	protein_coding	7:114922359-115019202	+
ENSG00000135298	-2.93494	0.130766	8.61392e-07	7.58967e-06	down	9	11	49	89	6090	ADGRB3	adhesion G protein-coupled receptor B3 [Source:HGNC Symbol;Acc:HGNC:945]	protein_coding	6:68635282-69390571	+
ENSG00000135318	-2.32289	0.199867	1.01603e-10	1.91022e-09	down	44	37	162	206	3562	NT5E	5'-nucleotidase ecto [Source:HGNC Symbol;Acc:HGNC:8021]	protein_coding	6:85449584-85495791	+
ENSG00000135338	-1.11458	0.461824	2.12725e-09	3.16765e-08	down	254	355	530	627	4564	LCA5	lebercilin LCA5 [Source:HGNC Symbol;Acc:HGNC:31923]	protein_coding	6:79484991-79537458	-
ENSG00000135346	-2.76723	0.146886	3.17672e-150	2.96832e-146	down	3688	5400	24705	29378	710	CGA	glycoprotein hormones, alpha polypeptide [Source:HGNC Symbol;Acc:HGNC:1885]	protein_coding	6:87085498-87095106	-
ENSG00000135372	1.0955	2.13687	8.13733e-15	2.85847e-13	up	1406	2018	593	822	3973	NAT10	N-acetyltransferase 10 [Source:HGNC Symbol;Acc:HGNC:29830]	protein_coding	11:34105617-34147670	+
ENSG00000135424	-2.27072	0.207227	1.04269e-13	3.15303e-12	down	41	70	197	271	4126	ITGA7	integrin subunit alpha 7 [Source:HGNC Symbol;Acc:HGNC:6143]	protein_coding	12:55684568-55716043	-
ENSG00000135447	-2.10395	0.232621	0.00198937	0.00754564	down	11	10	38	43	1828	PPP1R1A	protein phosphatase 1 regulatory inhibitor subunit 1A [Source:HGNC Symbol;Acc:HGNC:9286]	protein_coding	12:54575387-54588659	-
ENSG00000135521	1.13622	2.19804	7.57942e-07	6.77723e-06	up	318	442	138	166	1853	LTV1	LTV1 ribosome biogenesis factor [Source:HGNC Symbol;Acc:HGNC:21173]	protein_coding	6:143843338-143863812	+
ENSG00000135677	-1.44502	0.367287	1.14726e-39	3.24849e-37	down	12050	15830	30625	36382	5081	GNS	glucosamine (N-acetyl)-6-sulfatase [Source:HGNC Symbol;Acc:HGNC:4422]	protein_coding	12:64713445-64759431	-
ENSG00000135678	-2.62153	0.162496	6.24442e-60	4.86232e-57	down	234	426	1599	1899	6627	CPM	carboxypeptidase M [Source:HGNC Symbol;Acc:HGNC:2311]	protein_coding	12:68842197-68971570	-
ENSG00000135744	1.38405	2.61001	6.6333e-05	0.00037944	up	120	208	47	62	2116	AGT	angiotensinogen [Source:HGNC Symbol;Acc:HGNC:333]	protein_coding	1:230690776-230745576	-
ENSG00000135824	-2.48912	0.178115	2.11433e-30	3.37715e-28	down	91	128	472	611	1432	RGS8	regulator of G protein signaling 8 [Source:HGNC Symbol;Acc:HGNC:16810]	protein_coding	1:182641816-182684576	-
ENSG00000135919	-3.0269	0.122691	7.55239e-22	5.76078e-20	down	32	41	239	285	2226	SERPINE2	serpin family E member 2 [Source:HGNC Symbol;Acc:HGNC:8951]	protein_coding	2:223975045-224039318	-
ENSG00000136040	-3.1001	0.116621	0.0148919	0.0423529	down	1	3	14	15	7492	PLXNC1	plexin C1 [Source:HGNC Symbol;Acc:HGNC:9106]	protein_coding	12:94148577-94307675	+
ENSG00000136161	1.27172	2.4145	8.16377e-05	0.000455553	up	154	203	57	74	3075	RCBTB2	RCC1 and BTB domain containing protein 2 [Source:HGNC Symbol;Acc:HGNC:1914]	protein_coding	13:48488963-48533256	-
ENSG00000136237	-1.02519	0.491345	2.92737e-16	1.26052e-14	down	4358	5270	8041	9364	6916	RAPGEF5	Rap guanine nucleotide exchange factor 5 [Source:HGNC Symbol;Acc:HGNC:16862]	protein_coding	7:22118236-22357154	-
ENSG00000136274	-1.30463	0.404824	0.00269435	0.0098133	down	31	48	65	108	4836	NACAD	NAC alpha domain containing [Source:HGNC Symbol;Acc:HGNC:22196]	protein_coding	7:45080437-45088969	-
ENSG00000136378	-3.72055	0.0758584	0.000171965	0.000883365	down	0	6	28	37	5520	ADAMTS7	ADAM metallopeptidase with thrombospondin type 1 motif 7 [Source:HGNC Symbol;Acc:HGNC:223]	protein_coding	15:78759206-78811464	-
ENSG00000136449	-1.85477	0.276477	0.000175462	0.00089911	down	23	23	64	86	3135	MYCBPAP	MYCBP associated protein [Source:HGNC Symbol;Acc:HGNC:19677]	protein_coding	17:50508384-50531501	+
ENSG00000136840	1.65232	3.14338	3.96041e-17	1.89289e-15	up	1101	2377	364	587	1706	ST6GALNAC4	ST6 N-acetylgalactosaminide alpha-2,6-sialyltransferase 4 [Source:HGNC Symbol;Acc:HGNC:17846]	protein_coding	9:127907886-127917041	-
ENSG00000136842	-2.29604	0.203621	8.03096e-50	3.84827e-47	down	288	402	1379	1589	3311	TMOD1	tropomodulin 1 [Source:HGNC Symbol;Acc:HGNC:11871]	protein_coding	9:97501180-97601743	+
ENSG00000136869	1.37156	2.5875	0.000369775	0.00174416	up	117	141	44	44	12677	TLR4	toll like receptor 4 [Source:HGNC Symbol;Acc:HGNC:11850]	protein_coding	9:117704175-117724735	+
ENSG00000136883	-3.14437	0.113097	0.00162493	0.00633168	down	0	8	25	32	2195	KIF12	kinesin family member 12 [Source:HGNC Symbol;Acc:HGNC:21495]	protein_coding	9:114086126-114099292	-
ENSG00000136928	-3.63278	0.0806164	3.54614e-09	5.09476e-08	down	5	9	68	83	5499	GABBR2	gamma-aminobutyric acid type B receptor subunit 2 [Source:HGNC Symbol;Acc:HGNC:4507]	protein_coding	9:98288109-98708935	-
ENSG00000137054	1.20423	2.30415	2.69377e-11	5.64995e-10	up	606	854	250	307	1855	POLR1E	RNA polymerase I subunit E [Source:HGNC Symbol;Acc:HGNC:17631]	protein_coding	9:37485948-37503697	+
ENSG00000137094	-1.24631	0.421526	2.9034e-07	2.83631e-06	down	111	195	269	362	2391	DNAJB5	DnaJ heat shock protein family (Hsp40) member B5 [Source:HGNC Symbol;Acc:HGNC:14887]	protein_coding	9:34989641-34998900	+
ENSG00000137103	-1.13535	0.455223	6.35551e-05	0.000365451	down	89	172	185	316	14670	TMEM8B	transmembrane protein 8B [Source:HGNC Symbol;Acc:HGNC:21427]	protein_coding	9:35814451-35865518	+
ENSG00000137177	-1.02074	0.492864	1.64351e-05	0.000107768	down	172	193	288	376	6007	KIF13A	kinesin family member 13A [Source:HGNC Symbol;Acc:HGNC:14566]	protein_coding	6:17759183-17987635	-
ENSG00000137309	1.22888	2.34385	1.50162e-15	5.83415e-14	up	5104	10488	2371	3327	1920	HMGA1	high mobility group AT-hook 1 [Source:HGNC Symbol;Acc:HGNC:5010]	protein_coding	6:34236873-34246231	+
ENSG00000137440	-1.9354	0.261449	9.89461e-07	8.61652e-06	down	30	42	117	123	1351	FGFBP1	fibroblast growth factor binding protein 1 [Source:HGNC Symbol;Acc:HGNC:19695]	protein_coding	4:15935577-15938740	-
ENSG00000137449	-1.39478	0.380301	1.58933e-07	1.64277e-06	down	102	140	281	272	7069	CPEB2	cytoplasmic polyadenylation element binding protein 2 [Source:HGNC Symbol;Acc:HGNC:21745]	protein_coding	4:15002481-15070153	+
ENSG00000137473	-6.3376	0.012365	0.000747432	0.00320073	down	0	0	10	17	2178	TTC29	tetratricopeptide repeat domain 29 [Source:HGNC Symbol;Acc:HGNC:29936]	protein_coding	4:146706617-146945882	-
ENSG00000137491	-1.16596	0.445668	0.0011272	0.00461043	down	49	74	101	142	4374	SLCO2B1	solute carrier organic anion transporter family member 2B1 [Source:HGNC Symbol;Acc:HGNC:10962]	protein_coding	11:75100563-75206549	+
ENSG00000137494	-1.51452	0.350012	3.17317e-13	8.79825e-12	down	179	218	435	576	3310	ANKRD42	ankyrin repeat domain 42 [Source:HGNC Symbol;Acc:HGNC:26752]	protein_coding	11:83193712-83260694	+
ENSG00000137501	-1.84344	0.278657	5.51418e-10	9.15992e-09	down	70	75	202	265	6672	SYTL2	synaptotagmin like 2 [Source:HGNC Symbol;Acc:HGNC:15585]	protein_coding	11:85694224-85811159	-
ENSG00000137507	-4.81445	0.0355392	7.47066e-06	5.33888e-05	down	2	1	33	43	4207	LRRC32	leucine rich repeat containing 32 [Source:HGNC Symbol;Acc:HGNC:4161]	protein_coding	11:76657524-76670747	-
ENSG00000137547	1.07641	2.10879	4.88804e-13	1.31644e-11	up	1148	1854	563	672	1729	MRPL15	mitochondrial ribosomal protein L15 [Source:HGNC Symbol;Acc:HGNC:14054]	protein_coding	8:54135241-54148514	+
ENSG00000137558	-1.17213	0.443766	5.71698e-05	0.000332624	down	80	123	194	202	6735	PI15	peptidase inhibitor 15 [Source:HGNC Symbol;Acc:HGNC:8946]	protein_coding	8:74824534-74855029	+
ENSG00000137642	-1.2817	0.411312	1.91923e-22	1.53934e-20	down	1592	1939	3492	4131	10863	SORL1	sortilin related receptor 1 [Source:HGNC Symbol;Acc:HGNC:11185]	protein_coding	11:121452314-121633763	+
ENSG00000137693	-3.49235	0.0888582	4.23316e-17	2.01809e-15	down	16	18	165	171	5401	YAP1	Yes1 associated transcriptional regulator [Source:HGNC Symbol;Acc:HGNC:16262]	protein_coding	11:102110447-102233424	+
ENSG00000137699	-1.63622	0.321698	0.00332741	0.0117859	down	17	22	44	64	2977	TRIM29	tripartite motif containing 29 [Source:HGNC Symbol;Acc:HGNC:17274]	protein_coding	11:120111286-120185529	-
ENSG00000137726	-1.5159	0.349677	1.90282e-10	3.377e-09	down	104	193	321	413	1678	FXYD6	FXYD domain containing ion transport regulator 6 [Source:HGNC Symbol;Acc:HGNC:4030]	protein_coding	11:117836976-117877486	-
ENSG00000137809	-1.48686	0.356787	0.00277231	0.0100717	down	24	29	54	79	10191	ITGA11	integrin subunit alpha 11 [Source:HGNC Symbol;Acc:HGNC:6136]	protein_coding	15:68296532-68432163	-
ENSG00000137817	-3.25382	0.104834	3.40355e-05	0.000209297	down	3	7	37	45	2788	PARP6	poly(ADP-ribose) polymerase family member 6 [Source:HGNC Symbol;Acc:HGNC:26921]	protein_coding	15:72241181-72272999	-
ENSG00000137819	-1.27295	0.413813	0.00461913	0.0156745	down	28	44	67	85	5372	PAQR5	progestin and adipoQ receptor family member 5 [Source:HGNC Symbol;Acc:HGNC:29645]	protein_coding	15:69298912-69407780	+
ENSG00000137831	-2.71925	0.151853	1.48268e-47	6.1574e-45	down	127	170	773	950	6904	UACA	uveal autoantigen with coiled-coil domains and ankyrin repeats [Source:HGNC Symbol;Acc:HGNC:15947]	protein_coding	15:70654554-70763558	-
ENSG00000137872	-1.93746	0.261077	3.30302e-37	8.23025e-35	down	398	531	1468	1656	5907	SEMA6D	semaphorin 6D [Source:HGNC Symbol;Acc:HGNC:16770]	protein_coding	15:47184101-47774228	+
ENSG00000137878	-3.15261	0.112453	1.17407e-05	8.00768e-05	down	3	10	44	54	2329	GCOM1	GRINL1A complex locus 1 [Source:HGNC Symbol;Acc:HGNC:26424]	protein_coding	15:57591908-57714745	+
ENSG00000137970	1.03078	2.04313	4.26388e-10	7.19165e-09	up	3314	5050	1261	2401	747	RPL7P9	ribosomal protein L7 pseudogene 9 [Source:HGNC Symbol;Acc:HGNC:37028]	processed_pseudogene	1:96678874-96679620	-
ENSG00000137975	-3.82926	0.0703521	4.19502e-15	1.55549e-13	down	9	12	124	137	3935	CLCA2	chloride channel accessory 2 [Source:HGNC Symbol;Acc:HGNC:2016]	protein_coding	1:86424171-86456553	+
ENSG00000138061	1.20065	2.29843	0.000873113	0.00366998	up	123	157	43	66	5218	CYP1B1	cytochrome P450 family 1 subfamily B member 1 [Source:HGNC Symbol;Acc:HGNC:2597]	protein_coding	2:38066973-38109902	-
ENSG00000138074	1.41037	2.65806	1.54079e-24	1.50756e-22	up	1726	2796	652	828	3213	SLC5A6	solute carrier family 5 member 6 [Source:HGNC Symbol;Acc:HGNC:11041]	protein_coding	2:27199587-27212958	-
ENSG00000138119	-1.9773	0.253965	1.52733e-16	6.86124e-15	down	102	122	356	426	6860	MYOF	myoferlin [Source:HGNC Symbol;Acc:HGNC:3656]	protein_coding	10:93306429-93482334	-
ENSG00000138131	-1.54617	0.342417	1.9201e-27	2.34528e-25	down	498	771	1386	1863	3597	LOXL4	lysyl oxidase like 4 [Source:HGNC Symbol;Acc:HGNC:17171]	protein_coding	10:98247690-98268194	-
ENSG00000138172	-1.97606	0.254183	0.000200918	0.00101261	down	16	21	55	74	1914	CALHM2	calcium homeostasis modulator family member 2 [Source:HGNC Symbol;Acc:HGNC:23493]	protein_coding	10:103446786-103452402	-
ENSG00000138185	2.2518	4.76276	0.0146921	0.0419148	up	14	48	3	8	12493	ENTPD1	ectonucleoside triphosphate diphosphohydrolase 1 [Source:HGNC Symbol;Acc:HGNC:3363]	protein_coding	10:95711779-95877266	+
ENSG00000138193	-2.41716	0.187224	6.9303e-14	2.14426e-12	down	42	49	200	230	12481	PLCE1	phospholipase C epsilon 1 [Source:HGNC Symbol;Acc:HGNC:17175]	protein_coding	10:93993931-94332823	+
ENSG00000138271	-2.27679	0.206356	0.00914559	0.0281523	down	4	8	23	27	1493	GPR87	G protein-coupled receptor 87 [Source:HGNC Symbol;Acc:HGNC:4538]	protein_coding	3:151294086-151316820	-
ENSG00000138316	1.73097	3.31951	2.14752e-07	2.16583e-06	up	175	309	40	89	5557	ADAMTS14	ADAM metallopeptidase with thrombospondin type 1 motif 14 [Source:HGNC Symbol;Acc:HGNC:14899]	protein_coding	10:70672506-70762441	+
ENSG00000138449	-2.68348	0.155665	5.57777e-22	4.3614e-20	down	60	61	323	370	3330	SLC40A1	solute carrier family 40 member 1 [Source:HGNC Symbol;Acc:HGNC:10909]	protein_coding	2:189560590-189583758	-
ENSG00000138622	-1.22689	0.427238	0.00478297	0.0161678	down	32	49	64	104	6922	HCN4	hyperpolarization activated cyclic nucleotide gated potassium channel 4 [Source:HGNC Symbol;Acc:HGNC:16882]	protein_coding	15:73319859-73368958	-
ENSG00000138623	-1.68867	0.310213	5.19214e-06	3.84433e-05	down	33	66	111	166	3376	SEMA7A	semaphorin 7A (John Milton Hagen blood group) [Source:HGNC Symbol;Acc:HGNC:10741]	protein_coding	15:74409289-74433958	-
ENSG00000138639	-1.24873	0.420817	1.89464e-14	6.25565e-13	down	347	489	773	975	4621	ARHGAP24	Rho GTPase activating protein 24 [Source:HGNC Symbol;Acc:HGNC:25361]	protein_coding	4:85475150-86002668	+
ENSG00000138642	1.62928	3.09358	7.58844e-06	5.41891e-05	up	144	191	52	42	3776	HERC6	HECT and RLD domain containing E3 ubiquitin protein ligase family member 6 [Source:HGNC Symbol;Acc:HGNC:26072]	protein_coding	4:88378739-88443097	+
ENSG00000138646	2.70166	6.5055	7.03716e-05	0.000398516	up	49	60	6	9	3511	HERC5	HECT and RLD domain containing E3 ubiquitin protein ligase 5 [Source:HGNC Symbol;Acc:HGNC:24368]	protein_coding	4:88457119-88506163	+
ENSG00000138650	2.96011	7.78182	1.42686e-05	9.486e-05	up	53	75	10	4	8510	PCDH10	protocadherin 10 [Source:HGNC Symbol;Acc:HGNC:13404]	protein_coding	4:133149294-133208606	+
ENSG00000138670	-1.71042	0.305571	6.86892e-23	5.70517e-21	down	263	367	856	946	2941	RASGEF1B	RasGEF domain family member 1B [Source:HGNC Symbol;Acc:HGNC:24881]	protein_coding	4:81426393-82044244	-
ENSG00000138769	-1.46839	0.361386	3.48521e-06	2.68916e-05	down	78	88	213	190	4935	CDKL2	cyclin dependent kinase like 2 [Source:HGNC Symbol;Acc:HGNC:1782]	protein_coding	4:75576496-75630716	-
ENSG00000138772	-1.54398	0.342939	7.92626e-09	1.07105e-07	down	90	129	278	276	1432	ANXA3	annexin A3 [Source:HGNC Symbol;Acc:HGNC:541]	protein_coding	4:78551747-78610451	+
ENSG00000138964	2.70705	6.52984	1.41757e-08	1.82072e-07	up	93	158	10	24	3488	PARVG	parvin gamma [Source:HGNC Symbol;Acc:HGNC:14654]	protein_coding	22:44172956-44219533	+
ENSG00000139055	-2.89371	0.134557	9.1148e-11	1.73283e-09	down	16	20	103	134	1547	ERP27	endoplasmic reticulum protein 27 [Source:HGNC Symbol;Acc:HGNC:26495]	protein_coding	12:14914039-14938537	-
ENSG00000139117	-1.82221	0.282787	0.0013089	0.00524345	down	18	17	52	59	3431	CPNE8	copine 8 [Source:HGNC Symbol;Acc:HGNC:23498]	protein_coding	12:38646822-38907430	-
ENSG00000139155	-7.07456	0.00741899	2.07018e-06	1.6853e-05	down	0	1	56	62	3498	SLCO1C1	solute carrier organic anion transporter family member 1C1 [Source:HGNC Symbol;Acc:HGNC:13819]	protein_coding	12:20695332-20753386	+
ENSG00000139194	-1.95779	0.257422	0.00151525	0.00595772	down	10	19	36	63	957	RBP5	retinol binding protein 5 [Source:HGNC Symbol;Acc:HGNC:15847]	protein_coding	12:7115736-7128889	-
ENSG00000139239	1.0581	2.08219	7.0956e-07	6.39716e-06	up	626	978	229	459	645	RPL14P1	ribosomal protein L14 pseudogene 1 [Source:HGNC Symbol;Acc:HGNC:31384]	processed_pseudogene	12:62965325-62965969	+
ENSG00000139289	-1.59739	0.330474	6.16529e-46	2.35137e-43	down	6132	8420	18098	20504	5913	PHLDA1	pleckstrin homology like domain family A member 1 [Source:HGNC Symbol;Acc:HGNC:8933]	protein_coding	12:76025447-76031776	-
ENSG00000139343	1.2295	2.34486	6.66967e-15	2.39238e-13	up	1170	2009	481	701	815	SNRPF	small nuclear ribonucleoprotein polypeptide F [Source:HGNC Symbol;Acc:HGNC:11162]	protein_coding	12:95858928-95903828	+
ENSG00000139372	1.26549	2.40409	6.12308e-21	4.2857e-19	up	1986	2699	790	924	3183	TDG	thymine DNA glycosylase [Source:HGNC Symbol;Acc:HGNC:11700]	protein_coding	12:103965822-103988874	+
ENSG00000139508	-1.12898	0.457239	0.0100208	0.0303563	down	32	49	64	92	3302	SLC46A3	solute carrier family 46 member 3 [Source:HGNC Symbol;Acc:HGNC:27501]	protein_coding	13:28700064-28718970	-
ENSG00000139546	1.21853	2.32709	1.17063e-07	1.24018e-06	up	366	668	145	243	1510	TARBP2	TARBP2 subunit of RISC loading complex [Source:HGNC Symbol;Acc:HGNC:11569]	protein_coding	12:53500921-53506431	+
ENSG00000139597	-1.18032	0.441253	0.00486682	0.0164113	down	34	53	73	100	2999	N4BP2L1	NEDD4 binding protein 2 like 1 [Source:HGNC Symbol;Acc:HGNC:25037]	protein_coding	13:32400723-32428311	-
ENSG00000139629	-1.4935	0.35515	0.00102297	0.00422575	down	23	43	69	92	5307	GALNT6	polypeptide N-acetylgalactosaminyltransferase 6 [Source:HGNC Symbol;Acc:HGNC:4128]	protein_coding	12:51351247-51392867	-
ENSG00000139679	-1.56267	0.338525	0.00265983	0.00970838	down	26	22	57	72	1976	LPAR6	lysophosphatidic acid receptor 6 [Source:HGNC Symbol;Acc:HGNC:15520]	protein_coding	13:48389567-48444704	-
ENSG00000139793	-1.37167	0.386444	1.0686e-22	8.75876e-21	down	933	1188	2290	2546	4650	MBNL2	muscleblind like splicing regulator 2 [Source:HGNC Symbol;Acc:HGNC:16746]	protein_coding	13:97221434-97394120	+
ENSG00000139835	-1.15983	0.447564	0.0032649	0.0115931	down	38	63	84	113	1415	GRTP1	growth hormone regulated TBC protein 1 [Source:HGNC Symbol;Acc:HGNC:20310]	protein_coding	13:113324163-113364148	-
ENSG00000139874	-2.37678	0.192538	2.4128e-08	2.96453e-07	down	19	32	109	120	4390	SSTR1	somatostatin receptor 1 [Source:HGNC Symbol;Acc:HGNC:11330]	protein_coding	14:38207904-38213067	+
ENSG00000139890	-2.40126	0.189299	2.08849e-25	2.23027e-23	down	83	121	389	564	1858	REM2	RRAD and GEM like GTPase 2 [Source:HGNC Symbol;Acc:HGNC:20248]	protein_coding	14:22883222-22887678	+
ENSG00000139971	-2.25468	0.209543	4.72703e-08	5.45638e-07	down	30	28	108	142	6495	ARMH4	armadillo like helical domain containing 4 [Source:HGNC Symbol;Acc:HGNC:19846]	protein_coding	14:57999735-58298139	-
ENSG00000139973	-7.64968	0.00497987	2.83746e-06	2.22988e-05	down	0	0	25	42	14213	SYT16	synaptotagmin 16 [Source:HGNC Symbol;Acc:HGNC:23142]	protein_coding	14:61811974-62112550	+
ENSG00000140015	-1.44567	0.367121	0.00171831	0.00663604	down	32	32	69	88	11283	KCNH5	potassium voltage-gated channel subfamily H member 5 [Source:HGNC Symbol;Acc:HGNC:6254]	protein_coding	14:62699464-63102037	-
ENSG00000140044	-2.49075	0.177914	0.000272469	0.00132774	down	5	14	39	52	5378	JDP2	Jun dimerization protein 2 [Source:HGNC Symbol;Acc:HGNC:17546]	protein_coding	14:75427716-75474111	+
ENSG00000140057	-1.67396	0.313391	3.01846e-09	4.3898e-08	down	94	94	249	289	3283	AK7	adenylate kinase 7 [Source:HGNC Symbol;Acc:HGNC:20091]	protein_coding	14:96392128-96489427	+
ENSG00000140263	1.20446	2.3045	1.66825e-19	1.00245e-17	up	2502	4017	1156	1289	4818	SORD	sorbitol dehydrogenase [Source:HGNC Symbol;Acc:HGNC:11184]	protein_coding	15:45023147-45077185	+
ENSG00000140450	2.2497	4.75585	7.7097e-60	5.76315e-57	up	2365	3210	478	553	4062	ARRDC4	arrestin domain containing 4 [Source:HGNC Symbol;Acc:HGNC:28087]	protein_coding	15:97960703-97973833	+
ENSG00000140481	-1.31463	0.402027	0.0176882	0.0487692	down	20	25	45	54	2750	CCDC33	coiled-coil domain containing 33 [Source:HGNC Symbol;Acc:HGNC:26552]	protein_coding	15:74202705-74336472	+
ENSG00000140511	-3.16695	0.11134	0.00161445	0.00629345	down	4	2	20	30	1892	HAPLN3	hyaluronan and proteoglycan link protein 3 [Source:HGNC Symbol;Acc:HGNC:21446]	protein_coding	15:88877294-88895597	-
ENSG00000140545	-1.36982	0.38694	1.8506e-12	4.56857e-11	down	209	357	516	764	1936	MFGE8	milk fat globule EGF and factor V/VIII domain containing [Source:HGNC Symbol;Acc:HGNC:7036]	protein_coding	15:88898683-88913381	-
ENSG00000140575	-1.10078	0.466266	2.10372e-19	1.25205e-17	down	5867	7148	11405	13385	7205	IQGAP1	IQ motif containing GTPase activating protein 1 [Source:HGNC Symbol;Acc:HGNC:6110]	protein_coding	15:90388242-90502239	+
ENSG00000140691	1.6875	3.22099	4.58427e-07	4.29644e-06	up	148	273	42	72	3108	ARMC5	armadillo repeat containing 5 [Source:HGNC Symbol;Acc:HGNC:25781]	protein_coding	16:31458080-31467166	+
ENSG00000140807	-2.24631	0.210763	4.8864e-08	5.62991e-07	down	25	32	98	143	17039	NKD1	NKD inhibitor of WNT signaling pathway 1 [Source:HGNC Symbol;Acc:HGNC:17045]	protein_coding	16:50548396-50649249	+
ENSG00000140937	-1.82701	0.281848	1.28947e-24	1.28179e-22	down	206	292	674	883	6722	CDH11	cadherin 11 [Source:HGNC Symbol;Acc:HGNC:1750]	protein_coding	16:64943753-65126112	-
ENSG00000140990	1.12365	2.17898	5.4799e-14	1.71957e-12	up	1738	3189	832	1120	675	NDUFB10	NADH:ubiquinone oxidoreductase subunit B10 [Source:HGNC Symbol;Acc:HGNC:7696]	protein_coding	16:1959538-1961975	+
ENSG00000141314	-4.37177	0.0483021	1.46193e-06	1.22734e-05	down	2	3	31	62	5003	RHBDL3	rhomboid like 3 [Source:HGNC Symbol;Acc:HGNC:16502]	protein_coding	17:32265832-32324659	+
ENSG00000141349	1.21302	2.31822	1.16534e-10	2.15835e-09	up	1258	2537	520	901	1573	G6PC3	glucose-6-phosphatase catalytic subunit 3 [Source:HGNC Symbol;Acc:HGNC:24861]	protein_coding	17:44070735-44076344	+
ENSG00000141404	-1.11221	0.462584	7.38185e-14	2.27643e-12	down	530	819	1173	1363	6227	GNAL	G protein subunit alpha L [Source:HGNC Symbol;Acc:HGNC:4388]	protein_coding	18:11689264-11885685	+
ENSG00000141448	-1.23833	0.423864	0.00498116	0.0167545	down	33	47	86	77	3624	GATA6	GATA binding protein 6 [Source:HGNC Symbol;Acc:HGNC:4174]	protein_coding	18:22169589-22202528	+
ENSG00000141456	1.06176	2.08748	2.58683e-11	5.43175e-10	up	2189	3528	880	1546	5084	PELP1	proline, glutamate and leucine rich protein 1 [Source:HGNC Symbol;Acc:HGNC:30134]	protein_coding	17:4669774-4704337	-
ENSG00000141524	-1.19451	0.436935	6.78085e-11	1.32138e-09	down	353	700	843	1239	8387	TMC6	transmembrane channel like 6 [Source:HGNC Symbol;Acc:HGNC:18021]	protein_coding	17:78107397-78132407	-
ENSG00000141526	-1.176	0.442577	0.000624458	0.00274973	down	55	152	146	253	2599	SLC16A3	solute carrier family 16 member 3 [Source:HGNC Symbol;Acc:HGNC:10924]	protein_coding	17:82217934-82261129	+
ENSG00000141750	-2.20267	0.217235	0.0170357	0.047263	down	7	4	16	32	3430	STAC2	SH3 and cysteine rich domain 2 [Source:HGNC Symbol;Acc:HGNC:23990]	protein_coding	17:39210541-39225945	-
ENSG00000141759	1.02288	2.03198	7.98506e-11	1.53208e-09	up	1256	2323	680	832	3472	TXNL4A	thioredoxin like 4A [Source:HGNC Symbol;Acc:HGNC:30551]	protein_coding	18:79970813-80033949	-
ENSG00000141873	1.00183	2.00253	1.02539e-06	8.89214e-06	up	463	844	223	345	1367	SLC39A3	solute carrier family 39 member 3 [Source:HGNC Symbol;Acc:HGNC:17128]	protein_coding	19:2732204-2740028	-
ENSG00000141934	1.15105	2.22076	1.57788e-11	3.43276e-10	up	2259	4746	1073	1637	1279	PLPP2	phospholipid phosphatase 2 [Source:HGNC Symbol;Acc:HGNC:9230]	protein_coding	19:281040-291403	-
ENSG00000141965	1.17197	2.2532	5.55056e-15	2.01415e-13	up	1211	1986	518	721	9540	FEM1A	fem-1 homolog A [Source:HGNC Symbol;Acc:HGNC:16934]	protein_coding	19:4791734-4801273	+
ENSG00000141994	1.41167	2.66045	1.28376e-10	2.36132e-09	up	420	840	174	232	2038	DUS3L	dihydrouridine synthase 3 like [Source:HGNC Symbol;Acc:HGNC:26920]	protein_coding	19:5784832-5791225	-
ENSG00000142089	-1.77988	0.291207	0.0167026	0.0465256	down	10	10	26	36	611	IFITM3	interferon induced transmembrane protein 3 [Source:HGNC Symbol;Acc:HGNC:5414]	protein_coding	11:319676-329475	-
ENSG00000142156	-2.09962	0.23332	2.57716e-20	1.72007e-18	down	115	239	500	818	4203	COL6A1	collagen type VI alpha 1 chain [Source:HGNC Symbol;Acc:HGNC:2211]	protein_coding	21:45981770-46005050	+
ENSG00000142173	-4.16589	0.0557112	1.01539e-06	8.82228e-06	down	4	2	34	66	3445	COL6A2	collagen type VI alpha 2 chain [Source:HGNC Symbol;Acc:HGNC:2212]	protein_coding	21:46098112-46132848	+
ENSG00000142185	1.17617	2.25975	2.84969e-10	4.95395e-09	up	574	980	248	351	5419	TRPM2	transient receptor potential cation channel subfamily M member 2 [Source:HGNC Symbol;Acc:HGNC:12339]	protein_coding	21:44350163-44443081	+
ENSG00000142233	-2.3099	0.201675	0.00990706	0.0300655	down	2	11	20	34	1846	NTN5	netrin 5 [Source:HGNC Symbol;Acc:HGNC:25208]	protein_coding	19:48661407-48673081	-
ENSG00000142408	-2.50482	0.176188	0.00289377	0.0104662	down	4	8	21	39	8850	CACNG8	calcium voltage-gated channel auxiliary subunit gamma 8 [Source:HGNC Symbol;Acc:HGNC:13628]	protein_coding	19:53962937-53990215	+
ENSG00000142409	1.43468	2.70321	4.11717e-11	8.37232e-10	up	652	1380	236	414	1940	ZNF787	zinc finger protein 787 [Source:HGNC Symbol;Acc:HGNC:26998]	protein_coding	19:56087366-56121295	-
ENSG00000142515	-1.58918	0.332361	0.000701521	0.00302912	down	21	38	71	82	1464	KLK3	kallikrein related peptidase 3 [Source:HGNC Symbol;Acc:HGNC:6364]	protein_coding	19:50854915-50860764	+
ENSG00000142544	1.22063	2.33049	0.00126335	0.00509156	up	102	211	39	78	2126	CTU1	cytosolic thiouridylase subunit 1 [Source:HGNC Symbol;Acc:HGNC:29590]	protein_coding	19:51097606-51108409	-
ENSG00000142611	-2.24855	0.210436	7.94353e-09	1.07261e-07	down	23	44	114	163	8698	PRDM16	PR/SET domain 16 [Source:HGNC Symbol;Acc:HGNC:14000]	protein_coding	1:3069168-3438621	+
ENSG00000142619	-2.05551	0.240564	3.09064e-05	0.000191814	down	19	23	64	92	3189	PADI3	peptidyl arginine deiminase 3 [Source:HGNC Symbol;Acc:HGNC:18337]	protein_coding	1:17249098-17284233	+
ENSG00000142623	-2.62659	0.161926	1.5124e-05	9.99424e-05	down	7	16	45	79	3846	PADI1	peptidyl arginine deiminase 1 [Source:HGNC Symbol;Acc:HGNC:18367]	protein_coding	1:17205128-17246007	+
ENSG00000142684	1.55603	2.94045	1.08099e-07	1.15569e-06	up	222	567	95	131	638	ZNF593	zinc finger protein 593 [Source:HGNC Symbol;Acc:HGNC:30943]	protein_coding	1:26169908-26170873	+
ENSG00000142920	-2.11975	0.230087	0.00313653	0.011203	down	7	12	31	41	5240	AZIN2	antizyme inhibitor 2 [Source:HGNC Symbol;Acc:HGNC:29957]	protein_coding	1:33081104-33123492	+
ENSG00000143013	-1.45687	0.364282	8.85925e-24	8.15574e-22	down	497	812	1362	1769	4993	LMO4	LIM domain only 4 [Source:HGNC Symbol;Acc:HGNC:6644]	protein_coding	1:87328880-87348923	+
ENSG00000143147	-1.56465	0.338061	2.45103e-20	1.64175e-18	down	269	384	734	968	7815	GPR161	G protein-coupled receptor 161 [Source:HGNC Symbol;Acc:HGNC:23694]	protein_coding	1:168079542-168137667	-
ENSG00000143226	-5.10803	0.0289954	0.00338158	0.0119446	down	1	0	11	21	2646	FCGR2A	Fc fragment of IgG receptor IIa [Source:HGNC Symbol;Acc:HGNC:3616]	protein_coding	1:161505430-161524013	+
ENSG00000143320	-1.28194	0.411242	9.00572e-09	1.20359e-07	down	141	268	368	491	974	CRABP2	cellular retinoic acid binding protein 2 [Source:HGNC Symbol;Acc:HGNC:2339]	protein_coding	1:156699606-156705816	-
ENSG00000143340	6.33736	80.8606	6.51984e-12	1.48227e-10	up	105	176	2	1	2909	FAM163A	family with sequence similarity 163 member A [Source:HGNC Symbol;Acc:HGNC:28274]	protein_coding	1:179743163-179816198	+
ENSG00000143355	-1.19794	0.435896	0.000959545	0.00399605	down	45	74	108	129	7865	LHX9	LIM homeobox 9 [Source:HGNC Symbol;Acc:HGNC:14222]	protein_coding	1:197911902-197935478	+
ENSG00000143365	-2.50833	0.175759	0.00239545	0.00885232	down	3	10	25	38	2996	RORC	RAR related orphan receptor C [Source:HGNC Symbol;Acc:HGNC:10260]	protein_coding	1:151806071-151831845	-
ENSG00000143387	-1.10127	0.466106	6.01362e-07	5.50051e-06	down	171	219	325	417	1629	CTSK	cathepsin K [Source:HGNC Symbol;Acc:HGNC:2536]	protein_coding	1:150794880-150809577	-
ENSG00000143434	-1.40038	0.378829	3.63343e-05	0.0002219	down	47	100	130	206	3873	SEMA6C	semaphorin 6C [Source:HGNC Symbol;Acc:HGNC:10740]	protein_coding	1:151131685-151146664	-
ENSG00000143473	-1.17662	0.442388	1.06246e-10	1.99151e-09	down	325	392	664	773	8140	KCNH1	potassium voltage-gated channel subfamily H member 1 [Source:HGNC Symbol;Acc:HGNC:6250]	protein_coding	1:210676823-211134165	-
ENSG00000143512	-2.80992	0.142603	3.9787e-08	4.65293e-07	down	12	16	77	96	2572	HHIPL2	HHIP like 2 [Source:HGNC Symbol;Acc:HGNC:25842]	protein_coding	1:222522258-222548104	-
ENSG00000143603	-1.8492	0.277546	5.01524e-19	2.88384e-17	down	171	194	510	667	13034	KCNN3	potassium calcium-activated channel subfamily N member 3 [Source:HGNC Symbol;Acc:HGNC:6292]	protein_coding	1:154697455-154870281	-
ENSG00000143669	-1.03859	0.486803	1.53123e-13	4.49225e-12	down	3445	3789	6122	7198	13466	LYST	lysosomal trafficking regulator [Source:HGNC Symbol;Acc:HGNC:1968]	protein_coding	1:235661041-235883640	-
ENSG00000143847	-1.71339	0.304943	1.94304e-05	0.000125559	down	35	47	85	157	6434	PPFIA4	PTPRF interacting protein alpha 4 [Source:HGNC Symbol;Acc:HGNC:9248]	protein_coding	1:203026498-203078740	+
ENSG00000143858	-1.20599	0.43347	1.63719e-17	8.13719e-16	down	648	871	1323	1784	7635	SYT2	synaptotagmin 2 [Source:HGNC Symbol;Acc:HGNC:11510]	protein_coding	1:202590596-202710454	-
ENSG00000143924	-1.24355	0.422333	1.76558e-29	2.59804e-27	down	9443	12529	21082	24770	5546	EML4	EMAP like 4 [Source:HGNC Symbol;Acc:HGNC:1316]	protein_coding	2:42169353-42332548	+
ENSG00000143971	-1.11362	0.462133	1.20955e-15	4.73879e-14	down	904	1173	1849	2111	4948	ETAA1	ETAA1 activator of ATR kinase [Source:HGNC Symbol;Acc:HGNC:24648]	protein_coding	2:67397322-67412089	+
ENSG00000144043	1.08686	2.12411	2.97045e-14	9.62076e-13	up	1248	1790	547	712	3365	TEX261	testis expressed 261 [Source:HGNC Symbol;Acc:HGNC:30712]	protein_coding	2:70985942-70994873	-
ENSG00000144120	1.4528	2.73738	7.63839e-10	1.24019e-08	up	420	783	134	251	1363	TMEM177	transmembrane protein 177 [Source:HGNC Symbol;Acc:HGNC:28143]	protein_coding	2:119679167-119686507	+
ENSG00000144152	-1.51463	0.349986	0.000151661	0.000788382	down	32	52	89	121	2303	FBLN7	fibulin 7 [Source:HGNC Symbol;Acc:HGNC:26740]	protein_coding	2:112138385-112188218	+
ENSG00000144218	-2.90191	0.133794	1.23168e-09	1.91495e-08	down	16	17	114	102	10070	AFF3	AF4/FMR2 family member 3 [Source:HGNC Symbol;Acc:HGNC:6473]	protein_coding	2:99545419-100192428	-
ENSG00000144285	-1.06312	0.478595	4.93907e-12	1.13952e-10	down	564	738	1122	1272	11940	SCN1A	sodium voltage-gated channel alpha subunit 1 [Source:HGNC Symbol;Acc:HGNC:10585]	protein_coding	2:165984641-166149214	-
ENSG00000144331	-3.73235	0.0752403	2.87514e-09	4.19443e-08	down	8	5	76	79	3395	ZNF385B	zinc finger protein 385B [Source:HGNC Symbol;Acc:HGNC:26332]	protein_coding	2:179441982-179861612	-
ENSG00000144426	-1.11097	0.462982	2.10358e-12	5.13878e-11	down	1298	1413	2513	2710	16349	NBEAL1	neurobeachin like 1 [Source:HGNC Symbol;Acc:HGNC:20681]	protein_coding	2:203014608-203226378	+
ENSG00000144452	-1.02044	0.492964	4.18712e-10	7.07494e-09	down	770	834	1293	1635	9298	ABCA12	ATP binding cassette subfamily A member 12 [Source:HGNC Symbol;Acc:HGNC:14637]	protein_coding	2:214931542-215138626	-
ENSG00000144485	1.17834	2.26317	1.38278e-08	1.78079e-07	up	954	2001	396	738	1368	HES6	hes family bHLH transcription factor 6 [Source:HGNC Symbol;Acc:HGNC:18254]	protein_coding	2:238238267-238240662	-
ENSG00000144550	-1.90901	0.266275	0.00944484	0.0288785	down	8	12	24	43	2042	CPNE9	copine family member 9 [Source:HGNC Symbol;Acc:HGNC:24336]	protein_coding	3:9703826-9729908	+
ENSG00000144645	-1.18819	0.438853	1.26136e-25	1.40289e-23	down	2432	3475	5394	6396	3625	OSBPL10	oxysterol binding protein like 10 [Source:HGNC Symbol;Acc:HGNC:16395]	protein_coding	3:31657912-32077580	-
ENSG00000144647	1.4195	2.67493	2.99756e-08	3.60944e-07	up	279	476	91	157	2547	POMGNT2	protein O-linked mannose N-acetylglucosaminyltransferase 2 (beta 1,4-) [Source:HGNC Symbol;Acc:HGNC:25902]	protein_coding	3:43079232-43106079	-
ENSG00000144824	-2.08173	0.236232	3.25692e-10	5.58794e-09	down	45	57	187	191	6042	PHLDB2	pleckstrin homology like domain family B member 2 [Source:HGNC Symbol;Acc:HGNC:29573]	protein_coding	3:111732497-111976517	+
ENSG00000144857	-2.56659	0.168803	2.82109e-07	2.76313e-06	down	16	17	71	105	4574	BOC	BOC cell adhesion associated, oncogene regulated [Source:HGNC Symbol;Acc:HGNC:17173]	protein_coding	3:113211003-113287459	+
ENSG00000144891	-1.88575	0.270604	3.21299e-12	7.62953e-11	down	101	106	344	333	2324	AGTR1	angiotensin II receptor type 1 [Source:HGNC Symbol;Acc:HGNC:336]	protein_coding	3:148697784-148743008	+
ENSG00000144908	2.92009	7.56892	1.08273e-07	1.15689e-06	up	76	105	10	11	3064	ALDH1L1	aldehyde dehydrogenase 1 family member L1 [Source:HGNC Symbol;Acc:HGNC:3978]	protein_coding	3:126103562-126197994	-
ENSG00000145012	-1.40568	0.377441	6.01824e-25	6.24827e-23	down	2711	3194	6632	7241	18316	LPP	LIM domain containing preferred translocation partner in lipoma [Source:HGNC Symbol;Acc:HGNC:6679]	protein_coding	3:188153284-188890671	+
ENSG00000145022	1.09596	2.13755	0.000448303	0.00205491	up	143	231	69	83	2146	TCTA	T cell leukemia translocation altered [Source:HGNC Symbol;Acc:HGNC:11692]	protein_coding	3:49412206-49416475	+
ENSG00000145103	1.02431	2.03399	2.94256e-05	0.000183669	up	250	402	129	149	2855	ILDR1	immunoglobulin like domain containing receptor 1 [Source:HGNC Symbol;Acc:HGNC:28741]	protein_coding	3:121987323-122022247	-
ENSG00000145220	1.43792	2.7093	8.08268e-20	5.06876e-18	up	1083	1447	350	479	1554	LYAR	Ly1 antibody reactive [Source:HGNC Symbol;Acc:HGNC:26021]	protein_coding	4:4267701-4290154	-
ENSG00000145284	-1.77227	0.292747	4.0373e-24	3.8299e-22	down	229	338	785	905	3040	SCD5	stearoyl-CoA desaturase 5 [Source:HGNC Symbol;Acc:HGNC:21088]	protein_coding	4:82629539-82798796	-
ENSG00000145287	-1.2154	0.430652	0.00145334	0.00574573	down	44	64	85	138	1374	PLAC8	placenta associated 8 [Source:HGNC Symbol;Acc:HGNC:19254]	protein_coding	4:83090048-83137075	-
ENSG00000145416	-1.51741	0.349312	0.000102311	0.00055662	down	35	52	98	120	3903	MARCHF1	membrane associated ring-CH-type finger 1 [Source:HGNC Symbol;Acc:HGNC:26077]	protein_coding	4:163524298-164384050	-
ENSG00000145623	-2.25025	0.210188	1.83157e-33	3.76136e-31	down	152	213	684	842	5526	OSMR	oncostatin M receptor [Source:HGNC Symbol;Acc:HGNC:8507]	protein_coding	5:38845858-38945596	+
ENSG00000145632	-1.73972	0.299427	9.08888e-56	5.66177e-53	down	3010	4176	9635	11442	2786	PLK2	polo like kinase 2 [Source:HGNC Symbol;Acc:HGNC:19699]	protein_coding	5:58453982-58460139	-
ENSG00000145687	-1.11795	0.460747	6.63585e-14	2.05998e-12	down	547	762	1156	1334	8780	SSBP2	single stranded DNA binding protein 2 [Source:HGNC Symbol;Acc:HGNC:15831]	protein_coding	5:81413021-81751797	-
ENSG00000145703	-2.30554	0.202285	3.38153e-27	3.9251e-25	down	105	155	528	592	5808	IQGAP2	IQ motif containing GTPase activating protein 2 [Source:HGNC Symbol;Acc:HGNC:6111]	protein_coding	5:76403285-76708132	+
ENSG00000145779	-1.95924	0.257164	7.79654e-41	2.42836e-38	down	446	612	1695	1909	6976	TNFAIP8	TNF alpha induced protein 8 [Source:HGNC Symbol;Acc:HGNC:17260]	protein_coding	5:119268692-119399688	+
ENSG00000145824	-3.62971	0.0807882	1.52303e-84	2.84623e-81	down	84	126	1009	1269	1687	CXCL14	C-X-C motif chemokine ligand 14 [Source:HGNC Symbol;Acc:HGNC:10640]	protein_coding	5:135570679-135579279	-
ENSG00000145934	-3.50576	0.088036	7.60626e-07	6.79148e-06	down	4	7	52	56	8550	TENM2	teneurin transmembrane protein 2 [Source:HGNC Symbol;Acc:HGNC:29943]	protein_coding	5:167284799-168264157	+
ENSG00000145945	1.19168	2.28418	0.0013156	0.00526805	up	99	166	43	58	1643	FAM50B	family with sequence similarity 50 member B [Source:HGNC Symbol;Acc:HGNC:18789]	protein_coding	6:3849373-3851320	+
ENSG00000146070	-2.23693	0.212137	0.00164856	0.00641303	down	9	9	34	42	1915	PLA2G7	phospholipase A2 group VII [Source:HGNC Symbol;Acc:HGNC:9040]	protein_coding	6:46704201-46735693	-
ENSG00000146072	-1.03077	0.489449	8.61593e-18	4.47263e-16	down	1649	2422	3343	3921	3595	TNFRSF21	TNF receptor superfamily member 21 [Source:HGNC Symbol;Acc:HGNC:13469]	protein_coding	6:47231532-47309905	-
ENSG00000146094	1.49712	2.82278	0.0046303	0.0157044	up	49	88	18	24	3588	DOK3	docking protein 3 [Source:HGNC Symbol;Acc:HGNC:24583]	protein_coding	5:177501904-177511274	-
ENSG00000146122	-1.14628	0.451787	0.000286079	0.00138755	down	74	90	137	187	6185	DAAM2	dishevelled associated activator of morphogenesis 2 [Source:HGNC Symbol;Acc:HGNC:18143]	protein_coding	6:39792298-39904877	+
ENSG00000146166	-1.94986	0.258841	2.52537e-15	9.51493e-14	down	80	128	319	380	5640	LGSN	lengsin, lens protein with glutamine synthetase domain [Source:HGNC Symbol;Acc:HGNC:21016]	protein_coding	6:63275951-63319983	-
ENSG00000146192	-2.54713	0.171095	9.50001e-07	8.31162e-06	down	10	22	70	91	3037	FGD2	FYVE, RhoGEF and PH domain containing 2 [Source:HGNC Symbol;Acc:HGNC:3664]	protein_coding	6:37005646-37029069	+
ENSG00000146197	-1.98902	0.25191	7.67483e-07	6.8429e-06	down	26	41	100	133	7819	SCUBE3	signal peptide, CUB domain and EGF like domain containing 3 [Source:HGNC Symbol;Acc:HGNC:13655]	protein_coding	6:35213956-35253079	+
ENSG00000146233	-1.70861	0.305955	7.6881e-09	1.04037e-07	down	63	92	216	224	2432	CYP39A1	cytochrome P450 family 39 subfamily A member 1 [Source:HGNC Symbol;Acc:HGNC:17449]	protein_coding	6:46549580-46652830	-
ENSG00000146278	-1.05082	0.482694	8.79468e-10	1.41441e-08	down	405	758	953	1111	2092	PNRC1	proline rich nuclear receptor coactivator 1 [Source:HGNC Symbol;Acc:HGNC:17278]	protein_coding	6:89080751-89085160	+
ENSG00000146411	-1.35033	0.392203	0.000430214	0.00198809	down	37	62	95	125	5572	SLC2A12	solute carrier family 2 member 12 [Source:HGNC Symbol;Acc:HGNC:18067]	protein_coding	6:133987581-134052624	-
ENSG00000146555	-1.48425	0.357433	1.36895e-23	1.22406e-21	down	443	664	1149	1576	10593	SDK1	sidekick cell adhesion molecule 1 [Source:HGNC Symbol;Acc:HGNC:19307]	protein_coding	7:3301252-4269000	+
ENSG00000146648	-2.08343	0.235953	3.42023e-56	2.20404e-53	down	1782	2080	6678	7912	9905	EGFR	epidermal growth factor receptor [Source:HGNC Symbol;Acc:HGNC:3236]	protein_coding	7:55019017-55211628	+
ENSG00000146834	1.37857	2.6001	3.55072e-23	3.04384e-21	up	2028	3459	782	1051	2822	MEPCE	methylphosphate capping enzyme [Source:HGNC Symbol;Acc:HGNC:20247]	protein_coding	7:100428790-100434118	+
ENSG00000146904	-1.35905	0.389838	1.78735e-05	0.000116383	down	56	102	144	209	3310	EPHA1	EPH receptor A1 [Source:HGNC Symbol;Acc:HGNC:3385]	protein_coding	7:143390289-143408856	-
ENSG00000147100	-1.72971	0.301512	0.000283906	0.00137845	down	21	31	68	83	4128	SLC16A2	solute carrier family 16 member 2 [Source:HGNC Symbol;Acc:HGNC:10923]	protein_coding	X:74421493-74533917	+
ENSG00000147234	-1.16455	0.446104	2.78536e-05	0.00017485	down	98	120	193	241	7573	FRMPD3	FERM and PDZ domain containing 3 [Source:HGNC Symbol;Acc:HGNC:29382]	protein_coding	X:107449652-107605255	+
ENSG00000147257	-3.73638	0.0750305	2.9314e-13	8.1521e-12	down	7	13	94	140	2267	GPC3	glypican 3 [Source:HGNC Symbol;Acc:HGNC:4451]	protein_coding	X:133535745-133985594	-
ENSG00000147394	-1.83639	0.280022	0.000271227	0.00132273	down	18	26	61	77	4328	ZNF185	zinc finger protein 185 with LIM domain [Source:HGNC Symbol;Acc:HGNC:12976]	protein_coding	X:152914442-152973480	+
ENSG00000147408	-2.80681	0.142911	0.000688375	0.00298123	down	2	10	35	34	4232	CSGALNACT1	chondroitin sulfate N-acetylgalactosaminyltransferase 1 [Source:HGNC Symbol;Acc:HGNC:24290]	protein_coding	8:19404161-19758029	-
ENSG00000147642	-1.22049	0.429138	2.69687e-15	1.01407e-13	down	422	596	931	1154	3083	SYBU	syntabulin [Source:HGNC Symbol;Acc:HGNC:26011]	protein_coding	8:109573978-109691791	-
ENSG00000147684	1.02164	2.03022	5.49026e-13	1.47205e-11	up	3744	6949	1874	2683	691	NDUFB9	NADH:ubiquinone oxidoreductase subunit B9 [Source:HGNC Symbol;Acc:HGNC:7704]	protein_coding	8:124539101-124580648	+
ENSG00000147804	1.72241	3.29987	2.37067e-11	5.01733e-10	up	321	683	99	163	2123	SLC39A4	solute carrier family 39 member 4 [Source:HGNC Symbol;Acc:HGNC:17129]	protein_coding	8:144409742-144416844	-
ENSG00000147869	1.26283	2.39965	0.00314349	0.0112238	up	88	107	34	38	1231	CER1	cerberus 1, DAN family BMP antagonist [Source:HGNC Symbol;Acc:HGNC:1862]	protein_coding	9:14719724-14722733	-
ENSG00000147883	-1.72039	0.303467	3.24281e-30	5.13573e-28	down	401	581	1317	1509	3853	CDKN2B	cyclin dependent kinase inhibitor 2B [Source:HGNC Symbol;Acc:HGNC:1788]	protein_coding	9:22002903-22009305	-
ENSG00000147955	1.17389	2.2562	7.4545e-17	3.47406e-15	up	2720	4772	1172	1719	1672	SIGMAR1	sigma non-opioid intracellular receptor 1 [Source:HGNC Symbol;Acc:HGNC:8157]	protein_coding	9:34634722-34637844	-
ENSG00000148180	-1.00277	0.499041	7.74302e-12	1.73711e-10	down	948	1617	1786	2713	2595	GSN	gelsolin [Source:HGNC Symbol;Acc:HGNC:4620]	protein_coding	9:121207794-121332843	+
ENSG00000148291	1.6276	3.08998	1.64566e-12	4.0951e-11	up	398	810	156	176	833	SURF2	surfeit 2 [Source:HGNC Symbol;Acc:HGNC:11475]	protein_coding	9:133356550-133361158	+
ENSG00000148296	1.1649	2.24217	6.64536e-15	2.38824e-13	up	1379	2189	559	840	4235	SURF6	surfeit 6 [Source:HGNC Symbol;Acc:HGNC:11478]	protein_coding	9:133328776-133336188	-
ENSG00000148297	1.0651	2.09231	1.64981e-11	3.57675e-10	up	1154	2042	547	780	4044	MED22	mediator complex subunit 22 [Source:HGNC Symbol;Acc:HGNC:11477]	protein_coding	9:133338312-133348131	-
ENSG00000148300	1.07657	2.10902	3.13262e-12	7.45762e-11	up	1212	1874	508	783	2326	REXO4	REX4 homolog, 3'-5' exonuclease [Source:HGNC Symbol;Acc:HGNC:12820]	protein_coding	9:133406059-133418096	-
ENSG00000148334	1.36587	2.57731	6.13537e-17	2.87363e-15	up	1357	2470	512	779	1598	PTGES2	prostaglandin E synthase 2 [Source:HGNC Symbol;Acc:HGNC:17822]	protein_coding	9:128120693-128128462	-
ENSG00000148362	1.28815	2.44215	1.40956e-08	1.81168e-07	up	471	918	176	320	808	PAXX	PAXX non-homologous end joining factor [Source:HGNC Symbol;Acc:HGNC:27849]	protein_coding	9:136992422-136993984	+
ENSG00000148400	-1.40941	0.376465	3.42722e-09	4.93815e-08	down	117	243	343	480	9568	NOTCH1	notch receptor 1 [Source:HGNC Symbol;Acc:HGNC:7881]	protein_coding	9:136494433-136546048	-
ENSG00000148459	1.87807	3.67583	1.96897e-18	1.08543e-16	up	468	698	133	143	1584	PDSS1	decaprenyl diphosphate synthase subunit 1 [Source:HGNC Symbol;Acc:HGNC:17759]	protein_coding	10:26697701-26746798	+
ENSG00000148677	-6.43454	0.0115614	3.04535e-05	0.000189137	down	1	0	28	51	1790	ANKRD1	ankyrin repeat domain 1 [Source:HGNC Symbol;Acc:HGNC:15819]	protein_coding	10:90912096-90921087	-
ENSG00000148680	-2.34037	0.197459	2.25939e-05	0.000143862	down	12	18	51	84	3467	HTR7	5-hydroxytryptamine receptor 7 [Source:HGNC Symbol;Acc:HGNC:5302]	protein_coding	10:90740823-90858039	-
ENSG00000148700	-1.01174	0.495947	5.63806e-13	1.50951e-11	down	1137	1416	2142	2406	4413	ADD3	adducin 3 [Source:HGNC Symbol;Acc:HGNC:245]	protein_coding	10:109996368-110135565	+
ENSG00000148824	1.25965	2.39438	8.98865e-05	0.000496394	up	144	221	55	79	3424	MTG1	mitochondrial ribosome associated GTPase 1 [Source:HGNC Symbol;Acc:HGNC:32159]	protein_coding	10:133394094-133422520	+
ENSG00000148840	1.12976	2.18822	5.94974e-16	2.4545e-14	up	1849	2928	775	1143	5328	PPRC1	PPARG related coactivator 1 [Source:HGNC Symbol;Acc:HGNC:30025]	protein_coding	10:102132994-102150333	+
ENSG00000148848	-1.25985	0.417588	0.000692055	0.00299517	down	52	58	102	134	7941	ADAM12	ADAM metallopeptidase domain 12 [Source:HGNC Symbol;Acc:HGNC:190]	protein_coding	10:126012381-126388477	-
ENSG00000149150	1.35066	2.55028	2.58214e-08	3.14981e-07	up	280	472	117	138	2514	SLC43A1	solute carrier family 43 member 1 [Source:HGNC Symbol;Acc:HGNC:9225]	protein_coding	11:57484534-57515780	-
ENSG00000149177	-1.08899	0.470092	3.74908e-16	1.59596e-14	down	1194	1505	2329	2753	7845	PTPRJ	protein tyrosine phosphatase receptor type J [Source:HGNC Symbol;Acc:HGNC:9673]	protein_coding	11:47980558-48170841	+
ENSG00000149212	-3.0807	0.1182	1.53873e-49	7.18895e-47	down	240	199	1586	1791	9563	SESN3	sestrin 3 [Source:HGNC Symbol;Acc:HGNC:23060]	protein_coding	11:95165513-95232541	-
ENSG00000149218	-1.17765	0.442071	5.66135e-09	7.80253e-08	down	210	269	429	530	4651	ENDOD1	endonuclease domain containing 1 [Source:HGNC Symbol;Acc:HGNC:29129]	protein_coding	11:95089846-95132645	+
ENSG00000149231	-1.49679	0.354342	5.95893e-17	2.80505e-15	down	287	370	776	854	2715	CCDC82	coiled-coil domain containing 82 [Source:HGNC Symbol;Acc:HGNC:26282]	protein_coding	11:96349241-96389956	-
ENSG00000149256	-1.40702	0.37709	2.38687e-32	4.41642e-30	down	1774	2333	4184	5480	14381	TENM4	teneurin transmembrane protein 4 [Source:HGNC Symbol;Acc:HGNC:29945]	protein_coding	11:78652829-79441030	-
ENSG00000149260	-1.55431	0.340492	6.84801e-13	1.81012e-11	down	134	241	403	554	4367	CAPN5	calpain 5 [Source:HGNC Symbol;Acc:HGNC:1482]	protein_coding	11:77066961-77126155	+
ENSG00000149294	-1.34411	0.393897	1.35255e-24	1.33738e-22	down	917	1199	2114	2640	5819	NCAM1	neural cell adhesion molecule 1 [Source:HGNC Symbol;Acc:HGNC:7656]	protein_coding	11:112961247-113278436	+
ENSG00000149571	-4.74242	0.0373586	1.55257e-05	0.000102391	down	1	2	31	39	3820	KIRREL3	kirre like nephrin family adhesion molecule 3 [Source:HGNC Symbol;Acc:HGNC:23204]	protein_coding	11:126423358-127003460	-
ENSG00000149573	-2.40325	0.189038	0.00263511	0.00963133	down	4	10	29	34	2622	MPZL2	myelin protein zero like 2 [Source:HGNC Symbol;Acc:HGNC:3496]	protein_coding	11:118253416-118264536	-
ENSG00000149761	1.0281	2.03934	1.12805e-05	7.73334e-05	up	527	1330	302	470	1110	NUDT22	nudix hydrolase 22 [Source:HGNC Symbol;Acc:HGNC:28189]	protein_coding	11:64225941-64230686	+
ENSG00000149927	-1.03345	0.488541	0.00251963	0.00925449	down	52	123	130	175	2013	DOC2A	double C2 domain alpha [Source:HGNC Symbol;Acc:HGNC:2985]	protein_coding	16:30005514-30023270	-
ENSG00000149972	-1.99184	0.251418	4.99335e-05	0.000294557	down	19	25	75	78	6499	CNTN5	contactin 5 [Source:HGNC Symbol;Acc:HGNC:2175]	protein_coding	11:99020949-100358885	+
ENSG00000150054	-1.04625	0.484224	9.5929e-11	1.809e-09	down	475	607	915	1057	5138	MPP7	membrane palmitoylated protein 7 [Source:HGNC Symbol;Acc:HGNC:26542]	protein_coding	10:28050993-28334486	-
ENSG00000150275	2.13146	4.3816	3.36194e-06	2.60265e-05	up	93	122	22	21	9366	PCDH15	protocadherin related 15 [Source:HGNC Symbol;Acc:HGNC:14674]	protein_coding	10:53802771-55627942	-
ENSG00000150456	1.45797	2.74721	0.00146526	0.00578182	up	66	120	28	30	1054	EEF1AKMT1	EEF1A lysine methyltransferase 1 [Source:HGNC Symbol;Acc:HGNC:27351]	protein_coding	13:20728731-20773961	-
ENSG00000150457	-1.01898	0.493464	0.00771452	0.0243858	down	49	65	82	124	5546	LATS2	large tumor suppressor kinase 2 [Source:HGNC Symbol;Acc:HGNC:6515]	protein_coding	13:20973036-21061586	-
ENSG00000150687	-2.10731	0.232079	2.41238e-49	1.0734e-46	down	378	591	1615	2030	3713	PRSS23	serine protease 23 [Source:HGNC Symbol;Acc:HGNC:14370]	protein_coding	11:86791059-86952910	+
ENSG00000150782	-4.54478	0.0428436	5.60545e-05	0.000327052	down	1	2	27	34	1115	IL18	interleukin 18 [Source:HGNC Symbol;Acc:HGNC:5986]	protein_coding	11:112143253-112164096	-
ENSG00000150867	-1.03884	0.48672	1.27452e-08	1.6506e-07	down	273	379	526	653	3820	PIP4K2A	phosphatidylinositol-5-phosphate 4-kinase type 2 alpha [Source:HGNC Symbol;Acc:HGNC:8997]	protein_coding	10:22534854-22714578	-
ENSG00000150873	-1.10236	0.465754	0.00532025	0.0177481	down	41	60	81	110	7902	C2orf50	chromosome 2 open reading frame 50 [Source:HGNC Symbol;Acc:HGNC:26324]	protein_coding	2:11133128-11151317	+
ENSG00000150893	-2.78883	0.144703	7.5802e-32	1.37533e-29	down	80	87	465	563	16122	FREM2	FRAS1 related extracellular matrix 2 [Source:HGNC Symbol;Acc:HGNC:25396]	protein_coding	13:38687077-38887131	+
ENSG00000150990	1.55076	2.92971	2.26727e-19	1.3451e-17	up	836	1361	265	392	4559	DHX37	DEAH-box helicase 37 [Source:HGNC Symbol;Acc:HGNC:17210]	protein_coding	12:124946825-124989131	-
ENSG00000151067	-2.04103	0.242991	4.59431e-07	4.30368e-06	down	23	45	100	143	13744	CACNA1C	calcium voltage-gated channel subunit alpha1 C [Source:HGNC Symbol;Acc:HGNC:1390]	protein_coding	12:1970772-2697950	+
ENSG00000151090	-1.12252	0.459289	0.000114955	0.000617854	down	103	109	186	228	7576	THRB	thyroid hormone receptor beta [Source:HGNC Symbol;Acc:HGNC:11799]	protein_coding	3:24117153-24495756	-
ENSG00000151150	-1.29691	0.406996	4.79117e-17	2.27252e-15	down	570	690	1254	1495	17019	ANK3	ankyrin 3 [Source:HGNC Symbol;Acc:HGNC:494]	protein_coding	10:60026298-60733490	-
ENSG00000151276	-1.03132	0.489261	3.81286e-19	2.21977e-17	down	2192	3035	4250	5145	6225	MAGI1	membrane associated guanylate kinase, WW and PDZ domain containing 1 [Source:HGNC Symbol;Acc:HGNC:946]	protein_coding	3:65353525-66038834	-
ENSG00000151468	-2.86723	0.13705	1.64721e-06	1.36571e-05	down	8	12	52	77	2747	CCDC3	coiled-coil domain containing 3 [Source:HGNC Symbol;Acc:HGNC:23813]	protein_coding	10:12896625-13099652	-
ENSG00000151474	-2.69981	0.153914	0.000649506	0.00284328	down	3	11	44	30	6861	FRMD4A	FERM domain containing 4A [Source:HGNC Symbol;Acc:HGNC:25491]	protein_coding	10:13643706-14462142	-
ENSG00000151572	-3.07242	0.11888	0.0066816	0.0215471	down	2	3	20	16	4033	ANO4	anoctamin 4 [Source:HGNC Symbol;Acc:HGNC:23837]	protein_coding	12:100717526-101128641	+
ENSG00000151576	1.17248	2.25399	9.32936e-17	4.30486e-15	up	1604	2137	671	792	4023	QTRT2	queuine tRNA-ribosyltransferase accessory subunit 2 [Source:HGNC Symbol;Acc:HGNC:25771]	protein_coding	3:114005833-114088422	+
ENSG00000151834	-1.33485	0.396432	6.81892e-14	2.1133e-12	down	398	450	892	1012	8520	GABRA2	gamma-aminobutyric acid type A receptor subunit alpha2 [Source:HGNC Symbol;Acc:HGNC:4076]	protein_coding	4:46243548-46475230	-
ENSG00000152049	1.70846	3.26811	3.40769e-07	3.2725e-06	up	169	229	56	50	3291	KCNE4	potassium voltage-gated channel subfamily E regulatory subunit 4 [Source:HGNC Symbol;Acc:HGNC:6244]	protein_coding	2:223051814-223198399	+
ENSG00000152078	-1.04626	0.484222	3.68409e-08	4.32736e-07	down	388	440	738	778	6805	TLCD4	TLC domain containing 4 [Source:HGNC Symbol;Acc:HGNC:26477]	protein_coding	1:95117355-95197607	+
ENSG00000152082	1.15971	2.23413	5.57472e-09	7.69427e-08	up	928	1939	409	701	599	MZT2B	mitotic spindle organizing protein 2B [Source:HGNC Symbol;Acc:HGNC:25886]	protein_coding	2:130181737-130190729	+
ENSG00000152154	-2.98611	0.126209	3.71053e-05	0.000226092	down	3	11	40	54	1664	TMEM178A	transmembrane protein 178A [Source:HGNC Symbol;Acc:HGNC:28517]	protein_coding	2:39664982-39717963	+
ENSG00000152207	-1.94356	0.259973	0.00263458	0.00963125	down	11	15	31	59	4763	CYSLTR2	cysteinyl leukotriene receptor 2 [Source:HGNC Symbol;Acc:HGNC:18274]	protein_coding	13:48653711-48711226	+
ENSG00000152217	-1.02905	0.490033	1.98873e-12	4.89017e-11	down	939	1146	1770	1996	9909	SETBP1	SET binding protein 1 [Source:HGNC Symbol;Acc:HGNC:15573]	protein_coding	18:44680173-45068510	+
ENSG00000152229	-1.70634	0.306436	1.76045e-08	2.22443e-07	down	55	86	178	224	3000	PSTPIP2	proline-serine-threonine phosphatase interacting protein 2 [Source:HGNC Symbol;Acc:HGNC:9581]	protein_coding	18:45983536-46072272	-
ENSG00000152284	-5.02283	0.0307593	0.00487141	0.0164238	down	0	1	10	19	2985	TCF7L1	transcription factor 7 like 1 [Source:HGNC Symbol;Acc:HGNC:11640]	protein_coding	2:85133392-85310387	+
ENSG00000152377	-1.45213	0.365482	6.34823e-33	1.23579e-30	down	1983	2579	5084	5928	4824	SPOCK1	SPARC (osteonectin), cwcv and kazal like domains proteoglycan 1 [Source:HGNC Symbol;Acc:HGNC:11251]	protein_coding	5:136975298-137598379	-
ENSG00000152495	-1.17032	0.444323	9.86409e-20	6.10398e-18	down	2154	2704	4546	5110	11942	CAMK4	calcium/calmodulin dependent protein kinase IV [Source:HGNC Symbol;Acc:HGNC:1464]	protein_coding	5:111223653-111494886	+
ENSG00000152592	-2.34891	0.196295	2.13879e-05	0.000136929	down	14	15	58	74	2705	DMP1	dentin matrix acidic phosphoprotein 1 [Source:HGNC Symbol;Acc:HGNC:2932]	protein_coding	4:87650280-87664361	+
ENSG00000152661	-4.39657	0.0474788	1.15091e-55	6.93816e-53	down	39	28	574	697	3083	GJA1	gap junction protein alpha 1 [Source:HGNC Symbol;Acc:HGNC:4274]	protein_coding	6:121435595-121449727	+
ENSG00000152689	-3.4388	0.0922188	5.09243e-16	2.12903e-14	down	10	25	152	172	4386	RASGRP3	RAS guanyl releasing protein 3 [Source:HGNC Symbol;Acc:HGNC:14545]	protein_coding	2:33436324-33564750	+
ENSG00000152766	-1.4437	0.367623	6.88298e-08	7.67477e-07	down	89	129	250	266	3858	ANKRD22	ankyrin repeat domain 22 [Source:HGNC Symbol;Acc:HGNC:28321]	protein_coding	10:88819896-88851844	-
ENSG00000152822	-1.20569	0.433563	0.000239017	0.00118387	down	69	80	142	163	6846	GRM1	glutamate metabotropic receptor 1 [Source:HGNC Symbol;Acc:HGNC:4593]	protein_coding	6:146027646-146437601	+
ENSG00000152931	-1.13421	0.455583	0.00467256	0.015819	down	46	56	101	95	3240	PART1	prostate androgen-regulated transcript 1 [Source:HGNC Symbol;Acc:HGNC:17263]	lncRNA	5:60487713-60548813	+
ENSG00000152953	-5.16836	0.027808	0.0027833	0.0101018	down	1	0	17	15	3535	STK32B	serine/threonine kinase 32B [Source:HGNC Symbol;Acc:HGNC:14217]	protein_coding	4:5051480-5500994	+
ENSG00000152954	-1.01934	0.493343	4.68872e-06	3.51053e-05	down	154	242	317	382	2380	NRSN1	neurensin 1 [Source:HGNC Symbol;Acc:HGNC:17881]	protein_coding	6:24126186-24154900	+
ENSG00000153012	-1.58648	0.332984	5.03591e-10	8.41029e-09	down	104	127	253	368	6495	LGI2	leucine rich repeat LGI family member 2 [Source:HGNC Symbol;Acc:HGNC:18710]	protein_coding	4:24998847-25030946	-
ENSG00000153208	-1.53045	0.34617	8.45403e-11	1.61529e-09	down	108	164	303	385	3826	MERTK	MER proto-oncogene, tyrosine kinase [Source:HGNC Symbol;Acc:HGNC:7027]	protein_coding	2:111898607-112029561	+
ENSG00000153291	-1.70632	0.306441	2.83854e-19	1.67869e-17	down	238	276	686	805	2926	SLC25A27	solute carrier family 25 member 27 [Source:HGNC Symbol;Acc:HGNC:21065]	protein_coding	6:46652915-46678190	+
ENSG00000153292	-2.02783	0.245224	2.05702e-21	1.52175e-19	down	114	169	459	550	5432	ADGRF1	adhesion G protein-coupled receptor F1 [Source:HGNC Symbol;Acc:HGNC:18990]	protein_coding	6:46997708-47042350	-
ENSG00000153347	-1.54946	0.341637	0.000949157	0.00395784	down	28	31	74	79	1542	FAM81B	family with sequence similarity 81 member B [Source:HGNC Symbol;Acc:HGNC:26335]	protein_coding	5:95391366-95450454	+
ENSG00000153443	1.42173	2.67906	9.7229e-07	8.4828e-06	up	280	611	90	200	1374	UBALD1	UBA like domain containing 1 [Source:HGNC Symbol;Acc:HGNC:29576]	protein_coding	16:4608883-4615027	-
ENSG00000153558	-1.01465	0.494947	0.000961919	0.00400008	down	73	109	139	184	3827	FBXL2	F-box and leucine rich repeat protein 2 [Source:HGNC Symbol;Acc:HGNC:13598]	protein_coding	3:33277025-33403662	+
ENSG00000153832	-1.07587	0.474386	2.86964e-06	2.24949e-05	down	140	214	296	355	2813	FBXO36	F-box protein 36 [Source:HGNC Symbol;Acc:HGNC:27020]	protein_coding	2:229922302-230013119	+
ENSG00000153930	-2.0995	0.233339	0.00147615	0.00581865	down	8	15	39	46	9314	ANKFN1	ankyrin repeat and fibronectin type III domain containing 1 [Source:HGNC Symbol;Acc:HGNC:26766]	protein_coding	17:55882301-56517016	+
ENSG00000153976	-1.08485	0.471442	6.01577e-06	4.39323e-05	down	126	210	289	327	4186	HS3ST3A1	heparan sulfate-glucosamine 3-sulfotransferase 3A1 [Source:HGNC Symbol;Acc:HGNC:5196]	protein_coding	17:13494032-13601929	-
ENSG00000153993	-2.35439	0.19555	5.02533e-13	1.35127e-11	down	51	47	193	261	6772	SEMA3D	semaphorin 3D [Source:HGNC Symbol;Acc:HGNC:10726]	protein_coding	7:84995553-85187056	-
ENSG00000154127	-1.53848	0.344248	4.37817e-15	1.61698e-13	down	193	254	524	620	6865	UBASH3B	ubiquitin associated and SH3 domain containing B [Source:HGNC Symbol;Acc:HGNC:29884]	protein_coding	11:122655722-122814473	+
ENSG00000154162	-2.68764	0.155218	0.000808499	0.00342846	down	6	6	23	48	4258	CDH12	cadherin 12 [Source:HGNC Symbol;Acc:HGNC:1751]	protein_coding	5:21750673-22853344	-
ENSG00000154188	-2.63169	0.161355	3.42003e-08	4.06834e-07	down	16	19	87	105	4230	ANGPT1	angiopoietin 1 [Source:HGNC Symbol;Acc:HGNC:484]	protein_coding	8:107249482-107498055	-
ENSG00000154229	-1.31196	0.402775	1.99638e-16	8.77845e-15	down	360	577	909	1115	8964	PRKCA	protein kinase C alpha [Source:HGNC Symbol;Acc:HGNC:9393]	protein_coding	17:66302613-66810743	+
ENSG00000154252	2.02627	4.07351	0.00168512	0.00653082	up	47	54	11	11	1452	GAL3ST2	galactose-3-O-sulfotransferase 2 [Source:HGNC Symbol;Acc:HGNC:24869]	protein_coding	2:241776822-241804287	+
ENSG00000154310	-1.03102	0.489364	1.51679e-18	8.43623e-17	down	2777	3596	5165	6368	9892	TNIK	TRAF2 and NCK interacting kinase [Source:HGNC Symbol;Acc:HGNC:30765]	protein_coding	3:171058414-171460408	-
ENSG00000154493	-2.33159	0.198666	0.0124406	0.0364462	down	4	6	20	24	3471	C10orf90	chromosome 10 open reading frame 90 [Source:HGNC Symbol;Acc:HGNC:26563]	protein_coding	10:126424997-126798708	-
ENSG00000154678	-1.2567	0.418499	5.13101e-21	3.60482e-19	down	1027	1299	2224	2701	4349	PDE1C	phosphodiesterase 1C [Source:HGNC Symbol;Acc:HGNC:8776]	protein_coding	7:31751179-32428131	-
ENSG00000154856	1.27552	2.42086	2.56402e-06	2.03639e-05	up	212	359	83	123	3803	APCDD1	APC down-regulated 1 [Source:HGNC Symbol;Acc:HGNC:15718]	protein_coding	18:10454635-10489949	+
ENSG00000154874	-1.86722	0.274101	0.0117697	0.0347861	down	19	5	34	52	4310	CCDC144B	coiled-coil domain containing 144B (pseudogene) [Source:HGNC Symbol;Acc:HGNC:26704]	transcribed_unprocessed_pseudogene	17:18537800-18625617	-
ENSG00000154928	-1.37056	0.38674	4.0292e-12	9.40047e-11	down	182	276	452	586	4674	EPHB1	EPH receptor B1 [Source:HGNC Symbol;Acc:HGNC:3392]	protein_coding	3:134795260-135260467	+
ENSG00000154975	-2.11063	0.231545	3.57504e-22	2.83095e-20	down	100	175	461	568	3179	CA10	carbonic anhydrase 10 [Source:HGNC Symbol;Acc:HGNC:1369]	protein_coding	17:51630313-52160017	-
ENSG00000155066	-1.529	0.346517	7.12014e-05	0.00040285	down	41	57	89	165	4731	PROM2	prominin 2 [Source:HGNC Symbol;Acc:HGNC:20685]	protein_coding	2:95274449-95291308	+
ENSG00000155189	1.04539	2.06392	3.2751e-12	7.74747e-11	up	1565	1910	688	807	5237	AGPAT5	1-acylglycerol-3-phosphate O-acyltransferase 5 [Source:HGNC Symbol;Acc:HGNC:20886]	protein_coding	8:6708642-6761503	+
ENSG00000155760	-3.37136	0.0966319	1.38244e-12	3.50543e-11	down	12	14	103	136	4587	FZD7	frizzled class receptor 7 [Source:HGNC Symbol;Acc:HGNC:4045]	protein_coding	2:202033855-202038441	+
ENSG00000155792	-1.51558	0.349757	5.49122e-20	3.51438e-18	down	290	424	777	1018	2569	DEPTOR	DEP domain containing MTOR interacting protein [Source:HGNC Symbol;Acc:HGNC:22953]	protein_coding	8:119873717-120050918	+
ENSG00000155816	-1.0707	0.476088	0.00170857	0.00660525	down	71	76	127	149	6429	FMN2	formin 2 [Source:HGNC Symbol;Acc:HGNC:14074]	protein_coding	1:240014348-240475187	+
ENSG00000155849	-1.89876	0.268174	2.11726e-26	2.41264e-24	down	201	302	689	963	5092	ELMO1	engulfment and cell motility 1 [Source:HGNC Symbol;Acc:HGNC:16286]	protein_coding	7:36852906-37449223	-
ENSG00000155966	-1.9254	0.263267	1.00193e-16	4.57801e-15	down	122	137	396	481	13748	AFF2	AF4/FMR2 family member 2 [Source:HGNC Symbol;Acc:HGNC:3776]	protein_coding	X:148500617-149000663	+
ENSG00000156113	-1.80871	0.285447	1.64236e-31	2.86845e-29	down	327	456	1061	1356	6261	KCNMA1	potassium calcium-activated channel subfamily M alpha 1 [Source:HGNC Symbol;Acc:HGNC:6284]	protein_coding	10:76869601-77638369	-
ENSG00000156140	-2.87617	0.136203	0.0139274	0.0400609	down	2	3	15	17	6244	ADAMTS3	ADAM metallopeptidase with thrombospondin type 1 motif 3 [Source:HGNC Symbol;Acc:HGNC:219]	protein_coding	4:72280969-72569221	-
ENSG00000156150	-2.5197	0.174379	0.00150021	0.00590478	down	2	14	30	46	1955	ALX3	ALX homeobox 3 [Source:HGNC Symbol;Acc:HGNC:449]	protein_coding	1:110059870-110070672	-
ENSG00000156273	-1.23624	0.424476	8.98257e-20	5.61426e-18	down	1042	1315	2267	2643	5618	BACH1	BTB domain and CNC homolog 1 [Source:HGNC Symbol;Acc:HGNC:935]	protein_coding	21:29194071-29630751	+
ENSG00000156398	1.32624	2.50748	2.87479e-09	4.19443e-08	up	427	558	173	171	6770	SFXN2	sideroflexin 2 [Source:HGNC Symbol;Acc:HGNC:16086]	protein_coding	10:102714538-102743492	+
ENSG00000156463	-3.3199	0.100141	0.00609938	0.0199414	down	2	2	10	27	3004	SH3RF2	SH3 domain containing ring finger 2 [Source:HGNC Symbol;Acc:HGNC:26299]	protein_coding	5:145936578-146081791	+
ENSG00000156471	1.05119	2.07224	3.75376e-19	2.1922e-17	up	3444	5258	1608	2066	4990	PTDSS1	phosphatidylserine synthase 1 [Source:HGNC Symbol;Acc:HGNC:9587]	protein_coding	8:96261902-96336995	+
ENSG00000156510	-6.52017	0.0108952	0.000366648	0.00173115	down	0	0	14	16	3653	HKDC1	hexokinase domain containing 1 [Source:HGNC Symbol;Acc:HGNC:23302]	protein_coding	10:69220332-69267552	+
ENSG00000156535	-1.7745	0.292295	1.71305e-08	2.16894e-07	down	68	71	209	213	9031	CD109	CD109 molecule [Source:HGNC Symbol;Acc:HGNC:21685]	protein_coding	6:73695785-73828316	+
ENSG00000156697	1.09494	2.13605	9.8782e-16	3.92774e-14	up	1645	2255	725	883	2507	UTP14A	UTP14A small subunit processome component [Source:HGNC Symbol;Acc:HGNC:10665]	protein_coding	X:129906121-129929761	+
ENSG00000156804	-1.47568	0.359564	1.11936e-16	5.10208e-15	down	246	355	674	788	6744	FBXO32	F-box protein 32 [Source:HGNC Symbol;Acc:HGNC:16731]	protein_coding	8:123497889-123541206	-
ENSG00000156966	-3.33082	0.0993854	1.63747e-09	2.49804e-08	down	4	19	82	113	3539	B3GNT7	UDP-GlcNAc:betaGal beta-1,3-N-acetylglucosaminyltransferase 7 [Source:HGNC Symbol;Acc:HGNC:18811]	protein_coding	2:231395710-231401164	+
ENSG00000157087	-4.51027	0.0438807	1.93471e-09	2.8971e-08	down	2	5	62	76	8964	ATP2B2	ATPase plasma membrane Ca2+ transporting 2 [Source:HGNC Symbol;Acc:HGNC:815]	protein_coding	3:10324023-10708007	-
ENSG00000157110	-1.59626	0.330732	3.86221e-18	2.06811e-16	down	205	350	637	821	2874	RBPMS	RNA binding protein, mRNA processing factor [Source:HGNC Symbol;Acc:HGNC:19097]	protein_coding	8:30384511-30572256	+
ENSG00000157224	-1.48842	0.356403	1.85615e-30	2.99032e-28	down	2230	2932	6166	6528	3533	CLDN12	claudin 12 [Source:HGNC Symbol;Acc:HGNC:2034]	protein_coding	7:90383721-90513402	+
ENSG00000157404	-1.14558	0.452009	1.1552e-06	9.91655e-06	down	158	188	318	360	5147	KIT	KIT proto-oncogene, receptor tyrosine kinase [Source:HGNC Symbol;Acc:HGNC:6342]	protein_coding	4:54657918-54740715	+
ENSG00000157423	-1.16025	0.447434	0.0164096	0.0458734	down	29	35	57	70	21046	HYDIN	HYDIN axonemal central pair apparatus protein [Source:HGNC Symbol;Acc:HGNC:19368]	protein_coding	16:70802084-71230722	-
ENSG00000157445	-2.28805	0.204752	3.4643e-08	4.11314e-07	down	21	35	98	142	3789	CACNA2D3	calcium voltage-gated channel auxiliary subunit alpha2delta 3 [Source:HGNC Symbol;Acc:HGNC:15460]	protein_coding	3:54122547-55074557	+
ENSG00000157483	-2.41473	0.18754	4.89733e-30	7.62678e-28	down	95	158	534	637	8644	MYO1E	myosin IE [Source:HGNC Symbol;Acc:HGNC:7599]	protein_coding	15:59132434-59372871	-
ENSG00000157510	-2.19571	0.218286	5.00221e-05	0.000294987	down	13	20	64	67	6024	AFAP1L1	actin filament associated protein 1 like 1 [Source:HGNC Symbol;Acc:HGNC:26714]	protein_coding	5:149271859-149343637	+
ENSG00000157514	-1.85981	0.275513	1.31329e-14	4.46232e-13	down	87	164	332	458	2269	TSC22D3	TSC22 domain family member 3 [Source:HGNC Symbol;Acc:HGNC:3051]	protein_coding	X:107713221-107777342	-
ENSG00000157570	-4.67241	0.039216	0.000458719	0.00209597	down	2	0	23	24	4557	TSPAN18	tetraspanin 18 [Source:HGNC Symbol;Acc:HGNC:20660]	protein_coding	11:44726465-44932423	+
ENSG00000157653	1.85571	3.61929	0.00127038	0.00511611	up	40	104	17	16	1994	C9orf43	chromosome 9 open reading frame 43 [Source:HGNC Symbol;Acc:HGNC:23570]	protein_coding	9:113410054-113429690	+
ENSG00000157782	-1.9472	0.259319	0.0088474	0.0273606	down	6	14	33	32	1658	CABP1	calcium binding protein 1 [Source:HGNC Symbol;Acc:HGNC:1384]	protein_coding	12:120640552-120667324	+
ENSG00000157870	1.0046	2.00639	3.85414e-07	3.65429e-06	up	612	1254	326	473	2747	PRXL2B	peroxiredoxin like 2B [Source:HGNC Symbol;Acc:HGNC:28390]	protein_coding	1:2586491-2591469	+
ENSG00000157895	1.00474	2.00658	9.53e-07	8.33006e-06	up	419	616	183	273	4469	C12orf43	chromosome 12 open reading frame 43 [Source:HGNC Symbol;Acc:HGNC:25719]	protein_coding	12:121000486-121016502	-
ENSG00000157978	-2.1576	0.224128	3.63686e-05	0.000222038	down	13	27	53	104	2914	LDLRAP1	low density lipoprotein receptor adaptor protein 1 [Source:HGNC Symbol;Acc:HGNC:18640]	protein_coding	1:25543606-25568886	+
ENSG00000158023	-1.25693	0.418432	0.0128487	0.0374421	down	24	32	53	65	3729	CFAP251	cilia and flagella associated protein 251 [Source:HGNC Symbol;Acc:HGNC:28506]	protein_coding	12:121918592-122003927	+
ENSG00000158050	1.70223	3.25404	4.994e-08	5.74679e-07	up	187	423	59	102	1685	DUSP2	dual specificity phosphatase 2 [Source:HGNC Symbol;Acc:HGNC:3068]	protein_coding	2:96143169-96145440	-
ENSG00000158125	-1.08757	0.470553	4.39742e-05	0.000263141	down	96	158	198	274	5715	XDH	xanthine dehydrogenase [Source:HGNC Symbol;Acc:HGNC:12805]	protein_coding	2:31334321-31414742	-
ENSG00000158258	1.70646	3.26358	3.37424e-21	2.43466e-19	up	888	1075	244	291	14202	CLSTN2	calsyntenin 2 [Source:HGNC Symbol;Acc:HGNC:17448]	protein_coding	3:139935185-140577397	+
ENSG00000158423	-2.19574	0.218281	0.00296461	0.0106831	down	8	9	28	42	1488	RIBC1	RIB43A domain with coiled-coils 1 [Source:HGNC Symbol;Acc:HGNC:26537]	protein_coding	X:53422690-53431120	+
ENSG00000158445	-1.54033	0.343807	4.91764e-12	1.13598e-10	down	129	181	357	435	11871	KCNB1	potassium voltage-gated channel subfamily B member 1 [Source:HGNC Symbol;Acc:HGNC:6231]	protein_coding	20:49293394-49484297	-
ENSG00000158555	-1.06765	0.477095	9.29978e-08	1.00994e-06	down	253	433	480	784	3561	GDPD5	glycerophosphodiester phosphodiesterase domain containing 5 [Source:HGNC Symbol;Acc:HGNC:28804]	protein_coding	11:75434640-75525941	-
ENSG00000158792	1.08898	2.12724	0.000139671	0.000733605	up	227	548	113	199	2331	SPATA2L	spermatogenesis associated 2 like [Source:HGNC Symbol;Acc:HGNC:28393]	protein_coding	16:89696357-89701705	-
ENSG00000158813	-2.55816	0.169791	1.85066e-09	2.78463e-08	down	21	25	108	132	5235	EDA	ectodysplasin A [Source:HGNC Symbol;Acc:HGNC:3157]	protein_coding	X:69616067-70039472	+
ENSG00000159166	1.06168	2.08736	7.44372e-07	6.67186e-06	up	358	594	166	232	2627	LAD1	ladinin 1 [Source:HGNC Symbol;Acc:HGNC:6472]	protein_coding	1:201380833-201399915	-
ENSG00000159167	-1.24985	0.420492	6.80557e-25	6.94987e-23	down	2072	2688	4583	5414	3868	STC1	stanniocalcin 1 [Source:HGNC Symbol;Acc:HGNC:11373]	protein_coding	8:23841929-23854806	-
ENSG00000159217	-2.12622	0.229057	0.0135195	0.0390681	down	5	8	20	30	8796	IGF2BP1	insulin like growth factor 2 mRNA binding protein 1 [Source:HGNC Symbol;Acc:HGNC:28866]	protein_coding	17:48997385-49056145	+
ENSG00000159307	-2.77318	0.146282	0.000130388	0.000690476	down	7	7	32	55	9795	SCUBE1	signal peptide, CUB domain and EGF like domain containing 1 [Source:HGNC Symbol;Acc:HGNC:13441]	protein_coding	22:43197280-43343372	-
ENSG00000159433	-1.32108	0.400236	0.000101629	0.000553394	down	62	69	128	165	15637	STARD9	StAR related lipid transfer domain containing 9 [Source:HGNC Symbol;Acc:HGNC:19162]	protein_coding	15:42575606-42720998	+
ENSG00000159713	-1.73976	0.29942	0.000469666	0.00213659	down	17	32	60	82	1021	TPPP3	tubulin polymerization promoting protein family member 3 [Source:HGNC Symbol;Acc:HGNC:24162]	protein_coding	16:67389809-67393518	-
ENSG00000159905	-1.01073	0.496294	0.00123003	0.00497119	down	89	98	160	175	2382	ZNF221	zinc finger protein 221 [Source:HGNC Symbol;Acc:HGNC:13014]	protein_coding	19:43951223-43967709	+
ENSG00000160145	-1.18827	0.438828	5.70095e-08	6.4479e-07	down	183	220	372	443	16188	KALRN	kalirin RhoGEF kinase [Source:HGNC Symbol;Acc:HGNC:4814]	protein_coding	3:124033369-124726325	+
ENSG00000160179	-1.06335	0.478519	1.1138e-06	9.58592e-06	down	165	234	317	418	2976	ABCG1	ATP binding cassette subfamily G member 1 [Source:HGNC Symbol;Acc:HGNC:73]	protein_coding	21:42199689-42297244	+
ENSG00000160193	1.07385	2.10504	4.69279e-08	5.4202e-07	up	481	773	209	314	2106	WDR4	WD repeat domain 4 [Source:HGNC Symbol;Acc:HGNC:12756]	protein_coding	21:42843094-42879568	-
ENSG00000160208	1.1759	2.25933	3.94155e-21	2.82221e-19	up	2441	3444	1016	1276	5078	RRP1B	ribosomal RNA processing 1B [Source:HGNC Symbol;Acc:HGNC:23818]	protein_coding	21:43659560-43696079	+
ENSG00000160214	1.11952	2.17275	1.93167e-10	3.42496e-09	up	855	1359	339	561	2958	RRP1	ribosomal RNA processing 1 [Source:HGNC Symbol;Acc:HGNC:18785]	protein_coding	21:43789513-43805293	+
ENSG00000160223	1.00228	2.00316	0.00674231	0.021713	up	112	163	41	82	4246	ICOSLG	inducible T cell costimulator ligand [Source:HGNC Symbol;Acc:HGNC:17087]	protein_coding	21:44217014-44240966	-
ENSG00000160256	1.14392	2.20981	3.41555e-08	4.06559e-07	up	411	669	174	254	892	FAM207A	family with sequence similarity 207 member A [Source:HGNC Symbol;Acc:HGNC:15811]	protein_coding	21:44940012-44976989	+
ENSG00000160326	1.08557	2.12221	2.00594e-06	1.63842e-05	up	418	897	205	328	2491	SLC2A6	solute carrier family 2 member 6 [Source:HGNC Symbol;Acc:HGNC:11011]	protein_coding	9:133471094-133479127	-
ENSG00000160446	1.01659	2.02313	2.29038e-06	1.84176e-05	up	464	994	256	360	1146	ZDHHC12	zinc finger DHHC-type palmitoyltransferase 12 [Source:HGNC Symbol;Acc:HGNC:19159]	protein_coding	9:128720870-128724127	-
ENSG00000160471	-4.08368	0.0589781	0.00829293	0.0258986	down	0	2	9	20	1566	COX6B2	cytochrome c oxidase subunit 6B2 [Source:HGNC Symbol;Acc:HGNC:24380]	protein_coding	19:55349306-55354719	-
ENSG00000160602	1.27706	2.42345	0.0014776	0.00582314	up	82	157	36	49	3573	NEK8	NIMA related kinase 8 [Source:HGNC Symbol;Acc:HGNC:13387]	protein_coding	17:28725897-28743455	+
ENSG00000160606	1.78866	3.45493	2.0385e-12	5.00599e-11	up	342	695	95	165	1042	TLCD1	TLC domain containing 1 [Source:HGNC Symbol;Acc:HGNC:25177]	protein_coding	17:28724348-28727935	-
ENSG00000160767	1.2494	2.37742	1.66443e-10	2.98225e-09	up	1367	3065	603	997	3190	FAM189B	family with sequence similarity 189 member B [Source:HGNC Symbol;Acc:HGNC:1233]	protein_coding	1:155247205-155255483	-
ENSG00000160818	1.66159	3.16365	5.23034e-32	9.58281e-30	up	2931	3866	752	1172	2154	GPATCH4	G-patch domain containing 4 [Source:HGNC Symbol;Acc:HGNC:25982]	protein_coding	1:156594301-156601496	-
ENSG00000160862	1.98501	3.95866	5.14511e-34	1.12068e-31	up	1023	1444	245	303	1181	AZGP1	alpha-2-glycoprotein 1, zinc-binding [Source:HGNC Symbol;Acc:HGNC:910]	protein_coding	7:99966720-99976042	-
ENSG00000160932	1.48744	2.80391	4.13386e-15	1.53892e-13	up	1091	2254	395	634	1131	LY6E	lymphocyte antigen 6 family member E [Source:HGNC Symbol;Acc:HGNC:6727]	protein_coding	8:143017982-143023832	+
ENSG00000160949	1.36007	2.56698	3.17869e-11	6.59306e-10	up	682	1342	253	432	4531	TONSL	tonsoku like, DNA repair protein [Source:HGNC Symbol;Acc:HGNC:7801]	protein_coding	8:144428775-144444440	-
ENSG00000160957	1.09278	2.13285	9.47349e-10	1.51188e-08	up	1127	2235	531	832	3819	RECQL4	RecQ like helicase 4 [Source:HGNC Symbol;Acc:HGNC:9949]	protein_coding	8:144511288-144517845	-
ENSG00000161036	1.05673	2.08021	2.8993e-09	4.22637e-08	up	913	1581	394	658	2160	LRWD1	leucine rich repeats and WD repeat domain containing 1 [Source:HGNC Symbol;Acc:HGNC:21769]	protein_coding	7:102464956-102473168	+
ENSG00000161179	1.4002	2.63938	9.73505e-08	1.05366e-06	up	312	723	125	211	1309	YDJC	YdjC chitooligosaccharide deacetylase homolog [Source:HGNC Symbol;Acc:HGNC:27158]	protein_coding	22:21628089-21630064	-
ENSG00000161243	-1.98018	0.253458	0.0157441	0.0443208	down	7	8	22	31	2315	FBXO27	F-box protein 27 [Source:HGNC Symbol;Acc:HGNC:18753]	protein_coding	19:38990714-39032785	-
ENSG00000161381	-1.08358	0.471857	0.00546458	0.0181164	down	44	61	91	104	6230	PLXDC1	plexin domain containing 1 [Source:HGNC Symbol;Acc:HGNC:20945]	protein_coding	17:39063313-39154394	-
ENSG00000161405	4.03852	16.4329	1.8486e-07	1.8909e-06	up	58	71	3	4	9788	IKZF3	IKAROS family zinc finger 3 [Source:HGNC Symbol;Acc:HGNC:13178]	protein_coding	17:39757718-39864312	-
ENSG00000161547	1.17866	2.26366	1.40561e-22	1.13715e-20	up	5337	8503	2474	2818	1888	SRSF2	serine and arginine rich splicing factor 2 [Source:HGNC Symbol;Acc:HGNC:10783]	protein_coding	17:76734115-76737333	-
ENSG00000161618	1.56478	2.95833	1.21604e-09	1.90031e-08	up	397	780	112	237	3099	ALDH16A1	aldehyde dehydrogenase 16 family member A1 [Source:HGNC Symbol;Acc:HGNC:28114]	protein_coding	19:49453225-49471050	+
ENSG00000161638	-1.51372	0.350208	3.15665e-12	7.50527e-11	down	144	214	363	541	4250	ITGA5	integrin subunit alpha 5 [Source:HGNC Symbol;Acc:HGNC:6141]	protein_coding	12:54395261-54419266	-
ENSG00000161677	1.3721	2.58846	1.64538e-06	1.36479e-05	up	234	469	80	157	834	JOSD2	Josephin domain containing 2 [Source:HGNC Symbol;Acc:HGNC:28853]	protein_coding	19:50505998-50511220	-
ENSG00000161681	-3.50458	0.0881083	1.17839e-05	8.03128e-05	down	3	6	29	62	9636	SHANK1	SH3 and multiple ankyrin repeat domains 1 [Source:HGNC Symbol;Acc:HGNC:15474]	protein_coding	19:50659255-50719802	-
ENSG00000161847	1.06299	2.08926	3.53276e-07	3.37244e-06	up	543	1161	286	412	3484	RAVER1	ribonucleoprotein, PTB binding 1 [Source:HGNC Symbol;Acc:HGNC:30296]	protein_coding	19:10316212-10333638	-
ENSG00000161914	1.04078	2.05734	0.0146424	0.0418021	up	68	129	33	50	2154	ZNF653	zinc finger protein 653 [Source:HGNC Symbol;Acc:HGNC:25196]	protein_coding	19:11483427-11505839	-
ENSG00000161970	1.0902	2.12904	2.14624e-06	1.73777e-05	up	374	484	178	175	528	RPL26	ribosomal protein L26 [Source:HGNC Symbol;Acc:HGNC:10327]	protein_coding	17:8377516-8383213	-
ENSG00000162105	-2.67349	0.156747	6.79371e-07	6.15121e-06	down	11	16	72	78	10830	SHANK2	SH3 and multiple ankyrin repeat domains 2 [Source:HGNC Symbol;Acc:HGNC:14295]	protein_coding	11:70467854-71252577	-
ENSG00000162148	-2.16471	0.223027	0.00227506	0.00846937	down	8	11	29	47	1532	PPP1R32	protein phosphatase 1 regulatory subunit 32 [Source:HGNC Symbol;Acc:HGNC:28869]	protein_coding	11:61481120-61490931	+
ENSG00000162227	1.04618	2.06505	3.65254e-06	2.80669e-05	up	325	568	151	226	2023	TAF6L	TATA-box binding protein associated factor 6 like [Source:HGNC Symbol;Acc:HGNC:17305]	protein_coding	11:62771357-62787342	+
ENSG00000162344	-1.04078	0.486064	0.000237172	0.00117629	down	92	124	170	223	1821	FGF19	fibroblast growth factor 19 [Source:HGNC Symbol;Acc:HGNC:3675]	protein_coding	11:69698238-69704022	-
ENSG00000162385	1.08692	2.12421	4.5262e-13	1.22234e-11	up	1689	3101	881	1053	656	MAGOH	mago homolog, exon junction complex subunit [Source:HGNC Symbol;Acc:HGNC:6815]	protein_coding	1:53226900-53238518	-
ENSG00000162407	-1.35388	0.391238	5.18097e-09	7.20937e-08	down	127	186	327	371	3273	PLPP3	phospholipid phosphatase 3 [Source:HGNC Symbol;Acc:HGNC:9229]	protein_coding	1:56494761-56645301	-
ENSG00000162433	-1.43195	0.370629	9.04675e-15	3.15421e-13	down	274	337	682	775	6845	AK4	adenylate kinase 4 [Source:HGNC Symbol;Acc:HGNC:363]	protein_coding	1:65147549-65232145	+
ENSG00000162496	-1.57596	0.335419	0.00887342	0.0274115	down	17	17	41	50	2201	DHRS3	dehydrogenase/reductase 3 [Source:HGNC Symbol;Acc:HGNC:17693]	protein_coding	1:12567910-12618210	-
ENSG00000162542	1.41023	2.6578	0.00219396	0.00821328	up	73	99	26	31	2946	TMCO4	transmembrane and coiled-coil domains 4 [Source:HGNC Symbol;Acc:HGNC:27393]	protein_coding	1:19682240-19799945	-
ENSG00000162591	-2.29049	0.204406	5.12575e-09	7.13785e-08	down	24	41	108	172	7443	MEGF6	multiple EGF like domains 6 [Source:HGNC Symbol;Acc:HGNC:3232]	protein_coding	1:3487951-3611508	-
ENSG00000162598	-2.9923	0.125669	1.03538e-19	6.38053e-18	down	29	38	214	255	2028	C1orf87	chromosome 1 open reading frame 87 [Source:HGNC Symbol;Acc:HGNC:28547]	protein_coding	1:59987269-60073770	-
ENSG00000162645	-3.05639	0.120208	3.92814e-05	0.000237955	down	4	8	40	46	4088	GBP2	guanylate binding protein 2 [Source:HGNC Symbol;Acc:HGNC:4183]	protein_coding	1:89106132-89150456	-
ENSG00000162650	1.05619	2.07943	3.87292e-05	0.000235143	up	222	386	112	141	2448	ATXN7L2	ataxin 7 like 2 [Source:HGNC Symbol;Acc:HGNC:28713]	protein_coding	1:109483479-109492804	+
ENSG00000162772	-2.069	0.238325	9.144e-38	2.37338e-35	down	266	366	997	1349	1940	ATF3	activating transcription factor 3 [Source:HGNC Symbol;Acc:HGNC:785]	protein_coding	1:212565334-212620777	+
ENSG00000162783	-1.00273	0.499055	2.98256e-10	5.16572e-09	down	420	606	769	1044	4201	IER5	immediate early response 5 [Source:HGNC Symbol;Acc:HGNC:5393]	protein_coding	1:181088700-181092900	+
ENSG00000162873	-1.00553	0.498087	0.00549721	0.0181987	down	54	73	95	131	2970	KLHDC8A	kelch domain containing 8A [Source:HGNC Symbol;Acc:HGNC:25573]	protein_coding	1:205336061-205357090	-
ENSG00000162878	-1.25081	0.420212	2.98637e-09	4.34991e-08	down	162	254	367	501	2490	PKDCC	protein kinase domain containing, cytoplasmic [Source:HGNC Symbol;Acc:HGNC:25123]	protein_coding	2:42048021-42058517	+
ENSG00000162949	-1.31661	0.401477	1.93107e-08	2.42038e-07	down	125	192	282	414	2683	CAPN13	calpain 13 [Source:HGNC Symbol;Acc:HGNC:16663]	protein_coding	2:30722771-30820542	-
ENSG00000162975	1.20409	2.30391	1.04369e-12	2.70144e-11	up	1273	2475	569	835	2292	KCNF1	potassium voltage-gated channel modifier subfamily F member 1 [Source:HGNC Symbol;Acc:HGNC:6246]	protein_coding	2:10911934-10914225	+
ENSG00000162976	-1.11129	0.46288	3.43105e-06	2.65175e-05	down	133	208	311	326	1717	SLC66A3	solute carrier family 66 member 3 [Source:HGNC Symbol;Acc:HGNC:28503]	protein_coding	2:11155198-11178870	+
ENSG00000162989	-1.16033	0.447412	0.00814775	0.0255478	down	29	53	72	86	4628	KCNJ3	potassium inwardly rectifying channel subfamily J member 3 [Source:HGNC Symbol;Acc:HGNC:6264]	protein_coding	2:154697855-154858354	+
ENSG00000163082	-1.28707	0.409781	9.90105e-18	5.09727e-16	down	521	859	1357	1554	4983	SGPP2	sphingosine-1-phosphate phosphatase 2 [Source:HGNC Symbol;Acc:HGNC:19953]	protein_coding	2:222424543-222562621	+
ENSG00000163209	-1.5749	0.335666	0.00013056	0.000690997	down	34	42	84	118	900	SPRR3	small proline rich protein 3 [Source:HGNC Symbol;Acc:HGNC:11268]	protein_coding	1:153001747-153003856	+
ENSG00000163220	-5.77873	0.018215	9.12059e-22	6.90063e-20	down	4	4	166	223	573	S100A9	S100 calcium binding protein A9 [Source:HGNC Symbol;Acc:HGNC:10499]	protein_coding	1:153357854-153361023	+
ENSG00000163235	-1.46297	0.362747	7.48575e-19	4.2392e-17	down	408	487	989	1206	4117	TGFA	transforming growth factor alpha [Source:HGNC Symbol;Acc:HGNC:11765]	protein_coding	2:70447284-70554193	-
ENSG00000163328	-1.33787	0.395603	2.06346e-13	5.9144e-12	down	235	343	572	709	7346	GPR155	G protein-coupled receptor 155 [Source:HGNC Symbol;Acc:HGNC:22951]	protein_coding	2:174431571-174487094	-
ENSG00000163346	-1.36244	0.388923	1.47614e-28	2.01358e-26	down	1681	2544	3907	5674	3207	PBXIP1	PBX homeobox interacting protein 1 [Source:HGNC Symbol;Acc:HGNC:21199]	protein_coding	1:154944076-154956123	-
ENSG00000163354	-2.13476	0.227705	0.0162729	0.0455591	down	3	11	16	37	2419	DCST2	DC-STAMP domain containing 2 [Source:HGNC Symbol;Acc:HGNC:26562]	protein_coding	1:155018520-155033781	-
ENSG00000163359	-1.92845	0.262711	9.51674e-09	1.26223e-07	down	38	68	145	207	10532	COL6A3	collagen type VI alpha 3 chain [Source:HGNC Symbol;Acc:HGNC:2213]	protein_coding	2:237324003-237414328	-
ENSG00000163376	1.32234	2.50072	9.79355e-08	1.05854e-06	up	394	473	162	142	4680	KBTBD8	kelch repeat and BTB domain containing 8 [Source:HGNC Symbol;Acc:HGNC:30691]	protein_coding	3:66998307-67011210	+
ENSG00000163382	1.02646	2.03703	9.67757e-13	2.51886e-11	up	4189	8102	2207	2977	1111	NAXE	NAD(P)HX epimerase [Source:HGNC Symbol;Acc:HGNC:18453]	protein_coding	1:156591756-156609507	+
ENSG00000163430	-1.67659	0.312822	0.0032292	0.0114816	down	16	22	56	49	5682	FSTL1	follistatin like 1 [Source:HGNC Symbol;Acc:HGNC:3972]	protein_coding	3:120392293-120450993	-
ENSG00000163485	-4.79307	0.0360697	1.55233e-08	1.97615e-07	down	2	3	48	75	2901	ADORA1	adenosine A1 receptor [Source:HGNC Symbol;Acc:HGNC:262]	protein_coding	1:203090654-203167405	+
ENSG00000163617	-1.37413	0.385784	0.00144134	0.00570412	down	30	46	82	89	3889	CCDC191	coiled-coil domain containing 191 [Source:HGNC Symbol;Acc:HGNC:29272]	protein_coding	3:113964137-114056594	-
ENSG00000163637	-1.02873	0.490141	6.51458e-07	5.93296e-06	down	200	269	377	467	9947	PRICKLE2	prickle planar cell polarity protein 2 [Source:HGNC Symbol;Acc:HGNC:20340]	protein_coding	3:64092236-64445476	-
ENSG00000163683	-1.318	0.40109	1.2303e-23	1.11072e-21	down	1358	1754	3224	3608	6252	SMIM14	small integral membrane protein 14 [Source:HGNC Symbol;Acc:HGNC:27321]	protein_coding	4:39546336-39638902	-
ENSG00000163697	-1.22489	0.427831	3.17759e-23	2.7492e-21	down	1688	2314	3845	4356	8899	APBB2	amyloid beta precursor protein binding family B member 2 [Source:HGNC Symbol;Acc:HGNC:582]	protein_coding	4:40810027-41216714	-
ENSG00000163755	-1.1635	0.446428	1.30066e-20	8.90356e-19	down	1930	2543	4140	4673	4611	HPS3	HPS3 biogenesis of lysosomal organelles complex 2 subunit 1 [Source:HGNC Symbol;Acc:HGNC:15597]	protein_coding	3:149129638-149173732	+
ENSG00000163817	-5.47878	0.0224245	0.00101617	0.00420051	down	1	0	19	21	5425	SLC6A20	solute carrier family 6 member 20 [Source:HGNC Symbol;Acc:HGNC:30927]	protein_coding	3:45755449-45796536	-
ENSG00000163818	-1.1294	0.457106	6.55192e-07	5.95536e-06	down	142	211	303	373	4026	LZTFL1	leucine zipper transcription factor like 1 [Source:HGNC Symbol;Acc:HGNC:6741]	protein_coding	3:45823316-45916042	-
ENSG00000163898	-1.37319	0.386036	1.36696e-27	1.69177e-25	down	1045	1495	2655	3103	4001	LIPH	lipase H [Source:HGNC Symbol;Acc:HGNC:18483]	protein_coding	3:185506262-185552588	-
ENSG00000163993	-4.78773	0.0362035	0.00914399	0.028152	down	0	1	11	13	471	S100P	S100 calcium binding protein P [Source:HGNC Symbol;Acc:HGNC:10504]	protein_coding	4:6693878-6697170	+
ENSG00000164023	-1.44739	0.366684	7.27788e-15	2.58082e-13	down	250	330	661	727	6149	SGMS2	sphingomyelin synthase 2 [Source:HGNC Symbol;Acc:HGNC:28395]	protein_coding	4:107824563-107915047	+
ENSG00000164045	1.14246	2.20758	1.92239e-16	8.47302e-15	up	1713	2316	744	861	3844	CDC25A	cell division cycle 25A [Source:HGNC Symbol;Acc:HGNC:1725]	protein_coding	3:48157146-48188417	-
ENSG00000164051	1.13127	2.19052	2.46658e-09	3.63836e-08	up	525	813	219	318	1611	CCDC51	coiled-coil domain containing 51 [Source:HGNC Symbol;Acc:HGNC:25714]	protein_coding	3:48432164-48440456	-
ENSG00000164056	-1.23855	0.423798	2.60406e-24	2.52149e-22	down	1698	2312	3855	4455	2603	SPRY1	sprouty RTK signaling antagonist 1 [Source:HGNC Symbol;Acc:HGNC:11269]	protein_coding	4:123396795-123403760	+
ENSG00000164077	1.69729	3.24291	3.48556e-08	4.13051e-07	up	175	322	53	80	2370	MON1A	MON1 homolog A, secretory trafficking associated [Source:HGNC Symbol;Acc:HGNC:28207]	protein_coding	3:49907160-49930173	-
ENSG00000164081	1.03749	2.05266	9.46279e-06	6.60592e-05	up	301	496	132	209	1320	TEX264	testis expressed 264, ER-phagy receptor [Source:HGNC Symbol;Acc:HGNC:30247]	protein_coding	3:51662693-51704323	+
ENSG00000164136	-1.11501	0.461687	0.00991193	0.0300754	down	42	43	76	89	2015	IL15	interleukin 15 [Source:HGNC Symbol;Acc:HGNC:5977]	protein_coding	4:141636583-141733987	+
ENSG00000164142	-1.53012	0.346248	2.92259e-13	8.13971e-12	down	221	235	541	638	11517	FAM160A1	family with sequence similarity 160 member A1 [Source:HGNC Symbol;Acc:HGNC:34237]	protein_coding	4:151409176-151670503	+
ENSG00000164167	1.24528	2.37064	9.21938e-08	1.00228e-06	up	308	492	120	176	2226	LSM6	LSM6 homolog, U6 small nuclear RNA and mRNA degradation associated [Source:HGNC Symbol;Acc:HGNC:17017]	protein_coding	4:146175703-146200000	+
ENSG00000164171	-1.24266	0.422593	5.05871e-20	3.29148e-18	down	853	1145	1927	2230	7843	ITGA2	integrin subunit alpha 2 [Source:HGNC Symbol;Acc:HGNC:6137]	protein_coding	5:52989340-53094779	+
ENSG00000164211	-1.37833	0.384665	1.41147e-25	1.53358e-23	down	2918	3622	7242	7746	4631	STARD4	StAR related lipid transfer domain containing 4 [Source:HGNC Symbol;Acc:HGNC:18058]	protein_coding	5:111496033-111512590	-
ENSG00000164236	-3.8235	0.0706339	0.0178229	0.0490624	down	0	2	12	11	9586	ANKRD33B	ankyrin repeat domain 33B [Source:HGNC Symbol;Acc:HGNC:35240]	protein_coding	5:10564070-10657816	+
ENSG00000164362	1.32956	2.51326	0.000135001	0.000711878	up	116	210	49	63	4039	TERT	telomerase reverse transcriptase [Source:HGNC Symbol;Acc:HGNC:11730]	protein_coding	5:1253147-1295068	-
ENSG00000164398	-1.51412	0.35011	3.2047e-10	5.51273e-09	down	107	152	281	371	6535	ACSL6	acyl-CoA synthetase long chain family member 6 [Source:HGNC Symbol;Acc:HGNC:16496]	protein_coding	5:131949973-132012243	-
ENSG00000164400	-4.35385	0.0489057	0.00200207	0.0075861	down	1	1	13	24	788	CSF2	colony stimulating factor 2 [Source:HGNC Symbol;Acc:HGNC:2434]	protein_coding	5:132073789-132076170	+
ENSG00000164463	-1.43499	0.369849	8.6816e-13	2.27548e-11	down	240	278	592	649	7778	CREBRF	CREB3 regulatory factor [Source:HGNC Symbol;Acc:HGNC:24050]	protein_coding	5:173056352-173139284	+
ENSG00000164588	-1.15239	0.449878	9.65938e-06	6.72307e-05	down	99	157	226	269	9933	HCN1	hyperpolarization activated cyclic nucleotide gated potassium channel 1 [Source:HGNC Symbol;Acc:HGNC:4845]	protein_coding	5:45254948-45696498	-
ENSG00000164647	1.03725	2.05231	0.00739063	0.0234971	up	97	130	47	50	1219	STEAP1	STEAP family member 1 [Source:HGNC Symbol;Acc:HGNC:11378]	protein_coding	7:90154456-90164829	+
ENSG00000164674	-1.57732	0.335105	0.010036	0.0303926	down	14	19	42	44	2851	SYTL3	synaptotagmin like 3 [Source:HGNC Symbol;Acc:HGNC:15587]	protein_coding	6:158650014-158764876	+
ENSG00000164675	-1.96793	0.25562	0.00787056	0.0248035	down	6	15	39	29	3034	IQUB	IQ motif and ubiquitin domain containing [Source:HGNC Symbol;Acc:HGNC:21995]	protein_coding	7:123452193-123535077	-
ENSG00000164684	-1.63338	0.322333	6.91284e-10	1.12827e-08	down	90	110	244	307	14386	ZNF704	zinc finger protein 704 [Source:HGNC Symbol;Acc:HGNC:32291]	protein_coding	8:80628451-80874781	-
ENSG00000164818	1.00509	2.00706	1.09006e-09	1.72344e-08	up	1040	1872	509	752	3412	DNAAF5	dynein axonemal assembly factor 5 [Source:HGNC Symbol;Acc:HGNC:26013]	protein_coding	7:726699-786475	+
ENSG00000164855	1.24328	2.36736	2.20075e-10	3.86175e-09	up	629	1177	257	406	6051	TMEM184A	transmembrane protein 184A [Source:HGNC Symbol;Acc:HGNC:28797]	protein_coding	7:1542235-1560821	-
ENSG00000164889	1.36531	2.57631	1.23218e-19	7.50062e-18	up	2140	3704	773	1211	4119	SLC4A2	solute carrier family 4 member 2 [Source:HGNC Symbol;Acc:HGNC:11028]	protein_coding	7:151057210-151076526	+
ENSG00000164897	1.13831	2.20123	0.0140048	0.0402586	up	973	2425	463	859	1295	TMUB1	transmembrane and ubiquitin like domain containing 1 [Source:HGNC Symbol;Acc:HGNC:21709]	protein_coding	7:151081085-151083493	-
ENSG00000164938	-2.60205	0.164704	2.24114e-39	6.15917e-37	down	140	170	797	860	5605	TP53INP1	tumor protein p53 inducible nuclear protein 1 [Source:HGNC Symbol;Acc:HGNC:18022]	protein_coding	8:94925972-94949378	-
ENSG00000164949	-1.84338	0.278669	2.92094e-45	1.07032e-42	down	692	972	2397	2840	2187	GEM	GTP binding protein overexpressed in skeletal muscle [Source:HGNC Symbol;Acc:HGNC:4234]	protein_coding	8:94249253-94262350	-
ENSG00000164953	-1.23643	0.424421	2.31923e-07	2.3252e-06	down	122	183	293	333	4678	TMEM67	transmembrane protein 67 [Source:HGNC Symbol;Acc:HGNC:28396]	protein_coding	8:93754844-93819234	+
ENSG00000165029	-1.796	0.287972	2.76087e-29	3.87934e-27	down	294	427	996	1196	10408	ABCA1	ATP binding cassette subfamily A member 1 [Source:HGNC Symbol;Acc:HGNC:29]	protein_coding	9:104781006-104928155	-
ENSG00000165030	-1.16919	0.444671	2.10873e-07	2.13362e-06	down	163	202	318	412	2055	NFIL3	nuclear factor, interleukin 3 regulated [Source:HGNC Symbol;Acc:HGNC:7787]	protein_coding	9:91409045-91423832	-
ENSG00000165169	-1.28758	0.409637	2.87525e-19	1.69504e-17	down	1532	1853	3556	3736	2151	DYNLT3	dynein light chain Tctex-type 3 [Source:HGNC Symbol;Acc:HGNC:11694]	protein_coding	X:37836757-37847571	-
ENSG00000165186	-1.01638	0.494356	1.89415e-12	4.66991e-11	down	821	1040	1546	1779	12883	PTCHD1	patched domain containing 1 [Source:HGNC Symbol;Acc:HGNC:26392]	protein_coding	X:23334849-23404374	+
ENSG00000165195	-1.13263	0.456085	1.12579e-09	1.77692e-08	down	372	426	741	812	3590	PIGA	phosphatidylinositol glycan anchor biosynthesis class A [Source:HGNC Symbol;Acc:HGNC:8957]	protein_coding	X:15319452-15335554	-
ENSG00000165215	1.39466	2.62926	0.00424182	0.0145452	up	736	1850	286	558	1274	CLDN3	claudin 3 [Source:HGNC Symbol;Acc:HGNC:2045]	protein_coding	7:73768997-73770270	-
ENSG00000165271	1.29725	2.45761	2.85407e-20	1.8847e-18	up	2114	3645	849	1189	4834	NOL6	nucleolar protein 6 [Source:HGNC Symbol;Acc:HGNC:19910]	protein_coding	9:33461353-33473930	-
ENSG00000165288	-1.16599	0.445658	3.87857e-16	1.64733e-14	down	1322	1574	2738	3020	12921	BRWD3	bromodomain and WD repeat domain containing 3 [Source:HGNC Symbol;Acc:HGNC:17342]	protein_coding	X:80669503-80809877	-
ENSG00000165312	-1.96611	0.255942	1.1448e-10	2.12242e-09	down	64	67	211	246	3303	OTUD1	OTU deubiquitinase 1 [Source:HGNC Symbol;Acc:HGNC:27346]	protein_coding	10:23439075-23442377	+
ENSG00000165323	-2.53604	0.172416	5.17081e-08	5.91384e-07	down	22	18	90	121	19504	FAT3	FAT atypical cadherin 3 [Source:HGNC Symbol;Acc:HGNC:23112]	protein_coding	11:92224818-92896473	+
ENSG00000165424	-3.03676	0.121855	8.82702e-16	3.56284e-14	down	19	30	154	198	4930	ZCCHC24	zinc finger CCHC-type containing 24 [Source:HGNC Symbol;Acc:HGNC:26911]	protein_coding	10:79382325-79445624	-
ENSG00000165507	-1.61924	0.325506	5.36755e-15	1.95563e-13	down	164	315	516	761	2120	DEPP1	DEPP1 autophagy regulator [Source:HGNC Symbol;Acc:HGNC:23355]	protein_coding	10:44970981-44978809	-
ENSG00000165556	1.34468	2.53974	0.000206639	0.00103836	up	108	190	42	60	3448	CDX2	caudal type homeobox 2 [Source:HGNC Symbol;Acc:HGNC:1806]	protein_coding	13:27960918-27969315	-
ENSG00000165626	-1.66977	0.314303	5.25574e-05	0.000308284	down	32	40	90	113	1675	BEND7	BEN domain containing 7 [Source:HGNC Symbol;Acc:HGNC:23514]	protein_coding	10:13438484-13528974	-
ENSG00000165644	1.29271	2.44988	2.87922e-07	2.81417e-06	up	340	805	157	241	1250	COMTD1	catechol-O-methyltransferase domain containing 1 [Source:HGNC Symbol;Acc:HGNC:26309]	protein_coding	10:75233641-75236030	-
ENSG00000165684	1.03357	2.04708	5.20896e-08	5.95382e-07	up	527	939	265	355	5010	SNAPC4	small nuclear RNA activating complex polypeptide 4 [Source:HGNC Symbol;Acc:HGNC:11137]	protein_coding	9:136375577-136400170	-
ENSG00000165813	-1.25085	0.420199	1.5947e-16	7.12961e-15	down	952	1086	2020	2300	7228	CCDC186	coiled-coil domain containing 186 [Source:HGNC Symbol;Acc:HGNC:24349]	protein_coding	10:114120862-114174232	-
ENSG00000165895	-1.77893	0.2914	9.36473e-16	3.76309e-14	down	179	182	510	602	8156	ARHGAP42	Rho GTPase activating protein 42 [Source:HGNC Symbol;Acc:HGNC:26545]	protein_coding	11:100687288-100993941	+
ENSG00000165905	1.26402	2.40164	4.65981e-15	1.71422e-13	up	1863	3532	766	1182	2552	LARGE2	LARGE xylosyl- and glucuronyltransferase 2 [Source:HGNC Symbol;Acc:HGNC:16522]	protein_coding	11:45921621-45929096	+
ENSG00000165929	-1.63386	0.322225	1.39872e-30	2.28356e-28	down	537	742	1610	1872	5158	TC2N	tandem C2 domains, nuclear [Source:HGNC Symbol;Acc:HGNC:19859]	protein_coding	14:91779746-91867536	-
ENSG00000166016	-1.82638	0.28197	2.45562e-07	2.44793e-06	down	35	67	126	189	4905	ABTB2	ankyrin repeat and BTB domain containing 2 [Source:HGNC Symbol;Acc:HGNC:23842]	protein_coding	11:34150987-34358010	-
ENSG00000166033	-2.59052	0.166026	1.82274e-29	2.6612e-27	down	79	104	427	547	2091	HTRA1	HtrA serine peptidase 1 [Source:HGNC Symbol;Acc:HGNC:9476]	protein_coding	10:122458551-122514907	+
ENSG00000166046	-1.6013	0.32958	1.77624e-06	1.46149e-05	down	54	64	139	180	2277	TCP11L2	t-complex 11 like 2 [Source:HGNC Symbol;Acc:HGNC:28627]	protein_coding	12:106301929-106347003	+
ENSG00000166104	-1.28791	0.409544	4.65595e-18	2.47189e-16	down	529	798	1167	1691	3196		golgin subfamily A pseudogene	transcribed_unprocessed_pseudogene	15:62227896-62253235	-
ENSG00000166147	-2.01031	0.24822	0.00427576	0.0146481	down	11	10	27	51	11609	FBN1	fibrillin 1 [Source:HGNC Symbol;Acc:HGNC:3603]	protein_coding	15:48408313-48645721	-
ENSG00000166166	2.11219	4.32346	2.38576e-09	3.53355e-08	up	183	429	35	88	3217	TRMT61A	tRNA methyltransferase 61A [Source:HGNC Symbol;Acc:HGNC:23790]	protein_coding	14:103529196-103537073	+
ENSG00000166173	-1.21032	0.432173	6.4264e-06	4.6531e-05	down	88	154	220	264	4467	LARP6	La ribonucleoprotein 6, translational regulator [Source:HGNC Symbol;Acc:HGNC:24012]	protein_coding	15:70829130-70854157	-
ENSG00000166197	1.13303	2.19319	3.4372e-24	3.29407e-22	up	10163	13482	4310	5209	3723	NOLC1	nucleolar and coiled-body phosphoprotein 1 [Source:HGNC Symbol;Acc:HGNC:15608]	protein_coding	10:102152176-102163871	+
ENSG00000166228	1.0985	2.14132	8.18419e-11	1.56868e-09	up	1136	2216	563	784	787	PCBD1	pterin-4 alpha-carbinolamine dehydratase 1 [Source:HGNC Symbol;Acc:HGNC:8646]	protein_coding	10:70882280-70888565	-
ENSG00000166250	-1.98214	0.253115	0.000218247	0.00109159	down	26	16	80	71	5032	CLMP	CXADR like membrane protein [Source:HGNC Symbol;Acc:HGNC:24039]	protein_coding	11:123069872-123195248	-
ENSG00000166337	1.27243	2.41568	0.00339095	0.0119634	up	66	188	37	51	5312	TAF10	TATA-box binding protein associated factor 10 [Source:HGNC Symbol;Acc:HGNC:11543]	protein_coding	11:6606294-6612539	-
ENSG00000166426	-1.75582	0.296104	6.63354e-10	1.08743e-08	down	74	92	200	302	738	CRABP1	cellular retinoic acid binding protein 1 [Source:HGNC Symbol;Acc:HGNC:2338]	protein_coding	15:78340353-78348225	+
ENSG00000166439	-1.09238	0.468986	3.63702e-15	1.35937e-13	down	940	1171	1802	2192	7842	RNF169	ring finger protein 169 [Source:HGNC Symbol;Acc:HGNC:26961]	protein_coding	11:74748849-74842413	+
ENSG00000166477	-1.48424	0.357436	9.15338e-31	1.52731e-28	down	799	1118	2070	2657	2165	LEO1	LEO1 homolog, Paf1/RNA polymerase II complex component [Source:HGNC Symbol;Acc:HGNC:30401]	protein_coding	15:51938025-51971778	-
ENSG00000166510	-3.03883	0.121681	5.80075e-11	1.14592e-09	down	19	14	114	131	4085	CCDC68	coiled-coil domain containing 68 [Source:HGNC Symbol;Acc:HGNC:24350]	protein_coding	18:54901509-54959461	-
ENSG00000166575	-1.01735	0.494022	5.48408e-14	1.71957e-12	down	1218	1590	2366	2633	8980	TMEM135	transmembrane protein 135 [Source:HGNC Symbol;Acc:HGNC:26167]	protein_coding	11:87037844-87328824	+
ENSG00000166578	-1.07428	0.474909	0.00169816	0.00657276	down	59	80	115	143	1670	IQCD	IQ motif containing D [Source:HGNC Symbol;Acc:HGNC:25168]	protein_coding	12:113195441-113221094	-
ENSG00000166603	3.18496	9.0943	2.32927e-11	4.93532e-10	up	104	171	14	12	1714	MC4R	melanocortin 4 receptor [Source:HGNC Symbol;Acc:HGNC:6932]	protein_coding	18:60371062-60372775	-
ENSG00000166670	-1.46468	0.362317	6.11656e-07	5.58682e-06	down	70	104	203	214	1759	MMP10	matrix metallopeptidase 10 [Source:HGNC Symbol;Acc:HGNC:7156]	protein_coding	11:102770502-102780628	-
ENSG00000166710	-1.01037	0.496417	7.97851e-22	6.06107e-20	down	22960	36479	45795	58542	943	B2M	beta-2-microglobulin [Source:HGNC Symbol;Acc:HGNC:914]	protein_coding	15:44711487-44718851	+
ENSG00000166736	-1.03133	0.489258	0.00581277	0.0191215	down	43	90	93	142	2205	HTR3A	5-hydroxytryptamine receptor 3A [Source:HGNC Symbol;Acc:HGNC:5297]	protein_coding	11:113975075-113990313	+
ENSG00000166750	-1.15891	0.447852	6.59313e-14	2.05012e-12	down	519	680	1098	1259	10555	SLFN5	schlafen family member 5 [Source:HGNC Symbol;Acc:HGNC:28286]	protein_coding	17:35243071-35273655	+
ENSG00000166793	-2.20092	0.217498	4.54352e-07	4.26252e-06	down	17	40	90	136	1690	YPEL4	yippee like 4 [Source:HGNC Symbol;Acc:HGNC:18328]	protein_coding	11:57645087-57649944	-
ENSG00000166813	-1.52923	0.346463	0.0051819	0.0173454	down	20	23	43	69	4567	KIF7	kinesin family member 7 [Source:HGNC Symbol;Acc:HGNC:30497]	protein_coding	15:89608789-89655467	-
ENSG00000166831	-3.48833	0.0891062	0.00129606	0.00520093	down	1	4	15	34	2017	RBPMS2	RNA binding protein, mRNA processing factor 2 [Source:HGNC Symbol;Acc:HGNC:19098]	protein_coding	15:64739891-64775589	-
ENSG00000166924	-1.1214	0.459648	2.30217e-05	0.000146386	down	95	168	208	290	3584	NYAP1	neuronal tyrosine phosphorylated phosphoinositide-3-kinase adaptor 1 [Source:HGNC Symbol;Acc:HGNC:22009]	protein_coding	7:100483927-100494802	+
ENSG00000166949	-1.24979	0.420511	2.02547e-25	2.1754e-23	down	1461	1979	3171	4059	6464	SMAD3	SMAD family member 3 [Source:HGNC Symbol;Acc:HGNC:6769]	protein_coding	15:67063763-67195173	+
ENSG00000166960	2.16235	4.47644	3.34152e-18	1.7996e-16	up	330	510	72	92	3354	CCDC178	coiled-coil domain containing 178 [Source:HGNC Symbol;Acc:HGNC:29588]	protein_coding	18:32937402-33441101	-
ENSG00000167080	-1.20074	0.435051	1.43123e-10	2.62223e-09	down	227	364	511	676	8657	B4GALNT2	beta-1,4-N-acetyl-galactosaminyltransferase 2 [Source:HGNC Symbol;Acc:HGNC:24136]	protein_coding	17:49132460-49176840	+
ENSG00000167103	-1.03173	0.489122	0.00390643	0.0135644	down	49	104	103	168	2176	PIP5KL1	phosphatidylinositol-4-phosphate 5-kinase like 1 [Source:HGNC Symbol;Acc:HGNC:28711]	protein_coding	9:127920881-127930785	-
ENSG00000167105	-1.75184	0.296923	0.000145924	0.000761739	down	18	51	73	126	2693	TMEM92	transmembrane protein 92 [Source:HGNC Symbol;Acc:HGNC:26579]	protein_coding	17:50271406-50281485	+
ENSG00000167107	-3.62217	0.0812118	4.74579e-07	4.43004e-06	down	5	5	47	63	2177	ACSF2	acyl-CoA synthetase family member 2 [Source:HGNC Symbol;Acc:HGNC:26101]	protein_coding	17:50426158-50474845	+
ENSG00000167112	1.06684	2.09485	2.31473e-12	5.63251e-11	up	1414	2500	670	953	5426	TRUB2	TruB pseudouridine synthase family member 2 [Source:HGNC Symbol;Acc:HGNC:17170]	protein_coding	9:128305159-128322447	-
ENSG00000167118	1.03853	2.05413	1.92749e-12	4.74584e-11	up	1108	1619	528	634	2595	URM1	ubiquitin related modifier 1 [Source:HGNC Symbol;Acc:HGNC:28378]	protein_coding	9:128371361-128392016	+
ENSG00000167280	-1.06257	0.478778	7.52125e-08	8.31207e-07	down	267	476	520	839	4603	ENGASE	endo-beta-N-acetylglucosaminidase [Source:HGNC Symbol;Acc:HGNC:24622]	protein_coding	17:79074824-79088599	+
ENSG00000167332	-1.182	0.440739	5.67626e-13	1.51757e-11	down	408	527	861	1011	2792	OR51E2	olfactory receptor family 51 subfamily E member 2 [Source:HGNC Symbol;Acc:HGNC:15195]	protein_coding	11:4680171-4697854	-
ENSG00000167371	-2.07228	0.237783	0.0104429	0.0314009	down	5	11	20	39	2462	PRRT2	proline rich transmembrane protein 2 [Source:HGNC Symbol;Acc:HGNC:30500]	protein_coding	16:29811382-29815892	+
ENSG00000167394	1.0703	2.09987	5.20155e-05	0.000305585	up	226	409	100	164	2685	ZNF668	zinc finger protein 668 [Source:HGNC Symbol;Acc:HGNC:25821]	protein_coding	16:31060843-31074240	-
ENSG00000167513	1.1907	2.28264	1.38489e-09	2.13362e-08	up	828	1620	342	591	2664	CDT1	chromatin licensing and DNA replication factor 1 [Source:HGNC Symbol;Acc:HGNC:24576]	protein_coding	16:88803789-88809258	+
ENSG00000167526	1.08689	2.12415	6.59736e-13	1.75379e-11	up	8486	16614	3991	6236	2187	RPL13	ribosomal protein L13 [Source:HGNC Symbol;Acc:HGNC:10303]	protein_coding	16:89560677-89564542	+
ENSG00000167549	-1.59126	0.331882	1.08384e-06	9.35989e-06	down	47	92	145	219	2677	CORO6	coronin 6 [Source:HGNC Symbol;Acc:HGNC:21356]	protein_coding	17:29614756-29622912	-
ENSG00000167554	-2.65141	0.159165	0.00556227	0.0183777	down	2	7	24	23	2921	ZNF610	zinc finger protein 610 [Source:HGNC Symbol;Acc:HGNC:26687]	protein_coding	19:52336243-52367778	+
ENSG00000167555	-2.65583	0.158678	7.24634e-06	5.18849e-05	down	10	12	54	69	3994	ZNF528	zinc finger protein 528 [Source:HGNC Symbol;Acc:HGNC:29384]	protein_coding	19:52397849-52418412	+
ENSG00000167600	-2.53604	0.172415	8.03764e-05	0.000449588	down	6	15	42	63	2612	CYP2S1	cytochrome P450 family 2 subfamily S member 1 [Source:HGNC Symbol;Acc:HGNC:15654]	protein_coding	19:41193210-41207539	+
ENSG00000167693	-1.812	0.284796	0.00153426	0.00602359	down	10	29	53	62	3045	NXN	nucleoredoxin [Source:HGNC Symbol;Acc:HGNC:18008]	protein_coding	17:799310-979776	-
ENSG00000167695	1.03543	2.04973	8.26808e-07	7.32262e-06	up	377	588	191	218	2224	TLCD3A	TLC domain containing 3A [Source:HGNC Symbol;Acc:HGNC:29646]	protein_coding	17:732412-742968	+
ENSG00000167716	1.69377	3.23502	9.67344e-17	4.4417e-15	up	538	911	153	239	6982	WDR81	WD repeat domain 81 [Source:HGNC Symbol;Acc:HGNC:26600]	protein_coding	17:1716523-1738599	+
ENSG00000167723	1.32149	2.49924	1.26147e-17	6.40605e-16	up	1007	1485	374	503	5927	TRPV3	transient receptor potential cation channel subfamily V member 3 [Source:HGNC Symbol;Acc:HGNC:18084]	protein_coding	17:3510502-3557812	-
ENSG00000167747	1.13285	2.19292	1.66508e-13	4.84444e-12	up	1624	3040	781	1052	717	C19orf48	chromosome 19 open reading frame 48 [Source:HGNC Symbol;Acc:HGNC:29667]	transcribed_unitary_pseudogene	19:50797704-50804929	-
ENSG00000167766	-2.65638	0.158617	1.29407e-42	4.39701e-40	down	117	159	685	847	2726	ZNF83	zinc finger protein 83 [Source:HGNC Symbol;Acc:HGNC:13158]	protein_coding	19:52594060-52690496	-
ENSG00000167772	-3.96036	0.0642413	7.58175e-24	7.01425e-22	down	12	20	181	257	1872	ANGPTL4	angiopoietin like 4 [Source:HGNC Symbol;Acc:HGNC:16039]	protein_coding	19:8363289-8374370	+
ENSG00000167775	1.34359	2.53781	1.23563e-12	3.15458e-11	up	1018	2004	385	649	1253	CD320	CD320 molecule [Source:HGNC Symbol;Acc:HGNC:16692]	protein_coding	19:8302127-8308358	-
ENSG00000167785	-1.07499	0.474675	5.99417e-06	4.37917e-05	down	145	194	299	327	7008	ZNF558	zinc finger protein 558 [Source:HGNC Symbol;Acc:HGNC:26422]	protein_coding	19:8806170-8832314	-
ENSG00000167895	-2.17072	0.2221	0.00771835	0.0243938	down	7	7	23	34	4426	TMC8	transmembrane channel like 8 [Source:HGNC Symbol;Acc:HGNC:20474]	protein_coding	17:78130770-78142968	+
ENSG00000167914	1.50912	2.84636	2.14669e-11	4.56918e-10	up	366	626	143	157	2135	GSDMA	gasdermin A [Source:HGNC Symbol;Acc:HGNC:13311]	protein_coding	17:39953263-39977768	+
ENSG00000167920	1.84128	3.58327	1.04312e-05	7.1933e-05	up	108	143	33	28	2070	TMEM99	transmembrane protein 99 (putative) [Source:HGNC Symbol;Acc:HGNC:28305]	lncRNA	17:40819106-40836270	+
ENSG00000167962	1.14624	2.21337	2.95538e-12	7.05367e-11	up	1153	2063	503	762	3366	ZNF598	zinc finger protein 598, E3 ubiquitin ligase [Source:HGNC Symbol;Acc:HGNC:28079]	protein_coding	16:1997654-2009821	-
ENSG00000167965	1.46341	2.75759	1.55118e-12	3.87547e-11	up	790	1772	314	480	1671	MLST8	MTOR associated protein, LST8 homolog [Source:HGNC Symbol;Acc:HGNC:24825]	protein_coding	16:2204248-2209453	+
ENSG00000167977	1.0118	2.01643	4.62254e-11	9.30885e-10	up	1100	1903	570	718	2434	KCTD5	potassium channel tetramerization domain containing 5 [Source:HGNC Symbol;Acc:HGNC:21423]	protein_coding	16:2682523-2709030	+
ENSG00000168016	-1.95101	0.258635	1.01592e-06	8.82228e-06	down	32	37	103	135	10611	TRANK1	tetratricopeptide repeat and ankyrin repeat containing 1 [Source:HGNC Symbol;Acc:HGNC:29011]	protein_coding	3:36826819-36945057	-
ENSG00000168026	-1.22102	0.428978	0.00519913	0.0173937	down	40	40	70	99	4212	TTC21A	tetratricopeptide repeat domain 21A [Source:HGNC Symbol;Acc:HGNC:30761]	protein_coding	3:39107680-39138903	+
ENSG00000168077	-1.30809	0.403856	0.00199334	0.00755917	down	28	59	84	100	3787	SCARA3	scavenger receptor class A member 3 [Source:HGNC Symbol;Acc:HGNC:19000]	protein_coding	8:27633868-27676776	+
ENSG00000168209	-2.08569	0.235584	1.67346e-48	7.10764e-46	down	634	1078	2555	3805	1744	DDIT4	DNA damage inducible transcript 4 [Source:HGNC Symbol;Acc:HGNC:24944]	protein_coding	10:72273919-72276036	+
ENSG00000168273	1.0206	2.02876	0.0130209	0.0378552	up	71	167	40	60	1769	SMIM4	small integral membrane protein 4 [Source:HGNC Symbol;Acc:HGNC:37257]	protein_coding	3:52534013-52579237	+
ENSG00000168298	-2.88068	0.135777	0.000388561	0.00181977	down	8	3	29	48	787	H1-4	H1.4 linker histone, cluster member [Source:HGNC Symbol;Acc:HGNC:4718]	protein_coding	6:26156329-26157115	+
ENSG00000168348	-2.44559	0.183571	0.0175252	0.0484053	down	3	5	21	16	2891	INSM2	INSM transcriptional repressor 2 [Source:HGNC Symbol;Acc:HGNC:17539]	protein_coding	14:35534164-35537054	+
ENSG00000168386	-1.65176	0.318251	0.0128996	0.0375562	down	11	16	35	39	5635	FILIP1L	filamin A interacting protein 1 like [Source:HGNC Symbol;Acc:HGNC:24589]	protein_coding	3:99828811-100114513	-
ENSG00000168394	-1.0701	0.476286	1.57136e-11	3.42655e-10	down	450	754	920	1287	2685	TAP1	transporter 1, ATP binding cassette subfamily B member [Source:HGNC Symbol;Acc:HGNC:43]	protein_coding	6:32845209-32853816	-
ENSG00000168398	-2.37606	0.192635	5.20156e-09	7.23265e-08	down	20	37	119	136	3996	BDKRB2	bradykinin receptor B2 [Source:HGNC Symbol;Acc:HGNC:1030]	protein_coding	14:96204679-96244166	+
ENSG00000168405	-1.3773	0.384939	1.14492e-07	1.21789e-06	down	94	135	234	288	1681	CMAHP	cytidine monophospho-N-acetylneuraminic acid hydroxylase, pseudogene [Source:HGNC Symbol;Acc:HGNC:2098]	transcribed_unitary_pseudogene	6:25061626-25452263	-
ENSG00000168453	-2.44419	0.18375	0.0117115	0.0346306	down	3	6	20	22	5474	HR	HR lysine demethylase and nuclear receptor corepressor [Source:HGNC Symbol;Acc:HGNC:5172]	protein_coding	8:22114419-22133384	-
ENSG00000168490	2.16012	4.46952	0.00333574	0.0118065	up	32	49	6	10	2976	PHYHIP	phytanoyl-CoA 2-hydroxylase interacting protein [Source:HGNC Symbol;Acc:HGNC:16865]	protein_coding	8:22219703-22232101	-
ENSG00000168569	1.05352	2.07558	0.000294406	0.00142277	up	181	421	114	130	1273	TMEM223	transmembrane protein 223 [Source:HGNC Symbol;Acc:HGNC:28464]	protein_coding	11:62771629-62792006	-
ENSG00000168675	-1.10048	0.46636	5.0757e-09	7.07342e-08	down	238	350	501	602	8484	LDLRAD4	low density lipoprotein receptor class A domain containing 4 [Source:HGNC Symbol;Acc:HGNC:1224]	protein_coding	18:13217498-13652755	+
ENSG00000168702	-2.67592	0.156483	3.32425e-24	3.20225e-22	down	53	78	347	382	15850	LRP1B	LDL receptor related protein 1B [Source:HGNC Symbol;Acc:HGNC:6693]	protein_coding	2:140231423-142131016	-
ENSG00000168778	-1.23273	0.425511	5.82003e-05	0.000337884	down	63	133	183	209	2908	TCTN2	tectonic family member 2 [Source:HGNC Symbol;Acc:HGNC:25774]	protein_coding	12:123671110-123708399	+
ENSG00000168779	-1.11475	0.46177	7.96007e-05	0.000445516	down	90	126	168	247	3478	SHOX2	short stature homeobox 2 [Source:HGNC Symbol;Acc:HGNC:10854]	protein_coding	3:158095905-158106420	-
ENSG00000168811	1.90222	3.73787	0.000175463	0.00089911	up	70	101	13	28	1444	IL12A	interleukin 12A [Source:HGNC Symbol;Acc:HGNC:5969]	protein_coding	3:159988835-159996019	+
ENSG00000168824	-1.79924	0.287327	9.40613e-09	1.25023e-07	down	49	77	174	208	1483	NSG1	neuronal vesicle trafficking associated 1 [Source:HGNC Symbol;Acc:HGNC:18790]	protein_coding	4:4348140-4419058	+
ENSG00000168874	3.53451	11.5876	6.53886e-22	5.02873e-20	up	201	401	15	30	5658	ATOH8	atonal bHLH transcription factor 8 [Source:HGNC Symbol;Acc:HGNC:24126]	protein_coding	2:85751344-85791383	+
ENSG00000168913	3.42105	10.7112	0.000951901	0.00396813	up	23	37	1	4	1028	ENHO	energy homeostasis associated [Source:HGNC Symbol;Acc:HGNC:24838]	protein_coding	9:34521043-34522990	-
ENSG00000168939	-2.28561	0.205099	2.43901e-17	1.18698e-15	down	76	83	335	351	3424	SPRY3	sprouty RTK signaling antagonist 3 [Source:HGNC Symbol;Acc:HGNC:11271]	protein_coding	X:155612572-155782459	+
ENSG00000168994	-1.34455	0.393775	0.00626363	0.0203999	down	23	35	61	67	1878	PXDC1	PX domain containing 1 [Source:HGNC Symbol;Acc:HGNC:21361]	protein_coding	6:3722614-3751713	-
ENSG00000169031	-1.38964	0.38166	1.58702e-11	3.44862e-10	down	178	232	422	528	8038	COL4A3	collagen type IV alpha 3 chain [Source:HGNC Symbol;Acc:HGNC:2204]	protein_coding	2:227164624-227314792	+
ENSG00000169064	-2.57228	0.168139	0.00241944	0.0089255	down	6	5	31	27	3807	ZBBX	zinc finger B-box domain containing [Source:HGNC Symbol;Acc:HGNC:26245]	protein_coding	3:167239843-167407874	-
ENSG00000169067	-3.67898	0.0780757	6.64856e-10	1.08894e-08	down	4	12	91	81	2794	ACTBL2	actin beta like 2 [Source:HGNC Symbol;Acc:HGNC:17780]	protein_coding	5:57480018-57482811	-
ENSG00000169071	-2.93648	0.130627	5.01906e-08	5.76498e-07	down	13	12	63	112	4158	ROR2	receptor tyrosine kinase like orphan receptor 2 [Source:HGNC Symbol;Acc:HGNC:10257]	protein_coding	9:91563091-91950228	-
ENSG00000169122	1.09158	2.13108	0.0036411	0.0127234	up	100	154	52	51	3438	FAM110B	family with sequence similarity 110 member B [Source:HGNC Symbol;Acc:HGNC:28587]	protein_coding	8:57994509-58204279	+
ENSG00000169126	-2.40258	0.189126	3.05835e-05	0.000189882	down	11	15	54	67	3603	ODAD2	outer dynein arm docking complex subunit 2 [Source:HGNC Symbol;Acc:HGNC:25583]	protein_coding	10:27775186-27999079	-
ENSG00000169136	2.17071	4.50246	2.77424e-18	1.51099e-16	up	348	656	77	116	2007	ATF5	activating transcription factor 5 [Source:HGNC Symbol;Acc:HGNC:790]	protein_coding	19:49928702-49933935	+
ENSG00000169213	-1.13392	0.455675	2.96114e-21	2.15322e-19	down	16190	19557	31850	37952	12780	RAB3B	RAB3B, member RAS oncogene family [Source:HGNC Symbol;Acc:HGNC:9778]	protein_coding	1:51907956-51990700	-
ENSG00000169230	1.04857	2.06847	1.15942e-14	3.96835e-13	up	3872	7101	1977	2595	1226	PRELID1	PRELI domain containing 1 [Source:HGNC Symbol;Acc:HGNC:30255]	protein_coding	5:177303799-177306949	+
ENSG00000169239	-1.16923	0.444658	0.000513085	0.0023116	down	64	81	141	145	6837	CA5B	carbonic anhydrase 5B [Source:HGNC Symbol;Acc:HGNC:1378]	protein_coding	X:15688830-15788411	+
ENSG00000169247	-1.88363	0.271002	0.0127977	0.037311	down	10	9	34	28	26468	SH3TC2	SH3 domain and tetratricopeptide repeats 2 [Source:HGNC Symbol;Acc:HGNC:29427]	protein_coding	5:148923639-149063163	-
ENSG00000169288	1.1073	2.15442	7.22612e-11	1.3965e-09	up	835	1113	379	415	1175	MRPL1	mitochondrial ribosomal protein L1 [Source:HGNC Symbol;Acc:HGNC:14275]	protein_coding	4:77862830-77952785	+
ENSG00000169302	-1.0112	0.496133	2.7324e-13	7.64419e-12	down	791	1094	1543	1790	5333	STK32A	serine/threonine kinase 32A [Source:HGNC Symbol;Acc:HGNC:28317]	protein_coding	5:147234963-147387855	+
ENSG00000169403	-2.21049	0.21606	1.3894e-05	9.29648e-05	down	17	22	56	107	3993	PTAFR	platelet activating factor receptor [Source:HGNC Symbol;Acc:HGNC:9582]	protein_coding	1:28147166-28193936	-
ENSG00000169429	-1.37784	0.384794	1.00668e-08	1.32953e-07	down	138	166	336	361	1642	CXCL8	C-X-C motif chemokine ligand 8 [Source:HGNC Symbol;Acc:HGNC:6025]	protein_coding	4:73740541-73743716	+
ENSG00000169436	-1.52897	0.346526	5.6013e-30	8.51033e-28	down	715	1059	1872	2644	6394	COL22A1	collagen type XXII alpha 1 chain [Source:HGNC Symbol;Acc:HGNC:22989]	protein_coding	8:138588235-138914041	-
ENSG00000169507	1.16695	2.24537	2.42928e-11	5.12977e-10	up	768	978	293	400	3737	SLC38A11	solute carrier family 38 member 11 [Source:HGNC Symbol;Acc:HGNC:26836]	protein_coding	2:164896186-164955525	-
ENSG00000169562	3.04747	8.26762	1.59733e-05	0.000104969	up	49	79	2	12	1937	GJB1	gap junction protein beta 1 [Source:HGNC Symbol;Acc:HGNC:4283]	protein_coding	X:71212811-71225516	+
ENSG00000169710	1.23625	2.35586	1.33475e-14	4.52702e-13	up	6382	12380	2572	4358	8464	FASN	fatty acid synthase [Source:HGNC Symbol;Acc:HGNC:3594]	protein_coding	17:82078338-82098294	-
ENSG00000169715	1.51449	2.85698	6.197e-14	1.93338e-12	up	477	806	169	221	746	MT1E	metallothionein 1E [Source:HGNC Symbol;Acc:HGNC:7397]	protein_coding	16:56625475-56627112	+
ENSG00000169750	1.19596	2.29097	2.46672e-09	3.63836e-08	up	924	2065	435	682	1038	RAC3	Rac family small GTPase 3 [Source:HGNC Symbol;Acc:HGNC:9803]	protein_coding	17:82031678-82034204	+
ENSG00000169851	-3.06786	0.119256	3.37618e-46	1.31446e-43	down	80	100	586	751	6403	PCDH7	protocadherin 7 [Source:HGNC Symbol;Acc:HGNC:8659]	protein_coding	4:30720415-31146805	+
ENSG00000169856	-3.69886	0.0770073	2.65156e-07	2.62043e-06	down	7	3	50	70	4352	ONECUT1	one cut homeobox 1 [Source:HGNC Symbol;Acc:HGNC:8138]	protein_coding	15:52755053-52791078	-
ENSG00000169862	-1.10151	0.466029	0.00027476	0.00133786	down	84	102	165	188	5888	CTNND2	catenin delta 2 [Source:HGNC Symbol;Acc:HGNC:2516]	protein_coding	5:10971836-11904446	-
ENSG00000169891	-1.5354	0.344985	5.82765e-08	6.57652e-07	down	87	97	210	267	7978	REPS2	RALBP1 associated Eps domain containing 2 [Source:HGNC Symbol;Acc:HGNC:9963]	protein_coding	X:16946658-17153272	+
ENSG00000169903	5.19646	36.6683	3.43145e-05	0.000210805	up	33	49	0	2	1491	TM4SF4	transmembrane 4 L six family member 4 [Source:HGNC Symbol;Acc:HGNC:11856]	protein_coding	3:149474697-149503394	+
ENSG00000169908	-1.0122	0.495791	2.61669e-20	1.74024e-18	down	6297	8661	12199	14300	1555	TM4SF1	transmembrane 4 L six family member 1 [Source:HGNC Symbol;Acc:HGNC:11853]	protein_coding	3:149369022-149377692	-
ENSG00000169918	-1.20772	0.432951	0.000105727	0.000572371	down	61	122	152	213	10964	OTUD7A	OTU deubiquitinase 7A [Source:HGNC Symbol;Acc:HGNC:20718]	protein_coding	15:31475398-31870789	-
ENSG00000169933	-1.51651	0.349529	9.36234e-20	5.81274e-18	down	359	437	893	1134	8453	FRMPD4	FERM and PDZ domain containing 4 [Source:HGNC Symbol;Acc:HGNC:29007]	protein_coding	X:11822423-12724523	+
ENSG00000169957	1.04828	2.06806	3.62044e-09	5.18856e-08	up	831	1524	391	599	2289	ZNF768	zinc finger protein 768 [Source:HGNC Symbol;Acc:HGNC:26273]	protein_coding	16:30524004-30526821	-
ENSG00000169972	1.2508	2.37973	3.25113e-08	3.88722e-07	up	379	763	168	245	1257	PUSL1	pseudouridine synthase like 1 [Source:HGNC Symbol;Acc:HGNC:26914]	protein_coding	1:1308597-1311677	+
ENSG00000170074	-3.84758	0.0694645	7.18301e-07	6.46609e-06	down	3	5	43	58	1912	FAM153A	family with sequence similarity 153 member A [Source:HGNC Symbol;Acc:HGNC:29940]	protein_coding	5:177707981-177783398	-
ENSG00000170099	2.67596	6.39066	0.00364309	0.012728	up	23	36	4	4	1477	SERPINA6	serpin family A member 6 [Source:HGNC Symbol;Acc:HGNC:1540]	protein_coding	14:94304248-94323389	-
ENSG00000170345	-1.34494	0.393671	3.91619e-16	1.65954e-14	down	325	539	862	1041	2104	FOS	Fos proto-oncogene, AP-1 transcription factor subunit [Source:HGNC Symbol;Acc:HGNC:3796]	protein_coding	14:75278826-75282230	+
ENSG00000170370	-3.57479	0.083923	0.00234522	0.00869936	down	1	3	13	29	2595	EMX2	empty spiracles homeobox 2 [Source:HGNC Symbol;Acc:HGNC:3341]	protein_coding	10:117542445-117549546	+
ENSG00000170379	-3.49632	0.0886143	0.0141278	0.0405761	down	0	3	11	17	5561	TCAF2	TRPM8 channel associated factor 2 [Source:HGNC Symbol;Acc:HGNC:26878]	protein_coding	7:143620952-143730410	+
ENSG00000170382	-1.37367	0.385909	0.00652118	0.0211099	down	21	33	55	67	3468	LRRN2	leucine rich repeat neuronal 2 [Source:HGNC Symbol;Acc:HGNC:16914]	protein_coding	1:204617170-204685738	-
ENSG00000170396	2.02854	4.07992	1.38633e-13	4.10583e-12	up	351	427	91	76	4527	ZNF804A	zinc finger protein 804A [Source:HGNC Symbol;Acc:HGNC:21711]	protein_coding	2:184598529-184939492	+
ENSG00000170485	-1.46596	0.361995	1.05854e-30	1.75061e-28	down	821	1195	2166	2721	4020	NPAS2	neuronal PAS domain protein 2 [Source:HGNC Symbol;Acc:HGNC:7895]	protein_coding	2:100820139-100996829	+
ENSG00000170542	1.63668	3.1095	0.0107139	0.0320817	up	36	57	12	14	4143	SERPINB9	serpin family B member 9 [Source:HGNC Symbol;Acc:HGNC:8955]	protein_coding	6:2887270-2903309	-
ENSG00000170577	1.17196	2.25317	1.57494e-11	3.43035e-10	up	774	1325	328	485	2206	SIX2	SIX homeobox 2 [Source:HGNC Symbol;Acc:HGNC:10888]	protein_coding	2:45005182-45009452	-
ENSG00000170604	1.06801	2.09653	2.14199e-05	0.00013704	up	471	985	191	417	2534	IRF2BP1	interferon regulatory factor 2 binding protein 1 [Source:HGNC Symbol;Acc:HGNC:21728]	protein_coding	19:45883608-45886141	-
ENSG00000170619	1.06961	2.09886	1.17113e-06	1.00441e-05	up	390	761	189	285	1430	COMMD5	COMM domain containing 5 [Source:HGNC Symbol;Acc:HGNC:17902]	protein_coding	8:144841042-144853736	-
ENSG00000170638	1.26098	2.39658	2.17812e-08	2.69567e-07	up	508	1086	212	362	2305	TRABD	TraB domain containing [Source:HGNC Symbol;Acc:HGNC:28805]	protein_coding	22:50185913-50199598	+
ENSG00000170667	-1.90231	0.267514	9.38086e-12	2.08206e-10	down	71	96	271	273	6095	RASA4B	RAS p21 protein activator 4B [Source:HGNC Symbol;Acc:HGNC:35202]	protein_coding	7:102479976-102517777	-
ENSG00000170684	1.79357	3.46673	0.00207179	0.00782015	up	38	126	12	28	1634	ZNF296	zinc finger protein 296 [Source:HGNC Symbol;Acc:HGNC:15981]	protein_coding	19:45071500-45076587	-
ENSG00000170703	-1.63429	0.322128	2.63786e-07	2.61103e-06	down	59	72	156	206	3573	TTLL6	tubulin tyrosine ligase like 6 [Source:HGNC Symbol;Acc:HGNC:26664]	protein_coding	17:48762234-48817229	-
ENSG00000170743	-4.92286	0.0329665	0.000244248	0.00120467	down	0	2	20	32	4002	SYT9	synaptotagmin 9 [Source:HGNC Symbol;Acc:HGNC:19265]	protein_coding	11:7238778-7469043	+
ENSG00000170775	-1.08757	0.470553	2.3737e-05	0.000150729	down	108	164	236	267	5298	GPR37	G protein-coupled receptor 37 [Source:HGNC Symbol;Acc:HGNC:4494]	protein_coding	7:124743885-124765792	-
ENSG00000170786	-1.98339	0.252894	2.72477e-05	0.000171531	down	22	26	82	85	2536	SDR16C5	short chain dehydrogenase/reductase family 16C member 5 [Source:HGNC Symbol;Acc:HGNC:30311]	protein_coding	8:56300005-56320776	-
ENSG00000170854	1.08493	2.12128	2.17107e-13	6.17549e-12	up	1260	1655	542	674	4854	RIOX2	ribosomal oxygenase 2 [Source:HGNC Symbol;Acc:HGNC:19441]	protein_coding	3:97941818-97972457	-
ENSG00000170873	-1.6882	0.310315	4.92035e-29	6.86206e-27	down	393	614	1305	1515	4994	MTSS1	MTSS I-BAR domain containing 1 [Source:HGNC Symbol;Acc:HGNC:20443]	protein_coding	8:124550784-124728473	-
ENSG00000170915	-1.28709	0.409777	2.01887e-18	1.10967e-16	down	538	712	1203	1492	4715	PAQR8	progestin and adipoQ receptor family member 8 [Source:HGNC Symbol;Acc:HGNC:15708]	protein_coding	6:52361421-52407777	+
ENSG00000170949	-1.24093	0.423099	1.5153e-13	4.45953e-12	down	346	454	751	919	4431	ZNF160	zinc finger protein 160 [Source:HGNC Symbol;Acc:HGNC:12948]	protein_coding	19:53066606-53103434	-
ENSG00000170962	-1.8784	0.271985	7.6339e-15	2.68667e-13	down	114	131	382	415	3838	PDGFD	platelet derived growth factor D [Source:HGNC Symbol;Acc:HGNC:30620]	protein_coding	11:103907189-104164379	-
ENSG00000171016	-1.39022	0.381506	1.95553e-06	1.60004e-05	down	72	102	182	218	8861	PYGO1	pygopus family PHD finger 1 [Source:HGNC Symbol;Acc:HGNC:30256]	protein_coding	15:55538884-55588947	-
ENSG00000171017	-2.18044	0.220608	3.23541e-05	0.000199747	down	13	23	57	86	3590	LRRC8E	leucine rich repeat containing 8 VRAC subunit E [Source:HGNC Symbol;Acc:HGNC:26272]	protein_coding	19:7888505-7902021	+
ENSG00000171033	-1.18356	0.440264	1.52585e-16	6.86124e-15	down	1058	1319	2282	2478	3962	PKIA	cAMP-dependent protein kinase inhibitor alpha [Source:HGNC Symbol;Acc:HGNC:9017]	protein_coding	8:78516340-78605267	+
ENSG00000171094	-5.53365	0.0215876	9.00116e-34	1.91152e-31	down	7	8	257	359	6240	ALK	ALK receptor tyrosine kinase [Source:HGNC Symbol;Acc:HGNC:427]	protein_coding	2:29192774-29921586	-
ENSG00000171121	-1.25489	0.419024	4.58637e-06	3.44079e-05	down	87	129	208	242	1608	KCNMB3	potassium calcium-activated channel subfamily M regulatory beta subunit 3 [Source:HGNC Symbol;Acc:HGNC:6287]	protein_coding	3:179236691-179267002	-
ENSG00000171135	1.12867	2.18658	2.33598e-12	5.67682e-11	up	833	1201	353	466	1637	JAGN1	jagunal homolog 1 [Source:HGNC Symbol;Acc:HGNC:26926]	protein_coding	3:9890574-9894349	+
ENSG00000171222	1.19498	2.28941	1.00814e-05	6.97527e-05	up	270	657	132	213	771	SCAND1	SCAN domain containing 1 [Source:HGNC Symbol;Acc:HGNC:10566]	protein_coding	20:35953617-35959472	-
ENSG00000171291	-3.15336	0.112394	0.000807049	0.00342386	down	3	4	28	26	2574	ZNF439	zinc finger protein 439 [Source:HGNC Symbol;Acc:HGNC:20873]	protein_coding	19:11848726-11883750	+
ENSG00000171295	-2.41386	0.187653	2.04888e-13	5.89068e-12	down	37	50	192	214	4215	ZNF440	zinc finger protein 440 [Source:HGNC Symbol;Acc:HGNC:20874]	protein_coding	19:11814273-11835216	+
ENSG00000171408	-2.51633	0.174787	5.99501e-12	1.37466e-10	down	27	38	149	177	5385	PDE7B	phosphodiesterase 7B [Source:HGNC Symbol;Acc:HGNC:8792]	protein_coding	6:135851701-136195574	+
ENSG00000171444	-2.28123	0.205723	9.8214e-05	0.000536831	down	10	18	61	55	8295	MCC	MCC regulator of WNT signaling pathway [Source:HGNC Symbol;Acc:HGNC:6935]	protein_coding	5:113022099-113488823	-
ENSG00000171497	1.02962	2.04148	9.99239e-15	3.45811e-13	up	1687	2401	762	1003	1830	PPID	peptidylprolyl isomerase D [Source:HGNC Symbol;Acc:HGNC:9257]	protein_coding	4:158709127-158723396	-
ENSG00000171517	-2.558	0.169811	1.16993e-05	7.99111e-05	down	12	12	50	78	3515	LPAR3	lysophosphatidic acid receptor 3 [Source:HGNC Symbol;Acc:HGNC:14298]	protein_coding	1:84811602-84893206	-
ENSG00000171533	-1.01994	0.493138	0.0002391	0.00118397	down	107	129	179	249	3252	MAP6	microtubule associated protein 6 [Source:HGNC Symbol;Acc:HGNC:6868]	protein_coding	11:75586918-75669038	-
ENSG00000171551	-2.05336	0.240922	0.00237775	0.00880256	down	9	13	32	49	2871	ECEL1	endothelin converting enzyme like 1 [Source:HGNC Symbol;Acc:HGNC:3147]	protein_coding	2:232479827-232487834	-
ENSG00000171608	-1.3545	0.391071	4.3956e-05	0.000263117	down	59	75	128	177	5412	PIK3CD	phosphatidylinositol-4,5-bisphosphate 3-kinase catalytic subunit delta [Source:HGNC Symbol;Acc:HGNC:8977]	protein_coding	1:9651731-9729114	+
ENSG00000171621	-1.53506	0.345065	9.11004e-06	6.40476e-05	down	40	88	140	177	3106	SPSB1	splA/ryanodine receptor domain and SOCS box containing 1 [Source:HGNC Symbol;Acc:HGNC:30628]	protein_coding	1:9292894-9369532	+
ENSG00000171714	2.45489	5.48272	0.00711679	0.0227581	up	27	38	1	10	6742	ANO5	anoctamin 5 [Source:HGNC Symbol;Acc:HGNC:27337]	protein_coding	11:21782659-22283567	+
ENSG00000171724	-1.88184	0.271336	6.34297e-25	6.51305e-23	down	194	264	648	843	3791	VAT1L	vesicle amine transport 1 like [Source:HGNC Symbol;Acc:HGNC:29315]	protein_coding	16:77788564-77980107	+
ENSG00000171798	-2.56471	0.169022	6.551e-08	7.33964e-07	down	14	23	80	112	7021	KNDC1	kinase non-catalytic C-lobe domain containing 1 [Source:HGNC Symbol;Acc:HGNC:29374]	protein_coding	10:133160219-133226412	+
ENSG00000171885	-2.6734	0.156757	6.87941e-08	7.67477e-07	down	16	16	84	98	5158	AQP4	aquaporin 4 [Source:HGNC Symbol;Acc:HGNC:637]	protein_coding	18:26852043-26865771	-
ENSG00000171943	-1.12932	0.45713	4.89423e-11	9.81367e-10	down	422	500	821	972	7091	SRGAP2C	SLIT-ROBO Rho GTPase activating protein 2C [Source:HGNC Symbol;Acc:HGNC:30584]	protein_coding	1:121184811-121392874	+
ENSG00000171992	-1.37706	0.385001	0.0014751	0.00581574	down	37	41	68	116	5359	SYNPO	synaptopodin [Source:HGNC Symbol;Acc:HGNC:30672]	protein_coding	5:150601080-150659207	+
ENSG00000172037	-1.50306	0.352803	6.48066e-14	2.01851e-12	down	191	326	503	783	5692	LAMB2	laminin subunit beta 2 [Source:HGNC Symbol;Acc:HGNC:6487]	protein_coding	3:49121114-49133118	-
ENSG00000172058	1.1615	2.23689	0.0112727	0.0335398	up	119	120	23	78	699	SERF1A	small EDRK-rich factor 1A [Source:HGNC Symbol;Acc:HGNC:10755]	protein_coding	5:70900669-70918530	+
ENSG00000172164	-1.12794	0.457569	1.53492e-16	6.87881e-15	down	714	1043	1531	1828	4941	SNTB1	syntrophin beta 1 [Source:HGNC Symbol;Acc:HGNC:11168]	protein_coding	8:120535745-120813273	-
ENSG00000172197	-1.59786	0.330366	0.000297218	0.00143525	down	31	37	94	86	4325	MBOAT1	membrane bound O-acyltransferase domain containing 1 [Source:HGNC Symbol;Acc:HGNC:21579]	protein_coding	6:20099684-20212469	-
ENSG00000172264	-1.54224	0.343352	1.32877e-17	6.72589e-16	down	247	339	704	791	4916	MACROD2	mono-ADP ribosylhydrolase 2 [Source:HGNC Symbol;Acc:HGNC:16126]	protein_coding	20:13995369-16053197	+
ENSG00000172301	1.07387	2.10508	7.24883e-08	8.02525e-07	up	436	733	207	276	868	COPRS	coordinator of PRMT5 and differentiation stimulator [Source:HGNC Symbol;Acc:HGNC:28848]	protein_coding	17:31851871-31859291	-
ENSG00000172336	1.16627	2.24431	6.17351e-09	8.46445e-08	up	951	2109	447	723	850	POP7	POP7 homolog, ribonuclease P/MRP subunit [Source:HGNC Symbol;Acc:HGNC:19949]	protein_coding	7:100706121-100707486	+
ENSG00000172348	-2.10677	0.232166	4.12138e-40	1.20344e-37	down	254	378	1058	1327	3416	RCAN2	regulator of calcineurin 2 [Source:HGNC Symbol;Acc:HGNC:3041]	protein_coding	6:46220736-46491972	-
ENSG00000172350	-4.91713	0.0330977	0.00662143	0.0213779	down	0	1	9	18	3812	ABCG4	ATP binding cassette subfamily G member 4 [Source:HGNC Symbol;Acc:HGNC:13884]	protein_coding	11:119149052-119162653	+
ENSG00000172366	1.2875	2.44105	6.86285e-08	7.66147e-07	up	413	916	175	293	931	MCRIP2	MAPK regulated corepressor interacting protein 2 [Source:HGNC Symbol;Acc:HGNC:14142]	protein_coding	16:636817-648474	+
ENSG00000172399	-5.25696	0.0261516	0.00211754	0.00796872	down	1	0	18	16	2549	MYOZ2	myozenin 2 [Source:HGNC Symbol;Acc:HGNC:1330]	protein_coding	4:119135832-119187789	+
ENSG00000172403	-2.05041	0.241416	0.000177138	0.0009062	down	14	20	58	65	7282	SYNPO2	synaptopodin 2 [Source:HGNC Symbol;Acc:HGNC:17732]	protein_coding	4:118850688-119061247	+
ENSG00000172794	-2.36836	0.193665	1.05583e-38	2.81875e-36	down	177	222	833	987	2613	RAB37	RAB37, member RAS oncogene family [Source:HGNC Symbol;Acc:HGNC:30268]	protein_coding	17:74670578-74747335	+
ENSG00000172803	2.08608	4.24593	0.0165704	0.0462052	up	105	460	32	79	1681	SNX32	sorting nexin 32 [Source:HGNC Symbol;Acc:HGNC:26423]	protein_coding	11:65833834-65856896	+
ENSG00000172828	1.2948	2.45343	0.000125521	0.000666784	up	129	205	56	62	3858	CES3	carboxylesterase 3 [Source:HGNC Symbol;Acc:HGNC:1865]	protein_coding	16:66961245-66975149	+
ENSG00000172915	-1.26022	0.41748	2.06016e-21	1.52175e-19	down	2230	2605	4680	5658	11200	NBEA	neurobeachin [Source:HGNC Symbol;Acc:HGNC:7648]	protein_coding	13:34942270-35673022	+
ENSG00000172922	1.20062	2.29839	8.80162e-09	1.17826e-07	up	528	1073	239	361	2645	RNASEH2C	ribonuclease H2 subunit C [Source:HGNC Symbol;Acc:HGNC:24116]	protein_coding	11:65714005-65720818	-
ENSG00000172927	-1.23124	0.425952	4.97884e-05	0.000293887	down	75	97	151	208	2381	MYEOV	myeloma overexpressed [Source:HGNC Symbol;Acc:HGNC:7563]	protein_coding	11:69294151-69367726	+
ENSG00000172985	-3.13058	0.114183	4.4426e-08	5.14395e-07	down	7	13	72	79	5948	SH3RF3	SH3 domain containing ring finger 3 [Source:HGNC Symbol;Acc:HGNC:24699]	protein_coding	2:109129205-109504634	+
ENSG00000173110	-2.77053	0.146551	1.07517e-07	1.15013e-06	down	10	19	65	109	2355	HSPA6	heat shock protein family A (Hsp70) member 6 [Source:HGNC Symbol;Acc:HGNC:5239]	protein_coding	1:161524540-161526894	+
ENSG00000173141	1.04186	2.05887	3.35499e-07	3.23353e-06	up	545	1128	287	410	2233	MRPL57	mitochondrial ribosomal protein L57 [Source:HGNC Symbol;Acc:HGNC:14514]	protein_coding	13:21176658-21179084	+
ENSG00000173166	-1.07425	0.474918	2.54896e-17	1.23727e-15	down	1469	1882	2818	3430	9699	RAPH1	Ras association (RalGDS/AF-6) and pleckstrin homology domains 1 [Source:HGNC Symbol;Acc:HGNC:14436]	protein_coding	2:203394345-203535335	-
ENSG00000173175	-1.65193	0.318213	6.38897e-20	4.06112e-18	down	207	324	629	832	6643	ADCY5	adenylate cyclase 5 [Source:HGNC Symbol;Acc:HGNC:236]	protein_coding	3:123282296-123449090	-
ENSG00000173208	-2.75295	0.148348	2.80656e-07	2.75034e-06	down	12	14	67	89	6290	ABCD2	ATP binding cassette subfamily D member 2 [Source:HGNC Symbol;Acc:HGNC:66]	protein_coding	12:39550033-39619803	-
ENSG00000173221	-1.08546	0.471243	3.49708e-17	1.68437e-15	down	1041	1597	2241	2631	932	GLRX	glutaredoxin [Source:HGNC Symbol;Acc:HGNC:4330]	protein_coding	5:95751319-95822726	-
ENSG00000173230	-1.1438	0.452567	1.11341e-14	3.8249e-13	down	2917	3053	5299	6620	11187	GOLGB1	golgin B1 [Source:HGNC Symbol;Acc:HGNC:4429]	protein_coding	3:121663199-121749767	-
ENSG00000173262	-1.92849	0.262704	7.80942e-05	0.000437609	down	20	26	76	77	3462	SLC2A14	solute carrier family 2 member 14 [Source:HGNC Symbol;Acc:HGNC:18301]	protein_coding	12:7812512-7891148	-
ENSG00000173272	1.23797	2.35866	2.22577e-08	2.75101e-07	up	556	1204	239	404	599	MZT2A	mitotic spindle organizing protein 2A [Source:HGNC Symbol;Acc:HGNC:33187]	protein_coding	2:131464900-131492743	-
ENSG00000173281	-1.11263	0.462452	1.24491e-09	1.9291e-08	down	256	382	550	655	5510	PPP1R3B	protein phosphatase 1 regulatory subunit 3B [Source:HGNC Symbol;Acc:HGNC:14942]	protein_coding	8:9136255-9151574	-
ENSG00000173404	1.19798	2.29417	5.44367e-20	3.49592e-18	up	2092	3358	916	1151	2846	INSM1	INSM transcriptional repressor 1 [Source:HGNC Symbol;Acc:HGNC:6090]	protein_coding	20:20368104-20370949	+
ENSG00000173467	-1.87624	0.272393	0.002149	0.00806923	down	9	23	39	62	738	AGR3	anterior gradient 3, protein disulphide isomerase family member [Source:HGNC Symbol;Acc:HGNC:24167]	protein_coding	7:16859412-16881987	-
ENSG00000173581	1.48541	2.79996	6.56779e-09	8.96559e-08	up	317	714	123	192	2093	CCDC106	coiled-coil domain containing 106 [Source:HGNC Symbol;Acc:HGNC:30181]	protein_coding	19:55641062-55653161	+
ENSG00000173621	1.33532	2.52332	7.09616e-07	6.39716e-06	up	426	951	145	331	2869	LRFN4	leucine rich repeat and fibronectin type III domain containing 4 [Source:HGNC Symbol;Acc:HGNC:28456]	protein_coding	11:66856647-66860475	+
ENSG00000173638	1.76266	3.39323	5.10492e-14	1.60607e-12	up	410	861	131	190	4991	SLC19A1	solute carrier family 19 member 1 [Source:HGNC Symbol;Acc:HGNC:10937]	protein_coding	21:45493572-45573365	-
ENSG00000173653	1.1342	2.19498	5.77261e-07	5.29596e-06	up	385	699	159	273	1462	RCE1	Ras converting CAAX endopeptidase 1 [Source:HGNC Symbol;Acc:HGNC:13721]	protein_coding	11:66842835-66846552	+
ENSG00000173706	-2.43846	0.184481	4.11747e-18	2.19849e-16	down	47	76	248	336	9195	HEG1	heart development protein with EGF like domains 1 [Source:HGNC Symbol;Acc:HGNC:29227]	protein_coding	3:124965710-125055997	-
ENSG00000173727	-1.60769	0.328124	0.000181043	0.000923904	down	24	49	81	111	208		Finkel-Biskis-Reilly murine sarcoma virus (FBR-MuSV) ubiquitously expressed (FAU) pseudogene	transcribed_unprocessed_pseudogene	11:65455258-65466720	+
ENSG00000173805	-1.72655	0.302173	0.000623951	0.00274853	down	20	26	62	72	3930	HAP1	huntingtin associated protein 1 [Source:HGNC Symbol;Acc:HGNC:4812]	protein_coding	17:41717742-41734644	-
ENSG00000173821	-1.01657	0.494289	5.28083e-15	1.93202e-13	down	3863	4480	6515	8651	21055	RNF213	ring finger protein 213 [Source:HGNC Symbol;Acc:HGNC:14539]	protein_coding	17:80260866-80398786	+
ENSG00000173838	-2.2224	0.214284	1.96264e-08	2.45501e-07	down	23	42	124	137	3071	MARCHF10	membrane associated ring-CH-type finger 10 [Source:HGNC Symbol;Acc:HGNC:26655]	protein_coding	17:62701314-62808344	-
ENSG00000173868	-1.31452	0.402059	0.00125158	0.00504844	down	34	62	76	134	2071	PHOSPHO1	phosphoethanolamine/phosphocholine phosphatase 1 [Source:HGNC Symbol;Acc:HGNC:16815]	protein_coding	17:49223366-49230787	-
ENSG00000173926	-1.58004	0.334474	1.10321e-08	1.44883e-07	down	78	105	221	260	3946	MARCHF3	membrane associated ring-CH-type finger 3 [Source:HGNC Symbol;Acc:HGNC:28728]	protein_coding	5:126867714-127030558	-
ENSG00000173928	1.10274	2.14762	0.0138582	0.0398925	up	62	167	31	60	921	SWSAP1	SWIM-type zinc finger 7 associated protein 1 [Source:HGNC Symbol;Acc:HGNC:26638]	protein_coding	19:11374666-11376951	+
ENSG00000173947	-1.5552	0.34028	0.00490099	0.0165086	down	18	23	50	56	2293	PIFO	primary cilia formation [Source:HGNC Symbol;Acc:HGNC:27009]	protein_coding	1:111346600-111353013	+
ENSG00000174004	1.16485	2.2421	0.00641853	0.020821	up	76	113	32	42	2556	NRROS	negative regulator of reactive oxygen species [Source:HGNC Symbol;Acc:HGNC:24613]	protein_coding	3:196639694-196662004	+
ENSG00000174177	1.31891	2.49478	2.90775e-08	3.51487e-07	up	345	695	140	220	1721	CTU2	cytosolic thiouridylase subunit 2 [Source:HGNC Symbol;Acc:HGNC:28005]	protein_coding	16:88706483-88715396	+
ENSG00000174276	1.58547	3.00106	9.74682e-06	6.77384e-05	up	131	296	41	82	1299	ZNHIT2	zinc finger HIT-type containing 2 [Source:HGNC Symbol;Acc:HGNC:1177]	protein_coding	11:65116403-65117701	-
ENSG00000174370	-1.12457	0.45864	0.00658398	0.0212838	down	43	49	84	94	609	C11orf45	chromosome 11 open reading frame 45 [Source:HGNC Symbol;Acc:HGNC:28584]	protein_coding	11:128899565-128906035	-
ENSG00000174460	-2.09649	0.233827	1.4725e-11	3.21472e-10	down	43	75	207	228	2197	ZCCHC12	zinc finger CCHC-type containing 12 [Source:HGNC Symbol;Acc:HGNC:27273]	protein_coding	X:118823824-118826968	+
ENSG00000174473	1.04175	2.05872	2.23648e-05	0.0001425	up	267	361	121	148	4021	GALNTL6	polypeptide N-acetylgalactosaminyltransferase like 6 [Source:HGNC Symbol;Acc:HGNC:33844]	protein_coding	4:171812254-173041559	+
ENSG00000174485	-1.07821	0.473616	1.7731e-16	7.88943e-15	down	2395	3001	4796	5253	8837	DENND4A	DENN domain containing 4A [Source:HGNC Symbol;Acc:HGNC:24321]	protein_coding	15:65658046-65792293	-
ENSG00000174567	1.08159	2.11636	1.01079e-07	1.08874e-06	up	497	751	196	327	776	GOLT1A	golgi transport 1A [Source:HGNC Symbol;Acc:HGNC:24766]	protein_coding	1:204198163-204213988	-
ENSG00000174640	-1.82836	0.281585	0.00309477	0.0110795	down	14	15	37	56	4067	SLCO2A1	solute carrier organic anion transporter family member 2A1 [Source:HGNC Symbol;Acc:HGNC:10955]	protein_coding	3:133932701-134052184	-
ENSG00000174917	1.46968	2.7696	9.20685e-10	1.47436e-08	up	406	873	148	250	516	MICOS13	mitochondrial contact site and cristae organizing system subunit 13 [Source:HGNC Symbol;Acc:HGNC:33702]	protein_coding	19:5678421-5680516	-
ENSG00000175063	1.1449	2.21131	8.44512e-14	2.58725e-12	up	1439	2554	643	926	777	UBE2C	ubiquitin conjugating enzyme E2 C [Source:HGNC Symbol;Acc:HGNC:15937]	protein_coding	20:45812576-45816957	+
ENSG00000175155	-1.51053	0.350982	5.91627e-25	6.17672e-23	down	437	665	1209	1539	5264	YPEL2	yippee like 2 [Source:HGNC Symbol;Acc:HGNC:18326]	protein_coding	17:59331655-59401729	+
ENSG00000175170	-1.2245	0.427947	0.000347854	0.00165496	down	54	77	115	155	992	FAM182B	family with sequence similarity 182 member B [Source:HGNC Symbol;Acc:HGNC:34503]	lncRNA	20:25762384-25868225	-
ENSG00000175197	-1.95177	0.258499	3.46367e-41	1.0971e-38	down	383	561	1444	1753	903	DDIT3	DNA damage inducible transcript 3 [Source:HGNC Symbol;Acc:HGNC:2726]	protein_coding	12:57516588-57521737	-
ENSG00000175198	-1.01643	0.494337	2.06885e-06	1.6853e-05	down	171	263	346	420	2484	PCCA	propionyl-CoA carboxylase subunit alpha [Source:HGNC Symbol;Acc:HGNC:8653]	protein_coding	13:100089015-100530437	+
ENSG00000175264	-2.18277	0.220253	2.30959e-09	3.4337e-08	down	32	47	121	198	3906	CHST1	carbohydrate sulfotransferase 1 [Source:HGNC Symbol;Acc:HGNC:1969]	protein_coding	11:45647689-45665622	-
ENSG00000175426	-1.16056	0.447339	3.74964e-26	4.24686e-24	down	39723	51219	81746	98148	5136	PCSK1	proprotein convertase subtilisin/kexin type 1 [Source:HGNC Symbol;Acc:HGNC:8743]	protein_coding	5:96390333-96434143	-
ENSG00000175497	-1.55328	0.340735	5.10935e-30	7.8912e-28	down	1239	1516	3368	3786	5964	DPP10	dipeptidyl peptidase like 10 [Source:HGNC Symbol;Acc:HGNC:20823]	protein_coding	2:114442299-115845780	+
ENSG00000175591	-1.50246	0.352951	0.00110656	0.00453892	down	22	47	63	107	8619	P2RY2	purinergic receptor P2Y2 [Source:HGNC Symbol;Acc:HGNC:8541]	protein_coding	11:73218281-73242427	+
ENSG00000175602	2.04061	4.11419	2.16432e-13	6.16568e-12	up	353	838	84	165	963	CCDC85B	coiled-coil domain containing 85B [Source:HGNC Symbol;Acc:HGNC:24926]	protein_coding	11:65890673-65891635	+
ENSG00000175756	1.17935	2.26475	5.01949e-11	1.00433e-09	up	1688	3409	725	1226	1072	AURKAIP1	aurora kinase A interacting protein 1 [Source:HGNC Symbol;Acc:HGNC:24114]	protein_coding	1:1373730-1375495	-
ENSG00000175874	-2.1013	0.233048	0.00171362	0.00662205	down	11	11	32	54	6292	CREG2	cellular repressor of E1A stimulated genes 2 [Source:HGNC Symbol;Acc:HGNC:14272]	protein_coding	2:101345550-101387503	-
ENSG00000175920	1.62026	3.0743	2.41715e-06	1.93102e-05	up	169	440	54	116	2566	DOK7	docking protein 7 [Source:HGNC Symbol;Acc:HGNC:26594]	protein_coding	4:3463306-3501473	+
ENSG00000175984	-2.74704	0.148956	1.34027e-08	1.72976e-07	down	12	21	84	109	6177	DENND2C	DENN domain containing 2C [Source:HGNC Symbol;Acc:HGNC:24748]	protein_coding	1:114582848-114670422	-
ENSG00000175985	-2.11133	0.231433	6.1078e-11	1.19772e-09	down	41	64	161	239	4891	PLEKHD1	pleckstrin homology and coiled-coil domain containing D1 [Source:HGNC Symbol;Acc:HGNC:20148]	protein_coding	14:69484692-69531551	+
ENSG00000176018	-1.07482	0.474731	1.31788e-13	3.9155e-12	down	1100	1417	2276	2375	4262	LYSMD3	LysM domain containing 3 [Source:HGNC Symbol;Acc:HGNC:26969]	protein_coding	5:90515611-90529584	-
ENSG00000176058	1.18618	2.2755	2.7695e-09	4.05297e-08	up	919	1926	399	682	2659	TPRN	taperin [Source:HGNC Symbol;Acc:HGNC:26894]	protein_coding	9:137191617-137204193	-
ENSG00000176101	1.18617	2.27549	2.46695e-08	3.0231e-07	up	664	1356	276	495	863	SSNA1	SS nuclear autoantigen 1 [Source:HGNC Symbol;Acc:HGNC:11321]	protein_coding	9:137188660-137190370	+
ENSG00000176125	1.3872	2.6157	0.0169738	0.0471401	up	42	101	11	37	995	UFSP1	UFM1 specific peptidase 1 (inactive) [Source:HGNC Symbol;Acc:HGNC:33821]	protein_coding	7:100888721-100889715	-
ENSG00000176387	1.00746	2.01037	0.000265187	0.00129564	up	194	350	91	145	1896	HSD11B2	hydroxysteroid 11-beta dehydrogenase 2 [Source:HGNC Symbol;Acc:HGNC:5209]	protein_coding	16:67430652-67437553	+
ENSG00000176399	-1.41449	0.375142	7.91054e-07	7.03627e-06	down	72	110	194	229	5586	DMRTA1	DMRT like family A1 [Source:HGNC Symbol;Acc:HGNC:13826]	protein_coding	9:22446824-22455740	+
ENSG00000176438	-2.67058	0.157064	0.0148197	0.0421923	down	1	6	16	21	13557	SYNE3	spectrin repeat containing nuclear envelope family member 3 [Source:HGNC Symbol;Acc:HGNC:19861]	protein_coding	14:95407266-95516650	-
ENSG00000176476	1.0319	2.04472	0.00212845	0.00800653	up	115	220	61	80	1159	SGF29	SAGA complex associated factor 29 [Source:HGNC Symbol;Acc:HGNC:25156]	protein_coding	16:28553915-28591790	+
ENSG00000176532	-1.17627	0.442495	3.29066e-06	2.55773e-05	down	107	160	228	302	1652	PRR15	proline rich 15 [Source:HGNC Symbol;Acc:HGNC:22310]	protein_coding	7:29563835-29567293	+
ENSG00000176533	-1.11947	0.460262	0.00146621	0.00578434	down	51	81	103	149	4193	GNG7	G protein subunit gamma 7 [Source:HGNC Symbol;Acc:HGNC:4410]	protein_coding	19:2511219-2702694	-
ENSG00000176619	1.10351	2.14877	3.55028e-18	1.90654e-16	up	3985	6339	1704	2517	4634	LMNB2	lamin B2 [Source:HGNC Symbol;Acc:HGNC:6638]	protein_coding	19:2427638-2456959	-
ENSG00000176641	-1.15769	0.448228	1.43602e-15	5.59089e-14	down	1049	1231	2087	2440	8745	RNF152	ring finger protein 152 [Source:HGNC Symbol;Acc:HGNC:26811]	protein_coding	18:61808067-61894247	-
ENSG00000176697	-1.40929	0.376496	0.0039394	0.013656	down	22	35	59	73	3985	BDNF	brain derived neurotrophic factor [Source:HGNC Symbol;Acc:HGNC:1033]	protein_coding	11:27654893-27722058	-
ENSG00000176826	-1.16126	0.447122	0.00102465	0.00423173	down	53	76	123	128	1491	FKBP9P1	FKBP prolyl isomerase 9 pseudogene 1 [Source:HGNC Symbol;Acc:HGNC:23568]	transcribed_unprocessed_pseudogene	7:55681074-55713252	-
ENSG00000176840	-1.12543	0.458366	0.000989609	0.00410335	down	52	90	122	146	637	MIR7-3HG	MIR7-3 host gene [Source:HGNC Symbol;Acc:HGNC:30049]	lncRNA	19:4769031-4785077	+
ENSG00000176907	-1.24897	0.42075	1.2153e-32	2.29409e-30	down	6587	9381	15033	18267	1829	TCIM	transcriptional and immune response regulator [Source:HGNC Symbol;Acc:HGNC:1357]	protein_coding	8:40153482-40155310	+
ENSG00000176945	-2.07898	0.236681	1.00971e-08	1.33259e-07	down	33	47	136	160	2493	MUC20	mucin 20, cell surface associated [Source:HGNC Symbol;Acc:HGNC:23282]	protein_coding	3:195720884-195741123	+
ENSG00000177096	1.65127	3.1411	5.52413e-09	7.63572e-08	up	212	348	63	93	2335	PHETA2	PH domain containing endocytic trafficking adaptor 2 [Source:HGNC Symbol;Acc:HGNC:27161]	protein_coding	22:42074248-42079438	+
ENSG00000177103	-1.22289	0.428424	1.57208e-05	0.000103557	down	79	123	182	230	6855	DSCAML1	DS cell adhesion molecule like 1 [Source:HGNC Symbol;Acc:HGNC:14656]	protein_coding	11:117427772-117817525	-
ENSG00000177108	-1.92195	0.263897	0.000713656	0.00307654	down	16	17	49	63	3408	ZDHHC22	zinc finger DHHC-type palmitoyltransferase 22 [Source:HGNC Symbol;Acc:HGNC:20106]	protein_coding	14:77131270-77142734	-
ENSG00000177189	-1.26203	0.416958	6.22083e-25	6.42292e-23	down	6133	7785	13997	15427	7987	RPS6KA3	ribosomal protein S6 kinase A3 [Source:HGNC Symbol;Acc:HGNC:10432]	protein_coding	X:20149911-20267519	-
ENSG00000177283	1.16627	2.24431	0.00414624	0.0142619	up	80	156	46	43	4050	FZD8	frizzled class receptor 8 [Source:HGNC Symbol;Acc:HGNC:4046]	protein_coding	10:35638247-35642296	-
ENSG00000177301	-1.11626	0.461287	9.01514e-11	1.71563e-09	down	515	567	923	1185	11829	KCNA2	potassium voltage-gated channel subfamily A member 2 [Source:HGNC Symbol;Acc:HGNC:6220]	protein_coding	1:110519837-110631474	-
ENSG00000177359	-1.10028	0.466425	0.00214867	0.00806923	down	51	79	119	122	5833		ovostatin 2	transcribed_unprocessed_pseudogene	12:31111652-31201235	-
ENSG00000177370	1.00819	2.01138	1.13262e-10	2.10765e-09	up	881	1373	437	540	3182	TIMM22	translocase of inner mitochondrial membrane 22 [Source:HGNC Symbol;Acc:HGNC:17317]	protein_coding	17:997129-1003671	+
ENSG00000177453	-3.50658	0.087986	2.45805e-06	1.96057e-05	down	4	6	51	47	2313	NIM1K	NIM1 serine/threonine protein kinase [Source:HGNC Symbol;Acc:HGNC:28646]	protein_coding	5:43192071-43280850	+
ENSG00000177459	-1.68213	0.311623	0.000139428	0.000732948	down	24	39	79	97	1503	ERICH5	glutamate rich 5 [Source:HGNC Symbol;Acc:HGNC:26823]	protein_coding	8:98064522-98093610	+
ENSG00000177483	-2.29652	0.203553	1.13596e-10	2.11022e-09	down	37	40	149	189	4246	RBM44	RNA binding motif protein 44 [Source:HGNC Symbol;Acc:HGNC:24756]	protein_coding	2:237798389-237842808	+
ENSG00000177494	-2.74576	0.149088	0.00126948	0.00511402	down	6	4	28	33	2214	ZBED2	zinc finger BED-type containing 2 [Source:HGNC Symbol;Acc:HGNC:20710]	protein_coding	3:111592900-111595346	-
ENSG00000177542	1.36089	2.56843	2.72485e-11	5.70875e-10	up	745	1514	282	480	2640	SLC25A22	solute carrier family 25 member 22 [Source:HGNC Symbol;Acc:HGNC:19954]	protein_coding	11:790475-798281	-
ENSG00000177599	-2.96603	0.127978	0.00028941	0.00140153	down	6	4	28	44	2888	ZNF491	zinc finger protein 491 [Source:HGNC Symbol;Acc:HGNC:23706]	protein_coding	19:11797667-11809622	+
ENSG00000177606	-1.68487	0.311031	1.02735e-36	2.5262e-34	down	611	926	1872	2462	3257	JUN	Jun proto-oncogene, AP-1 transcription factor subunit [Source:HGNC Symbol;Acc:HGNC:6204]	protein_coding	1:58776845-58784048	-
ENSG00000177675	1.37674	2.59681	1.787e-08	2.25493e-07	up	322	416	101	153	4583	CD163L1	CD163 molecule like 1 [Source:HGNC Symbol;Acc:HGNC:30375]	protein_coding	12:7346685-7479897	-
ENSG00000177700	1.05797	2.082	9.26924e-09	1.23467e-07	up	1192	2277	528	926	876	POLR2L	RNA polymerase II, I and III subunit L [Source:HGNC Symbol;Acc:HGNC:9199]	protein_coding	11:837356-842529	-
ENSG00000177706	-2.39152	0.190582	0.00608406	0.0199002	down	4	8	17	39	3176	FAM20C	FAM20C golgi associated secretory pathway kinase [Source:HGNC Symbol;Acc:HGNC:22140]	protein_coding	7:192571-260772	+
ENSG00000177733	1.24109	2.36378	8.39429e-21	5.81009e-19	up	7491	13639	3218	4520	8713	HNRNPA0	heterogeneous nuclear ribonucleoprotein A0 [Source:HGNC Symbol;Acc:HGNC:5030]	protein_coding	5:137745651-137754363	-
ENSG00000177822	1.04891	2.06896	0.000746473	0.00319736	up	158	208	72	84	564	TENM3-AS1	TENM3 antisense RNA 1 [Source:HGNC Symbol;Acc:HGNC:28076]	lncRNA	4:181874438-182145249	-
ENSG00000177875	-1.34779	0.392894	9.70325e-07	8.46961e-06	down	78	157	233	279	2283	CCDC184	coiled-coil domain containing 184 [Source:HGNC Symbol;Acc:HGNC:33749]	protein_coding	12:48183644-48185926	+
ENSG00000177917	1.45046	2.73295	5.09812e-19	2.9225e-17	up	874	1274	309	380	3242	ARL6IP6	ADP ribosylation factor like GTPase 6 interacting protein 6 [Source:HGNC Symbol;Acc:HGNC:24048]	protein_coding	2:152717893-152762396	+
ENSG00000178038	-2.64214	0.16019	2.99125e-15	1.12025e-13	down	26	55	193	242	4913	ALS2CL	ALS2 C-terminal like [Source:HGNC Symbol;Acc:HGNC:20605]	protein_coding	3:46668995-46693704	-
ENSG00000178057	1.01724	2.02404	2.3931e-07	2.39284e-06	up	762	1526	367	613	902	NDUFAF3	NADH:ubiquinone oxidoreductase complex assembly factor 3 [Source:HGNC Symbol;Acc:HGNC:29918]	protein_coding	3:49020459-49023495	+
ENSG00000178075	-1.15923	0.447752	5.80308e-10	9.58868e-09	down	388	422	751	866	3807	GRAMD1C	GRAM domain containing 1C [Source:HGNC Symbol;Acc:HGNC:25252]	protein_coding	3:113828182-113947174	+
ENSG00000178081	-1.61253	0.327024	0.0148667	0.0422876	down	12	17	43	33	440	ULK4P3	ULK4 pseudogene 3 [Source:HGNC Symbol;Acc:HGNC:15777]	transcribed_unprocessed_pseudogene	15:30103720-30131757	+
ENSG00000178162	1.02726	2.03815	0.00242535	0.00894158	up	122	177	56	73	594	FAR2P2	fatty acyl-CoA reductase 2 pseudogene 2 [Source:HGNC Symbol;Acc:HGNC:49279]	transcribed_unprocessed_pseudogene	2:130416755-130431363	-
ENSG00000178252	1.07765	2.11059	1.38207e-14	4.66212e-13	up	2533	4391	1160	1699	4070	WDR6	WD repeat domain 6 [Source:HGNC Symbol;Acc:HGNC:12758]	protein_coding	3:49007062-49015953	+
ENSG00000178409	1.3955	2.63079	3.61247e-13	9.92791e-12	up	527	778	187	249	6446	BEND3	BEN domain containing 3 [Source:HGNC Symbol;Acc:HGNC:23040]	protein_coding	6:107065182-107115515	-
ENSG00000178429	1.49326	2.81524	0.00701563	0.0225001	up	49	72	15	23	821	RPS3AP5	RPS3A pseudogene 5 [Source:HGNC Symbol;Acc:HGNC:23744]	processed_pseudogene	10:84560443-84561263	+
ENSG00000178473	-1.27854	0.412211	4.94316e-10	8.26278e-09	down	180	334	456	624	1243	UCN3	urocortin 3 [Source:HGNC Symbol;Acc:HGNC:17781]	protein_coding	10:5364966-5374692	+
ENSG00000178531	1.62405	3.08239	0.00155911	0.00611215	up	62	223	18	61	1237	CTXN1	cortexin 1 [Source:HGNC Symbol;Acc:HGNC:31108]	protein_coding	19:7924491-7926135	-
ENSG00000178573	-1.83973	0.279374	7.28269e-05	0.000410803	down	21	32	78	87	2669	MAF	MAF bZIP transcription factor [Source:HGNC Symbol;Acc:HGNC:6776]	protein_coding	16:79585843-79600737	-
ENSG00000178719	1.02516	2.03518	1.29701e-09	2.00387e-08	up	1382	2770	717	1038	1858	GRINA	glutamate ionotropic receptor NMDA type subunit associated protein 1 [Source:HGNC Symbol;Acc:HGNC:4589]	protein_coding	8:143990056-143993415	+
ENSG00000178726	-6.02812	0.0153234	2.93686e-10	5.096e-09	down	3	0	92	82	4040	THBD	thrombomodulin [Source:HGNC Symbol;Acc:HGNC:11784]	protein_coding	20:23045633-23049672	-
ENSG00000178752	-1.6745	0.313274	2.48157e-07	2.4681e-06	down	46	86	148	219	2939	ERFE	erythroferrone [Source:HGNC Symbol;Acc:HGNC:26727]	protein_coding	2:238158970-238168900	+
ENSG00000178821	1.85021	3.60554	3.85333e-05	0.000234106	up	73	163	22	34	935	TMEM52	transmembrane protein 52 [Source:HGNC Symbol;Acc:HGNC:27916]	protein_coding	1:1917590-1919279	-
ENSG00000178896	1.76668	3.4027	5.16635e-15	1.89683e-13	up	522	1047	146	254	842	EXOSC4	exosome component 4 [Source:HGNC Symbol;Acc:HGNC:18189]	protein_coding	8:144078648-144080648	+
ENSG00000178921	1.01966	2.02745	2.43409e-11	5.13411e-10	up	1119	1749	503	741	5369	PFAS	phosphoribosylformylglycinamidine synthase [Source:HGNC Symbol;Acc:HGNC:8863]	protein_coding	17:8247618-8270491	+
ENSG00000178947	-1.13666	0.45481	0.000169221	0.000871665	down	81	100	158	195	5230	SMIM10L2A	small integral membrane protein 10 like 2A [Source:HGNC Symbol;Acc:HGNC:34499]	protein_coding	X:135421944-135428075	+
ENSG00000178977	-2.21777	0.214974	0.000712777	0.00307417	down	8	14	39	50	2082	LINC00324	long intergenic non-protein coding RNA 324 [Source:HGNC Symbol;Acc:HGNC:26628]	lncRNA	17:8220642-8224043	-
ENSG00000179041	1.09754	2.1399	1.80033e-10	3.21343e-09	up	741	1124	307	462	1720	RRS1	ribosome biogenesis regulator 1 homolog [Source:HGNC Symbol;Acc:HGNC:17083]	protein_coding	8:66429014-66430733	+
ENSG00000179091	1.32061	2.49771	9.84191e-17	4.50798e-15	up	2551	4856	998	1576	1191	CYC1	cytochrome c1 [Source:HGNC Symbol;Acc:HGNC:2579]	protein_coding	8:144095039-144097525	+
ENSG00000179115	1.40086	2.6406	1.88015e-23	1.64959e-21	up	2571	4474	951	1371	1811	FARSA	phenylalanyl-tRNA synthetase subunit alpha [Source:HGNC Symbol;Acc:HGNC:3592]	protein_coding	19:12922479-12934037	-
ENSG00000179271	1.56013	2.94881	7.81399e-14	2.40177e-12	up	745	1622	266	423	1769	GADD45GIP1	GADD45G interacting protein 1 [Source:HGNC Symbol;Acc:HGNC:29996]	protein_coding	19:12953119-12957223	-
ENSG00000179299	-1.21047	0.432128	2.06598e-11	4.41246e-10	down	264	374	593	701	4839	NSUN7	NOP2/Sun RNA methyltransferase family member 7 [Source:HGNC Symbol;Acc:HGNC:25857]	protein_coding	4:40749925-40811184	+
ENSG00000179388	-1.13606	0.455	0.00236833	0.00877466	down	42	78	108	118	4514	EGR3	early growth response 3 [Source:HGNC Symbol;Acc:HGNC:3240]	protein_coding	8:22687659-22693480	-
ENSG00000179409	1.49636	2.8213	2.28486e-28	2.98598e-26	up	1848	2935	648	830	3744	GEMIN4	gem nuclear organelle associated protein 4 [Source:HGNC Symbol;Acc:HGNC:15717]	protein_coding	17:744421-753999	-
ENSG00000179598	1.84784	3.59961	2.83505e-10	4.93309e-09	up	208	315	57	70	2578	PLD6	phospholipase D family member 6 [Source:HGNC Symbol;Acc:HGNC:30447]	protein_coding	17:17200995-17206333	-
ENSG00000179855	-1.77798	0.291592	8.97098e-05	0.000495766	down	21	38	70	107	4410	GIPC3	GIPC PDZ domain containing family member 3 [Source:HGNC Symbol;Acc:HGNC:18183]	protein_coding	19:3585478-3593541	+
ENSG00000179914	1.30836	2.47659	2.42632e-29	3.44654e-27	up	4749	7299	1808	2459	1192	ITLN1	intelectin 1 [Source:HGNC Symbol;Acc:HGNC:18259]	protein_coding	1:160876540-160885180	-
ENSG00000179922	1.03996	2.05617	0.00764481	0.0242023	up	90	186	39	78	1987	ZNF784	zinc finger protein 784 [Source:HGNC Symbol;Acc:HGNC:33111]	protein_coding	19:55620741-55624566	-
ENSG00000179965	1.03436	2.0482	0.00227087	0.00845547	up	117	202	54	82	2069	ZNF771	zinc finger protein 771 [Source:HGNC Symbol;Acc:HGNC:29653]	protein_coding	16:30407414-30431108	+
ENSG00000180155	-1.0315	0.489202	0.000237094	0.00117622	down	89	182	191	288	4577	LYNX1	Ly6/neurotoxin 1 [Source:HGNC Symbol;Acc:HGNC:29604]	protein_coding	8:142771197-142777810	-
ENSG00000180178	-1.0243	0.491648	0.0160285	0.0450167	down	50	45	80	95	709	FAR2P1	fatty acyl-CoA reductase 2 pseudogene 1 [Source:HGNC Symbol;Acc:HGNC:49284]	transcribed_unprocessed_pseudogene	2:130012065-130040560	-
ENSG00000180198	1.45225	2.73635	1.51627e-25	1.63792e-23	up	1567	2348	566	684	2551	RCC1	regulator of chromosome condensation 1 [Source:HGNC Symbol;Acc:HGNC:1913]	protein_coding	1:28505943-28539300	+
ENSG00000180257	-1.60413	0.328934	1.27385e-10	2.34621e-09	down	105	129	278	354	2560	ZNF816	zinc finger protein 816 [Source:HGNC Symbol;Acc:HGNC:26995]	protein_coding	19:52949379-52962911	-
ENSG00000180347	1.438	2.70946	2.37325e-07	2.37553e-06	up	257	328	98	91	6938	ITPRID1	ITPR interacting domain containing 1 [Source:HGNC Symbol;Acc:HGNC:27363]	protein_coding	7:31514090-31658720	+
ENSG00000180535	1.14265	2.20786	1.09282e-08	1.43619e-07	up	580	1137	267	405	3262	BHLHA15	basic helix-loop-helix family member a15 [Source:HGNC Symbol;Acc:HGNC:22265]	protein_coding	7:98211439-98215457	+
ENSG00000180616	-2.5914	0.165925	0.00526345	0.0175774	down	5	4	18	32	7685	SSTR2	somatostatin receptor 2 [Source:HGNC Symbol;Acc:HGNC:11331]	protein_coding	17:73165010-73176633	+
ENSG00000180801	-1.03869	0.486771	2.15453e-13	6.14714e-12	down	661	896	1247	1577	4603	ARSJ	arylsulfatase family member J [Source:HGNC Symbol;Acc:HGNC:26286]	protein_coding	4:113900284-113979727	-
ENSG00000180815	-1.3823	0.383608	0.000168179	0.000866539	down	49	57	110	136	4879	MAP3K15	mitogen-activated protein kinase kinase kinase 15 [Source:HGNC Symbol;Acc:HGNC:31689]	protein_coding	X:19360056-19515508	-
ENSG00000180855	-1.32605	0.398858	6.59452e-05	0.000377569	down	71	72	146	176	2573	ZNF443	zinc finger protein 443 [Source:HGNC Symbol;Acc:HGNC:20878]	protein_coding	19:12429706-12441021	-
ENSG00000180900	1.02049	2.02861	4.7498e-09	6.66899e-08	up	2271	4497	1063	1838	5607	SCRIB	scribble planar cell polarity protein [Source:HGNC Symbol;Acc:HGNC:30377]	protein_coding	8:143790920-143815773	-
ENSG00000180921	1.13549	2.19693	4.57458e-14	1.44653e-12	up	2729	4979	1196	1858	5632	FAM83H	family with sequence similarity 83 member H [Source:HGNC Symbol;Acc:HGNC:24797]	protein_coding	8:143723933-143738234	-
ENSG00000181004	-1.16167	0.446993	1.21562e-05	8.25792e-05	down	105	137	220	257	3238	BBS12	Bardet-Biedl syndrome 12 [Source:HGNC Symbol;Acc:HGNC:26648]	protein_coding	4:122732702-122744942	+
ENSG00000181016	-1.93996	0.260623	0.00677629	0.0218149	down	6	16	30	42	1870	LSMEM1	leucine rich single-pass membrane protein 1 [Source:HGNC Symbol;Acc:HGNC:22036]	protein_coding	7:112480853-112491062	+
ENSG00000181027	1.23435	2.35276	5.29495e-07	4.90104e-06	up	275	467	108	168	3411	FKRP	fukutin related protein [Source:HGNC Symbol;Acc:HGNC:17997]	protein_coding	19:46746046-46776988	+
ENSG00000181085	-1.84359	0.278628	0.00189776	0.00724817	down	9	33	40	89	1871	MAPK15	mitogen-activated protein kinase 15 [Source:HGNC Symbol;Acc:HGNC:24667]	protein_coding	8:143716340-143722458	+
ENSG00000181284	1.11517	2.16621	8.43261e-05	0.000469014	up	201	462	105	156	1981	TMEM102	transmembrane protein 102 [Source:HGNC Symbol;Acc:HGNC:26722]	protein_coding	17:7435435-7437679	+
ENSG00000181291	-1.64079	0.320681	5.18182e-07	4.81062e-06	down	52	84	137	239	5806	TMEM132E	transmembrane protein 132E [Source:HGNC Symbol;Acc:HGNC:26991]	protein_coding	17:34579487-34639318	+
ENSG00000181333	-3.06068	0.119851	1.48365e-09	2.28202e-08	down	12	14	91	100	5809	HEPHL1	hephaestin like 1 [Source:HGNC Symbol;Acc:HGNC:30477]	protein_coding	11:94021354-94114208	+
ENSG00000181392	1.13466	2.19567	0.00141138	0.00560593	up	104	216	52	73	1377	SYNE4	spectrin repeat containing nuclear envelope family member 4 [Source:HGNC Symbol;Acc:HGNC:26703]	protein_coding	19:36003307-36008813	-
ENSG00000181418	1.14735	2.21507	0.00158894	0.00621085	up	99	203	54	62	3815	DDN	dendrin [Source:HGNC Symbol;Acc:HGNC:24458]	protein_coding	12:48995149-48999375	-
ENSG00000181524	1.13941	2.2029	0.00655161	0.0211938	up	761	1882	383	639	421	RPL24P4	RPL24 pseudogene 4 [Source:HGNC Symbol;Acc:HGNC:21371]	processed_pseudogene	6:42956345-42956765	-
ENSG00000181577	-1.58896	0.332411	7.12608e-15	2.53179e-13	down	158	256	447	646	5250	C6orf223	chromosome 6 open reading frame 223 [Source:HGNC Symbol;Acc:HGNC:28692]	lncRNA	6:44000580-44007612	+
ENSG00000181649	1.01846	2.02576	0.00536687	0.0178813	up	1883	4417	1040	1609	920	PHLDA2	pleckstrin homology like domain family A member 2 [Source:HGNC Symbol;Acc:HGNC:12385]	protein_coding	11:2928273-2929420	-
ENSG00000181690	-1.00802	0.497228	0.00726179	0.0231505	down	54	64	95	116	7311	PLAG1	PLAG1 zinc finger [Source:HGNC Symbol;Acc:HGNC:9045]	protein_coding	8:56160909-56211324	-
ENSG00000181722	-1.02894	0.49007	1.42166e-07	1.48258e-06	down	582	549	963	1129	27503	ZBTB20	zinc finger and BTB domain containing 20 [Source:HGNC Symbol;Acc:HGNC:13503]	protein_coding	3:114314500-115147288	-
ENSG00000181826	-1.20934	0.432466	3.31839e-07	3.20778e-06	down	120	201	290	354	3617	RELL1	RELT like 1 [Source:HGNC Symbol;Acc:HGNC:27379]	protein_coding	4:37590800-37686376	-
ENSG00000181873	1.11938	2.17253	0.00934948	0.0286535	up	75	114	29	48	7828	IBA57	iron-sulfur cluster assembly factor IBA57 [Source:HGNC Symbol;Acc:HGNC:27302]	protein_coding	1:228165804-228182257	+
ENSG00000182057	1.45279	2.73736	0.0012181	0.00493043	up	87	102	31	30	5923	OGFRP1	opioid growth factor receptor pseudogene 1 [Source:HGNC Symbol;Acc:HGNC:50511]	lncRNA	22:42269703-42279534	+
ENSG00000182168	-1.36568	0.388052	1.38577e-06	1.16918e-05	down	79	118	213	228	9642	UNC5C	unc-5 netrin receptor C [Source:HGNC Symbol;Acc:HGNC:12569]	protein_coding	4:95162504-95549206	-
ENSG00000182325	1.33469	2.52221	3.83611e-07	3.6409e-06	up	333	791	138	244	1745	FBXL6	F-box and leucine rich repeat protein 6 [Source:HGNC Symbol;Acc:HGNC:13603]	protein_coding	8:144355431-144359376	-
ENSG00000182326	-2.28233	0.205566	3.19877e-07	3.10377e-06	down	28	22	100	121	2682	C1S	complement C1s [Source:HGNC Symbol;Acc:HGNC:1247]	protein_coding	12:6988259-7071032	+
ENSG00000182348	-6.63343	0.0100725	0.00024109	0.0011913	down	0	0	17	15	5823	ZNF804B	zinc finger protein 804B [Source:HGNC Symbol;Acc:HGNC:21958]	protein_coding	7:88759700-89338528	+
ENSG00000182366	1.16216	2.23791	2.07056e-06	1.6853e-05	up	260	410	111	151	4013	FAM87A	family with sequence similarity 87 member A [Source:HGNC Symbol;Acc:HGNC:27233]	lncRNA	8:375931-384079	-
ENSG00000182389	-1.17892	0.441682	1.72087e-10	3.07748e-09	down	580	599	1159	1228	7944	CACNB4	calcium voltage-gated channel auxiliary subunit beta 4 [Source:HGNC Symbol;Acc:HGNC:1404]	protein_coding	2:151832771-152099167	-
ENSG00000182459	-2.23826	0.211942	0.000263498	0.00128806	down	9	17	39	69	1935	TEX19	testis expressed 19 [Source:HGNC Symbol;Acc:HGNC:33802]	protein_coding	17:82359247-82363775	+
ENSG00000182472	-1.79186	0.2888	7.94304e-07	7.06183e-06	down	41	57	110	194	3129	CAPN12	calpain 12 [Source:HGNC Symbol;Acc:HGNC:13249]	protein_coding	19:38730187-38769904	-
ENSG00000182489	-2.01636	0.247181	7.74506e-08	8.54426e-07	down	32	44	119	152	2856	XKRX	XK related X-linked [Source:HGNC Symbol;Acc:HGNC:29845]	protein_coding	X:100913445-100929433	-
ENSG00000182534	-1.45275	0.365324	2.94674e-12	7.04203e-11	down	159	241	446	507	1833	MXRA7	matrix remodeling associated 7 [Source:HGNC Symbol;Acc:HGNC:7541]	protein_coding	17:76672551-76711004	-
ENSG00000182544	1.0971	2.13924	9.39491e-09	1.24962e-07	up	556	989	255	373	1763	MFSD5	major facilitator superfamily domain containing 5 [Source:HGNC Symbol;Acc:HGNC:28156]	protein_coding	12:53251251-53254406	+
ENSG00000182575	-1.16574	0.445737	0.000157943	0.000818536	down	73	121	140	245	5635	NXPH3	neurexophilin 3 [Source:HGNC Symbol;Acc:HGNC:8077]	protein_coding	17:49575871-49583827	+
ENSG00000182580	-1.18735	0.43911	2.74297e-07	2.6965e-06	down	161	352	402	602	4234	EPHB3	EPH receptor B3 [Source:HGNC Symbol;Acc:HGNC:3394]	protein_coding	3:184561785-184582408	+
ENSG00000182700	-1.06464	0.478091	2.17722e-07	2.1946e-06	down	192	302	419	478	3456	IGIP	IgA inducing protein [Source:HGNC Symbol;Acc:HGNC:33847]	protein_coding	5:140125937-140129392	+
ENSG00000182732	-1.12899	0.457237	3.5254e-11	7.26381e-10	down	308	466	645	839	6069	RGS6	regulator of G protein signaling 6 [Source:HGNC Symbol;Acc:HGNC:10002]	protein_coding	14:71932429-72566530	+
ENSG00000182747	1.17396	2.25631	7.47832e-15	2.63688e-13	up	1662	3073	790	1016	2343	SLC35D3	solute carrier family 35 member D3 [Source:HGNC Symbol;Acc:HGNC:15621]	protein_coding	6:136922301-136925660	+
ENSG00000182774	1.03752	2.0527	0.000432664	0.00199497	up	161	290	77	114	488	RPS17	ribosomal protein S17 [Source:HGNC Symbol;Acc:HGNC:10397]	protein_coding	15:82536750-82540459	-
ENSG00000182809	-1.26762	0.415343	1.92278e-05	0.000124507	down	78	132	161	286	1178	CRIP2	cysteine rich protein 2 [Source:HGNC Symbol;Acc:HGNC:2361]	protein_coding	14:105472962-105480162	+
ENSG00000182810	1.15193	2.22211	5.63313e-07	5.18326e-06	up	303	532	143	182	2317	DDX28	DEAD-box helicase 28 [Source:HGNC Symbol;Acc:HGNC:17330]	protein_coding	16:68020916-68023232	-
ENSG00000182836	-4.25157	0.0524988	2.37229e-15	8.95622e-14	down	9	6	118	138	7706	PLCXD3	phosphatidylinositol specific phospholipase C X domain containing 3 [Source:HGNC Symbol;Acc:HGNC:31822]	protein_coding	5:41306952-41510628	-
ENSG00000182871	-1.86687	0.274167	0.00511192	0.0171419	down	7	22	30	61	5408	COL18A1	collagen type XVIII alpha 1 chain [Source:HGNC Symbol;Acc:HGNC:2195]	protein_coding	21:45405165-45513720	+
ENSG00000182934	-1.13674	0.454785	2.89778e-22	2.30441e-20	down	1587	2340	3277	4312	2986	SRPRA	SRP receptor subunit alpha [Source:HGNC Symbol;Acc:HGNC:11307]	protein_coding	11:126262938-126269144	-
ENSG00000182963	-2.34414	0.196944	1.03546e-28	1.43339e-26	down	112	144	512	637	7692	GJC1	gap junction protein gamma 1 [Source:HGNC Symbol;Acc:HGNC:4280]	protein_coding	17:44798448-44830816	-
ENSG00000182986	-1.13557	0.455154	4.32481e-11	8.74697e-10	down	366	468	753	863	6331	ZNF320	zinc finger protein 320 [Source:HGNC Symbol;Acc:HGNC:13842]	protein_coding	19:52860851-52897693	-
ENSG00000183044	-1.99764	0.25041	1.3173e-05	8.86802e-05	down	21	29	77	99	4779	ABAT	4-aminobutyrate aminotransferase [Source:HGNC Symbol;Acc:HGNC:23]	protein_coding	16:8674596-8784575	+
ENSG00000183048	1.41985	2.67559	1.01589e-06	8.82228e-06	up	190	317	65	101	1942	SLC25A10	solute carrier family 25 member 10 [Source:HGNC Symbol;Acc:HGNC:10980]	protein_coding	17:81712236-81721016	+
ENSG00000183087	-1.08566	0.471175	0.00820876	0.0256917	down	40	61	68	123	2508	GAS6	growth arrest specific 6 [Source:HGNC Symbol;Acc:HGNC:4168]	protein_coding	13:113820549-113864076	-
ENSG00000183145	-3.16414	0.111557	0.00394451	0.0136686	down	3	2	21	19	2099	RIPPLY3	ripply transcriptional repressor 3 [Source:HGNC Symbol;Acc:HGNC:3047]	protein_coding	21:37006150-37019662	+
ENSG00000183196	-1.79555	0.288061	2.23472e-05	0.000142436	down	29	36	93	106	8370	CHST6	carbohydrate sulfotransferase 6 [Source:HGNC Symbol;Acc:HGNC:6938]	protein_coding	16:75472052-75495445	-
ENSG00000183250	1.18309	2.27062	0.0131635	0.0381928	up	63	87	27	31	2303	LINC01547	long intergenic non-protein coding RNA 1547 [Source:HGNC Symbol;Acc:HGNC:15707]	lncRNA	21:44932814-44939937	-
ENSG00000183287	-4.42138	0.0466694	0.00156015	0.00611425	down	1	1	21	16	6271	CCBE1	collagen and calcium binding EGF domains 1 [Source:HGNC Symbol;Acc:HGNC:29426]	protein_coding	18:59430939-59697662	-
ENSG00000183340	-1.18129	0.440958	1.81176e-07	1.85625e-06	down	141	221	333	380	3140	JRKL	JRK like [Source:HGNC Symbol;Acc:HGNC:6200]	protein_coding	11:96389989-96507574	+
ENSG00000183454	-4.50584	0.0440155	6.55779e-07	5.9578e-06	down	1	4	53	42	14706	GRIN2A	glutamate ionotropic receptor NMDA type subunit 2A [Source:HGNC Symbol;Acc:HGNC:4585]	protein_coding	16:9753404-10182928	-
ENSG00000183508	-1.41719	0.37444	9.12092e-12	2.03161e-10	down	178	227	409	553	5654	TENT5C	terminal nucleotidyltransferase 5C [Source:HGNC Symbol;Acc:HGNC:24712]	protein_coding	1:117606048-117628389	+
ENSG00000183621	-1.48974	0.356077	2.83612e-07	2.77639e-06	down	67	108	200	226	3106	ZNF438	zinc finger protein 438 [Source:HGNC Symbol;Acc:HGNC:21029]	protein_coding	10:30820207-31031937	-
ENSG00000183688	-2.44013	0.184266	5.75064e-08	6.49353e-07	down	18	26	83	129	3621	RFLNB	refilin B [Source:HGNC Symbol;Acc:HGNC:28705]	protein_coding	17:439978-445939	-
ENSG00000183691	-2.31367	0.201148	0.00313706	0.011203	down	3	15	24	52	1913	NOG	noggin [Source:HGNC Symbol;Acc:HGNC:7866]	protein_coding	17:56593699-56595611	+
ENSG00000183751	1.27629	2.42215	4.2368e-13	1.15251e-11	up	1092	1988	420	690	6783	TBL3	transducin beta like 3 [Source:HGNC Symbol;Acc:HGNC:11587]	protein_coding	16:1972053-1982929	+
ENSG00000183762	-1.18753	0.439055	2.75662e-05	0.000173337	down	87	118	173	241	6181	KREMEN1	kringle containing transmembrane protein 1 [Source:HGNC Symbol;Acc:HGNC:17550]	protein_coding	22:29073035-29168333	+
ENSG00000183780	-2.46823	0.180713	5.90583e-09	8.12127e-08	down	20	29	114	122	3143	SLC35F3	solute carrier family 35 member F3 [Source:HGNC Symbol;Acc:HGNC:23616]	protein_coding	1:233904676-234324511	+
ENSG00000183853	-3.03697	0.121838	7.34957e-07	6.59696e-06	down	6	12	56	72	7448	KIRREL1	kirre like nephrin family adhesion molecule 1 [Source:HGNC Symbol;Acc:HGNC:15734]	protein_coding	1:157993273-158100262	+
ENSG00000183978	1.02157	2.03013	2.69151e-08	3.27042e-07	up	696	924	276	438	780	COA3	cytochrome c oxidase assembly factor 3 [Source:HGNC Symbol;Acc:HGNC:24990]	protein_coding	17:42795147-42798704	-
ENSG00000184005	-1.91577	0.265031	5.99289e-10	9.87611e-09	down	52	91	240	220	6836	ST6GALNAC3	ST6 N-acetylgalactosaminide alpha-2,6-sialyltransferase 3 [Source:HGNC Symbol;Acc:HGNC:19343]	protein_coding	1:76074746-76634603	+
ENSG00000184110	1.17183	2.25297	0.00322709	0.0114763	up	1501	2568	505	1107	2910	EIF3C	eukaryotic translation initiation factor 3 subunit C [Source:HGNC Symbol;Acc:HGNC:3279]	protein_coding	16:28688558-28735727	+
ENSG00000184156	-1.14293	0.452838	1.42173e-21	1.07135e-19	down	4232	5285	8522	10111	11583	KCNQ3	potassium voltage-gated channel subfamily Q member 3 [Source:HGNC Symbol;Acc:HGNC:6297]	protein_coding	8:132120859-132481095	-
ENSG00000184281	1.14111	2.2055	3.6935e-09	5.28515e-08	up	496	795	210	303	1472	TSSC4	tumor suppressing subtransferable candidate 4 [Source:HGNC Symbol;Acc:HGNC:12386]	protein_coding	11:2400488-2403878	+
ENSG00000184292	-2.15739	0.224162	0.00813563	0.0255141	down	5	10	20	39	1820	TACSTD2	tumor associated calcium signal transducer 2 [Source:HGNC Symbol;Acc:HGNC:11530]	protein_coding	1:58575433-58577252	-
ENSG00000184363	1.13112	2.19029	2.23666e-11	4.74447e-10	up	1697	3487	828	1204	2817	PKP3	plakophilin 3 [Source:HGNC Symbol;Acc:HGNC:9025]	protein_coding	11:392614-404908	+
ENSG00000184384	-3.32553	0.0997506	2.90528e-33	5.90152e-31	down	54	51	469	464	7121	MAML2	mastermind like transcriptional coactivator 2 [Source:HGNC Symbol;Acc:HGNC:16259]	protein_coding	11:95976598-96343195	-
ENSG00000184454	-1.42749	0.371777	7.0796e-10	1.15348e-08	down	118	179	306	394	3980	NCMAP	non-compact myelin associated protein [Source:HGNC Symbol;Acc:HGNC:29332]	protein_coding	1:24556087-24609328	+
ENSG00000184459	-3.17701	0.110567	0.000688517	0.00298123	down	3	4	28	27	2179	BPIFC	BPI fold containing family C [Source:HGNC Symbol;Acc:HGNC:16503]	protein_coding	22:32413847-32464484	-
ENSG00000184486	3.52429	11.5058	0.0027798	0.010095	up	18	33	0	4	4885	POU3F2	POU class 3 homeobox 2 [Source:HGNC Symbol;Acc:HGNC:9215]	protein_coding	6:98834574-98839458	+
ENSG00000184515	-1.18014	0.441308	4.45818e-05	0.000266436	down	102	115	172	273	777	BEX5	brain expressed X-linked 5 [Source:HGNC Symbol;Acc:HGNC:27990]	protein_coding	X:102153708-102155977	-
ENSG00000184557	-1.24921	0.420678	1.52605e-10	2.77151e-09	down	262	437	551	914	2734	SOCS3	suppressor of cytokine signaling 3 [Source:HGNC Symbol;Acc:HGNC:19391]	protein_coding	17:78356778-78360077	-
ENSG00000184564	-1.01009	0.496515	2.01666e-13	5.80946e-12	down	1467	1786	2719	3085	4249	SLITRK6	SLIT and NTRK like family member 6 [Source:HGNC Symbol;Acc:HGNC:23503]	protein_coding	13:85792790-85806683	-
ENSG00000184588	-1.39826	0.379385	2.94384e-28	3.82045e-26	down	1488	1901	3636	4258	4531	PDE4B	phosphodiesterase 4B [Source:HGNC Symbol;Acc:HGNC:8781]	protein_coding	1:65792514-66374579	+
ENSG00000184611	-1.12144	0.459635	1.25131e-11	2.7511e-10	down	672	736	1256	1487	4262	KCNH7	potassium voltage-gated channel subfamily H member 7 [Source:HGNC Symbol;Acc:HGNC:18863]	protein_coding	2:162371407-162838767	-
ENSG00000184613	-2.29454	0.203833	1.48093e-06	1.24106e-05	down	16	26	70	112	3553	NELL2	neural EGFL like 2 [Source:HGNC Symbol;Acc:HGNC:7751]	protein_coding	12:44508275-44921848	-
ENSG00000184672	-1.21351	0.431219	0.00265081	0.00968301	down	43	53	99	96	2983	RALYL	RALY RNA binding protein like [Source:HGNC Symbol;Acc:HGNC:27036]	protein_coding	8:84182787-84921844	+
ENSG00000184678	-1.19585	0.436529	2.63986e-08	3.21182e-07	down	155	262	365	465	2194	H2BC21	H2B clustered histone 21 [Source:HGNC Symbol;Acc:HGNC:4760]	protein_coding	1:149884459-149886652	-
ENSG00000184731	-1.39433	0.380422	1.39334e-25	1.52273e-23	down	833	1221	2208	2499	3880	FAM110C	family with sequence similarity 110 member C [Source:HGNC Symbol;Acc:HGNC:33340]	protein_coding	2:38814-46870	-
ENSG00000184828	1.09208	2.13181	3.92813e-07	3.71691e-06	up	365	517	156	209	4909	ZBTB7C	zinc finger and BTB domain containing 7C [Source:HGNC Symbol;Acc:HGNC:31700]	protein_coding	18:48026672-48410752	-
ENSG00000184838	-2.3483	0.196377	0.00587051	0.0192944	down	5	7	27	26	1707	PRR16	proline rich 16 [Source:HGNC Symbol;Acc:HGNC:29654]	protein_coding	5:120464300-120687332	+
ENSG00000184867	1.49854	2.82556	2.46307e-11	5.18355e-10	up	396	568	147	150	2819	ARMCX2	armadillo repeat containing X-linked 2 [Source:HGNC Symbol;Acc:HGNC:16869]	protein_coding	X:101655281-101659850	-
ENSG00000184949	-1.67383	0.31342	7.2284e-09	9.83146e-08	down	67	91	203	240	10087	FAM227A	family with sequence similarity 227 member A [Source:HGNC Symbol;Acc:HGNC:44197]	protein_coding	22:38578118-38656629	-
ENSG00000184967	1.61579	3.0648	2.46691e-08	3.0231e-07	up	213	419	66	113	1650	NOC4L	nucleolar complex associated 4 homolog [Source:HGNC Symbol;Acc:HGNC:28461]	protein_coding	12:132144457-132152473	+
ENSG00000184979	1.02252	2.03147	9.8171e-08	1.05986e-06	up	489	689	218	294	1858	USP18	ubiquitin specific peptidase 18 [Source:HGNC Symbol;Acc:HGNC:12616]	protein_coding	22:18150170-18177397	+
ENSG00000184985	-3.45852	0.0909665	0.0106147	0.0318304	down	1	2	11	18	6152	SORCS2	sortilin related VPS10 domain containing receptor 2 [Source:HGNC Symbol;Acc:HGNC:16698]	protein_coding	4:7192538-7742836	+
ENSG00000185000	1.16823	2.24736	6.06927e-07	5.54633e-06	up	373	712	153	268	3653	DGAT1	diacylglycerol O-acyltransferase 1 [Source:HGNC Symbol;Acc:HGNC:2843]	protein_coding	8:144314584-144326910	-
ENSG00000185015	-1.25829	0.418041	6.99309e-07	6.31929e-06	down	113	147	253	295	3884	CA13	carbonic anhydrase 13 [Source:HGNC Symbol;Acc:HGNC:14914]	protein_coding	8:85220587-85284073	+
ENSG00000185043	-1.22499	0.427801	7.35707e-15	2.60396e-13	down	1007	2054	2621	3503	1141	CIB1	calcium and integrin binding 1 [Source:HGNC Symbol;Acc:HGNC:16920]	protein_coding	15:90229975-90234047	-
ENSG00000185090	1.50868	2.84549	7.75789e-31	1.30612e-28	up	4188	7018	1400	2041	2640	MANEAL	mannosidase endo-alpha like [Source:HGNC Symbol;Acc:HGNC:26452]	protein_coding	1:37793847-37801137	+
ENSG00000185163	1.01923	2.02684	6.59283e-06	4.76254e-05	up	362	618	157	268	4702	DDX51	DEAD-box helicase 51 [Source:HGNC Symbol;Acc:HGNC:20082]	protein_coding	12:132136594-132144319	-
ENSG00000185168	-1.29724	0.406904	0.00174794	0.00673794	down	31	57	78	110	2023	LINC00482	long intergenic non-protein coding RNA 482 [Source:HGNC Symbol;Acc:HGNC:26816]	lncRNA	17:81303771-81309248	-
ENSG00000185247	2.14071	4.4098	7.59551e-05	0.000427141	up	60	91	13	17	1902	MAGEA11	MAGE family member A11 [Source:HGNC Symbol;Acc:HGNC:6798]	protein_coding	X:149688228-149717268	+
ENSG00000185261	1.53064	2.88914	0.000292879	0.00141723	up	90	131	25	43	7241	KIAA0825	KIAA0825 [Source:HGNC Symbol;Acc:HGNC:28532]	protein_coding	5:94150851-94618604	-
ENSG00000185352	-1.23759	0.424081	9.43872e-17	4.3446e-15	down	882	1054	1912	2133	8536	HS6ST3	heparan sulfate 6-O-sulfotransferase 3 [Source:HGNC Symbol;Acc:HGNC:19134]	protein_coding	13:96090107-96839562	+
ENSG00000185477	-1.09427	0.468372	1.44204e-18	8.06851e-17	down	7901	9546	15444	17609	14037	GPRIN3	GPRIN family member 3 [Source:HGNC Symbol;Acc:HGNC:27733]	protein_coding	4:89236383-89307800	-
ENSG00000185499	-1.18719	0.439157	0.000113011	0.000608979	down	63	124	158	209	4170	MUC1	mucin 1, cell surface associated [Source:HGNC Symbol;Acc:HGNC:7508]	protein_coding	1:155185824-155192916	-
ENSG00000185504	1.05975	2.08458	3.23019e-08	3.86577e-07	up	611	1153	294	439	3597	FAAP100	FA core complex associated protein 100 [Source:HGNC Symbol;Acc:HGNC:26171]	protein_coding	17:81539885-81553961	-
ENSG00000185532	-2.94075	0.13024	1.21068e-52	6.65448e-50	down	116	165	908	971	6615	PRKG1	protein kinase cGMP-dependent 1 [Source:HGNC Symbol;Acc:HGNC:9414]	protein_coding	10:50990888-52298423	+
ENSG00000185561	-3.35408	0.0977964	8.75613e-11	1.66974e-09	down	8	15	79	128	5884	TLCD2	TLC domain containing 2 [Source:HGNC Symbol;Acc:HGNC:33522]	protein_coding	17:1702816-1710377	-
ENSG00000185565	-1.1879	0.43894	6.15356e-19	3.51675e-17	down	1300	1636	2755	3156	9416	LSAMP	limbic system associated membrane protein [Source:HGNC Symbol;Acc:HGNC:6705]	protein_coding	3:115802363-117139389	-
ENSG00000185567	-2.72455	0.151296	2.36483e-40	7.01491e-38	down	97	135	607	740	18335	AHNAK2	AHNAK nucleoprotein 2 [Source:HGNC Symbol;Acc:HGNC:20125]	protein_coding	14:104937244-104978374	-
ENSG00000185585	-2.8863	0.13525	0.000240018	0.00118726	down	3	9	31	45	6567	OLFML2A	olfactomedin like 2A [Source:HGNC Symbol;Acc:HGNC:27270]	protein_coding	9:124777133-124814885	+
ENSG00000185634	-2.90429	0.133574	9.11957e-67	8.52132e-64	down	154	252	1206	1434	5027	SHC4	SHC adaptor protein 4 [Source:HGNC Symbol;Acc:HGNC:16743]	protein_coding	15:48823741-48963919	-
ENSG00000185650	-1.25256	0.419703	1.13307e-05	7.75635e-05	down	75	163	210	275	3017	ZFP36L1	ZFP36 ring finger protein like 1 [Source:HGNC Symbol;Acc:HGNC:1107]	protein_coding	14:68787660-68796253	-
ENSG00000185730	1.12792	2.18543	5.69752e-07	5.2322e-06	up	316	540	147	193	4658	ZNF696	zinc finger protein 696 [Source:HGNC Symbol;Acc:HGNC:25872]	protein_coding	8:143289676-143299952	+
ENSG00000185774	1.34719	2.54417	0.000547096	0.00244129	up	114	137	44	43	2370	KCNIP4	potassium voltage-gated channel interacting protein 4 [Source:HGNC Symbol;Acc:HGNC:30083]	protein_coding	4:20728606-21948772	-
ENSG00000185803	1.46048	2.752	0.000277345	0.00134926	up	993	2355	385	656	2158	SLC52A2	solute carrier family 52 member 2 [Source:HGNC Symbol;Acc:HGNC:30224]	protein_coding	8:144333957-144361286	+
ENSG00000185818	1.05788	2.08187	1.04542e-07	1.12216e-06	up	499	872	226	349	6056	NAT8L	N-acetyltransferase 8 like [Source:HGNC Symbol;Acc:HGNC:26742]	protein_coding	4:2059327-2069089	+
ENSG00000185834	1.62815	3.09117	0.0151851	0.0430164	up	706	1136	122	425	497	RPL12P4	ribosomal protein L12 pseudogene 4 [Source:HGNC Symbol;Acc:HGNC:16587]	processed_pseudogene	20:55074644-55075140	+
ENSG00000185838	1.07147	2.10157	0.0157355	0.0443068	up	69	193	32	75	6642	GNB1L	G protein subunit beta 1 like [Source:HGNC Symbol;Acc:HGNC:4397]	protein_coding	22:19783223-19854939	-
ENSG00000185839	1.22679	2.34046	0.000250173	0.00122968	up	169	258	49	115	690		adenylate kinase 2 (AK2) pseudogene	processed_pseudogene	1:58630841-58631530	-
ENSG00000185885	-4.39457	0.0475449	9.65446e-13	2.51635e-11	down	4	7	102	97	668	IFITM1	interferon induced transmembrane protein 1 [Source:HGNC Symbol;Acc:HGNC:5412]	protein_coding	11:310041-315272	+
ENSG00000185924	-1.48843	0.356401	0.000167835	0.000865004	down	29	73	105	138	3614	RTN4RL1	reticulon 4 receptor like 1 [Source:HGNC Symbol;Acc:HGNC:21329]	protein_coding	17:1934677-2025334	-
ENSG00000185942	-2.26248	0.208414	6.80963e-07	6.16263e-06	down	25	22	94	109	20374	NKAIN3	sodium/potassium transporting ATPase interacting 3 [Source:HGNC Symbol;Acc:HGNC:26829]	protein_coding	8:62248591-63014000	+
ENSG00000186007	-1.96702	0.25578	1.12868e-05	7.73482e-05	down	20	35	77	111	931	LEMD1	LEM domain containing 1 [Source:HGNC Symbol;Acc:HGNC:18725]	protein_coding	1:205381378-205455954	-
ENSG00000186081	-3.83977	0.0698416	6.97678e-10	1.13771e-08	down	9	4	70	102	2238	KRT5	keratin 5 [Source:HGNC Symbol;Acc:HGNC:6442]	protein_coding	12:52514575-52520530	-
ENSG00000186115	-1.1705	0.444268	0.000590748	0.00261877	down	52	91	132	145	2361	CYP4F2	cytochrome P450 family 4 subfamily F member 2 [Source:HGNC Symbol;Acc:HGNC:2645]	protein_coding	19:15878023-15898077	-
ENSG00000186191	-2.90805	0.133227	0.000122928	0.000654684	down	3	10	35	48	2343	BPIFB4	BPI fold containing family B member 4 [Source:HGNC Symbol;Acc:HGNC:16179]	protein_coding	20:33079643-33111751	+
ENSG00000186193	1.32526	2.50578	1.3259e-13	3.93308e-12	up	1576	3244	637	1023	3814	SAPCD2	suppressor APC domain containing 2 [Source:HGNC Symbol;Acc:HGNC:28055]	protein_coding	9:137062127-137070557	-
ENSG00000186300	-1.06473	0.478063	1.04775e-06	9.06079e-06	down	183	241	369	410	8504	ZNF555	zinc finger protein 555 [Source:HGNC Symbol;Acc:HGNC:28382]	protein_coding	19:2841437-2860471	+
ENSG00000186352	-1.55906	0.339371	1.2957e-06	1.10264e-05	down	51	83	161	181	784	ANKRD37	ankyrin repeat domain 37 [Source:HGNC Symbol;Acc:HGNC:29593]	protein_coding	4:185396021-185400628	+
ENSG00000186369	-6.38436	0.0119706	0.000624037	0.00274853	down	0	0	14	13	734	LINC00643	long intergenic non-protein coding RNA 643 [Source:HGNC Symbol;Acc:HGNC:44296]	transcribed_unitary_pseudogene	14:62114353-62130962	+
ENSG00000186395	1.1079	2.15531	1.38689e-05	9.28304e-05	up	326	784	169	270	2143	KRT10	keratin 10 [Source:HGNC Symbol;Acc:HGNC:6413]	protein_coding	17:40818117-40822614	-
ENSG00000186399	-1.52586	0.347273	0.00782215	0.0246691	down	21	19	39	67	1896	GOLGA8R	golgin A8 family member R [Source:HGNC Symbol;Acc:HGNC:44407]	protein_coding	15:30403740-30414162	-
ENSG00000186409	-1.27372	0.413592	0.00395018	0.0136807	down	33	46	88	77	2966	CCDC30	coiled-coil domain containing 30 [Source:HGNC Symbol;Acc:HGNC:26103]	protein_coding	1:42463221-42657190	+
ENSG00000186417	-1.05086	0.482681	4.9818e-06	3.70473e-05	down	159	210	277	404	4932	GLDN	gliomedin [Source:HGNC Symbol;Acc:HGNC:29514]	protein_coding	15:51341655-51408005	+
ENSG00000186479	2.75969	6.7725	2.28764e-07	2.29723e-06	up	74	111	10	14	4451	RGS7BP	regulator of G protein signaling 7 binding protein [Source:HGNC Symbol;Acc:HGNC:23271]	protein_coding	5:64506015-64612319	+
ENSG00000186510	-2.24725	0.210625	0.0015629	0.00612059	down	8	10	32	44	2491	CLCNKA	chloride voltage-gated channel Ka [Source:HGNC Symbol;Acc:HGNC:2026]	protein_coding	1:16018875-16034050	+
ENSG00000186522	-1.21723	0.430108	5.35714e-20	3.45222e-18	down	1673	2082	3641	4072	3014	SEPTIN10	septin 10 [Source:HGNC Symbol;Acc:HGNC:14349]	protein_coding	2:109542799-109614143	-
ENSG00000186591	-1.25549	0.418852	2.69841e-27	3.17348e-25	down	3085	3966	6640	8289	5162	UBE2H	ubiquitin conjugating enzyme E2 H [Source:HGNC Symbol;Acc:HGNC:12484]	protein_coding	7:129830732-129952960	-
ENSG00000186603	2.30677	4.94773	1.35234e-06	1.14563e-05	up	71	164	19	21	1816	HPDL	4-hydroxyphenylpyruvate dioxygenase like [Source:HGNC Symbol;Acc:HGNC:28242]	protein_coding	1:45326895-45328710	+
ENSG00000186642	-1.64965	0.318717	2.9803e-07	2.90385e-06	down	49	80	146	209	4284	PDE2A	phosphodiesterase 2A [Source:HGNC Symbol;Acc:HGNC:8777]	protein_coding	11:72576141-72674591	-
ENSG00000186832	-2.22821	0.213423	5.80569e-13	1.54774e-11	down	41	67	196	245	1658	KRT16	keratin 16 [Source:HGNC Symbol;Acc:HGNC:6423]	protein_coding	17:41609778-41615899	-
ENSG00000186847	-3.97715	0.0634979	2.43586e-45	9.10427e-43	down	29	40	382	584	1636	KRT14	keratin 14 [Source:HGNC Symbol;Acc:HGNC:6416]	protein_coding	17:41582279-41586895	-
ENSG00000186891	-2.23379	0.212599	0.00157953	0.0061799	down	7	12	29	50	1083	TNFRSF18	TNF receptor superfamily member 18 [Source:HGNC Symbol;Acc:HGNC:11914]	protein_coding	1:1203508-1206592	-
ENSG00000186897	-1.74926	0.297453	0.000582356	0.00258444	down	27	21	59	90	2073	C1QL4	complement C1q like 4 [Source:HGNC Symbol;Acc:HGNC:31416]	protein_coding	12:49332409-49337188	-
ENSG00000186919	1.54431	2.91664	0.00624904	0.0203595	up	36	125	17	29	1475	ZACN	zinc activated ion channel [Source:HGNC Symbol;Acc:HGNC:29504]	protein_coding	17:76071961-76083666	+
ENSG00000186951	-1.52833	0.346678	9.09195e-20	5.66368e-18	down	306	399	794	1006	9965	PPARA	peroxisome proliferator activated receptor alpha [Source:HGNC Symbol;Acc:HGNC:9232]	protein_coding	22:46150521-46243756	+
ENSG00000187051	1.14419	2.21022	1.01684e-12	2.63927e-11	up	1395	2237	546	905	820	RPS19BP1	ribosomal protein S19 binding protein 1 [Source:HGNC Symbol;Acc:HGNC:28749]	protein_coding	22:39529093-39532761	-
ENSG00000187068	-3.74612	0.0745258	0.0153323	0.0433544	down	1	1	10	14	7159	C3orf70	chromosome 3 open reading frame 70 [Source:HGNC Symbol;Acc:HGNC:33731]	protein_coding	3:185076838-185153060	-
ENSG00000187098	-1.138	0.454388	0.000204367	0.00102833	down	87	97	170	190	4799	MITF	melanocyte inducing transcription factor [Source:HGNC Symbol;Acc:HGNC:7105]	protein_coding	3:69739464-69968336	+
ENSG00000187134	-1.31715	0.401327	9.86139e-30	1.47432e-27	down	2590	3466	6107	7180	6543	AKR1C1	aldo-keto reductase family 1 member C1 [Source:HGNC Symbol;Acc:HGNC:384]	protein_coding	10:4963253-4983283	+
ENSG00000187144	2.76462	6.79569	0.00885483	0.0273746	up	8	53	4	3	2015	SPATA21	spermatogenesis associated 21 [Source:HGNC Symbol;Acc:HGNC:28026]	protein_coding	1:16387117-16437424	-
ENSG00000187231	-1.0082	0.497165	1.12971e-14	3.87376e-13	down	2801	3382	5160	5871	10671	SESTD1	SEC14 and spectrin domain containing 1 [Source:HGNC Symbol;Acc:HGNC:18379]	protein_coding	2:179101678-179264832	-
ENSG00000187240	-1.44484	0.367334	1.95719e-10	3.46692e-09	down	250	233	564	622	13683	DYNC2H1	dynein cytoplasmic 2 heavy chain 1 [Source:HGNC Symbol;Acc:HGNC:2962]	protein_coding	11:103109410-103479863	+
ENSG00000187486	1.01443	2.02011	5.90151e-11	1.16337e-09	up	1209	2061	572	841	3412	KCNJ11	potassium inwardly rectifying channel subfamily J member 11 [Source:HGNC Symbol;Acc:HGNC:6257]	protein_coding	11:17365172-17389331	-
ENSG00000187650	-1.85076	0.277246	1.22251e-05	8.29567e-05	down	24	41	85	120	2240	VMAC	vimentin type intermediate filament associated coiled-coil protein [Source:HGNC Symbol;Acc:HGNC:33803]	protein_coding	19:5904872-5910853	+
ENSG00000187676	-2.02123	0.246347	3.07737e-10	5.32006e-09	down	44	64	178	205	4215	B3GLCT	beta 3-glucosyltransferase [Source:HGNC Symbol;Acc:HGNC:20207]	protein_coding	13:31199975-31332276	+
ENSG00000187720	-2.51583	0.174848	0.00221468	0.00827925	down	5	7	24	37	9200	THSD4	thrombospondin type 1 domain containing 4 [Source:HGNC Symbol;Acc:HGNC:25835]	protein_coding	15:71096952-71783383	+
ENSG00000187800	-1.18558	0.439647	0.000375135	0.00176632	down	52	110	132	185	4874	PEAR1	platelet endothelial aggregation receptor 1 [Source:HGNC Symbol;Acc:HGNC:33631]	protein_coding	1:156893698-156916429	+
ENSG00000187840	1.20974	2.31297	1.48677e-10	2.71335e-09	up	1225	2744	599	863	827	EIF4EBP1	eukaryotic translation initiation factor 4E binding protein 1 [Source:HGNC Symbol;Acc:HGNC:3288]	protein_coding	8:38030534-38060365	+
ENSG00000187867	-2.63556	0.160923	1.18758e-05	8.08215e-05	down	10	16	38	109	2401	PALM3	paralemmin 3 [Source:HGNC Symbol;Acc:HGNC:33274]	protein_coding	19:14053363-14062076	-
ENSG00000187908	-4.35609	0.0488299	2.88538e-20	1.89866e-18	down	7	12	142	200	7984	DMBT1	deleted in malignant brain tumors 1 [Source:HGNC Symbol;Acc:HGNC:2926]	protein_coding	10:122560665-122643736	+
ENSG00000188001	-1.03305	0.488676	0.00936658	0.0286955	down	44	59	87	98	5482	TPRG1	tumor protein p63 regulated 1 [Source:HGNC Symbol;Acc:HGNC:24759]	protein_coding	3:188947214-189325304	+
ENSG00000188015	-2.4659	0.181004	0.000484374	0.00219336	down	6	11	38	43	742	S100A3	S100 calcium binding protein A3 [Source:HGNC Symbol;Acc:HGNC:10493]	protein_coding	1:153547329-153549258	-
ENSG00000188037	-2.92366	0.131793	0.0145772	0.0416351	down	1	4	14	18	3187	CLCN1	chloride voltage-gated channel 1 [Source:HGNC Symbol;Acc:HGNC:2019]	protein_coding	7:143316111-143352083	+
ENSG00000188153	-1.3405	0.394885	4.71319e-10	7.89956e-09	down	157	214	356	475	6531	COL4A5	collagen type IV alpha 5 chain [Source:HGNC Symbol;Acc:HGNC:2207]	protein_coding	X:108439838-108697545	+
ENSG00000188175	1.17272	2.25437	2.32175e-13	6.56412e-12	up	1040	1417	457	498	2145	HEPACAM2	HEPACAM family member 2 [Source:HGNC Symbol;Acc:HGNC:27364]	protein_coding	7:93188534-93226469	-
ENSG00000188191	2.11446	4.33028	5.25975e-30	8.05691e-28	up	868	1530	188	295	2472	PRKAR1B	protein kinase cAMP-dependent type I regulatory subunit beta [Source:HGNC Symbol;Acc:HGNC:9390]	protein_coding	7:549197-727650	-
ENSG00000188266	-1.12087	0.459817	0.00158387	0.00619364	down	54	72	107	135	4197	HYKK	hydroxylysine kinase [Source:HGNC Symbol;Acc:HGNC:34403]	protein_coding	15:78507564-78537372	+
ENSG00000188293	-3.93914	0.065193	1.30479e-13	3.88278e-12	down	6	11	97	131	779	IGFL1	IGF like family member 1 [Source:HGNC Symbol;Acc:HGNC:24093]	protein_coding	19:46229742-46231243	+
ENSG00000188321	-1.51889	0.348955	0.00347475	0.0122313	down	24	24	58	65	4675	ZNF559	zinc finger protein 559 [Source:HGNC Symbol;Acc:HGNC:28197]	protein_coding	19:9323772-9351162	+
ENSG00000188368	1.33928	2.53026	0.00160184	0.00625344	up	79	124	31	39	1523	PRR19	proline rich 19 [Source:HGNC Symbol;Acc:HGNC:33728]	protein_coding	19:42302098-42310814	+
ENSG00000188385	-1.3658	0.38802	1.00566e-10	1.89263e-09	down	155	230	392	476	7567	JAKMIP3	Janus kinase and microtubule interacting protein 3 [Source:HGNC Symbol;Acc:HGNC:23523]	protein_coding	10:132036336-132184858	+
ENSG00000188486	1.5292	2.88625	3.3398e-12	7.89053e-11	up	677	1531	247	409	1614	H2AX	H2A.X variant histone [Source:HGNC Symbol;Acc:HGNC:4739]	protein_coding	11:119093854-119095467	-
ENSG00000188626	-2.44	0.184284	3.71677e-06	2.85135e-05	down	13	18	70	77	1899	GOLGA8M	golgin A8 family member M [Source:HGNC Symbol;Acc:HGNC:44404]	protein_coding	15:28701954-28738384	-
ENSG00000188643	1.34959	2.54839	1.23138e-16	5.59902e-15	up	1006	1697	377	549	1172	S100A16	S100 calcium binding protein A16 [Source:HGNC Symbol;Acc:HGNC:20441]	protein_coding	1:153606886-153613145	-
ENSG00000188707	1.16064	2.23557	6.91273e-05	0.000392953	up	174	269	72	102	4831	ZBED6CL	ZBED6 C-terminal like [Source:HGNC Symbol;Acc:HGNC:21720]	protein_coding	7:150322639-150332721	+
ENSG00000188760	1.23344	2.35127	6.56084e-09	8.96265e-08	up	715	1551	306	525	2213	TMEM198	transmembrane protein 198 [Source:HGNC Symbol;Acc:HGNC:33704]	protein_coding	2:219543663-219550595	+
ENSG00000188807	1.29841	2.45959	4.38507e-08	5.09628e-07	up	424	860	160	294	3815	TMEM201	transmembrane protein 201 [Source:HGNC Symbol;Acc:HGNC:33719]	protein_coding	1:9588911-9614877	+
ENSG00000188868	-3.41504	0.0937496	0.010994	0.0327837	down	2	1	10	20	2699	ZNF563	zinc finger protein 563 [Source:HGNC Symbol;Acc:HGNC:30498]	protein_coding	19:12317477-12333720	-
ENSG00000188994	-1.24284	0.422541	1.62627e-17	8.10446e-16	down	1350	1535	2844	3242	12341	ZNF292	zinc finger protein 292 [Source:HGNC Symbol;Acc:HGNC:18410]	protein_coding	6:87152833-87265943	+
ENSG00000189060	-1.49019	0.355967	3.14462e-45	1.1088e-42	down	4454	6316	11868	14722	2204	H1-0	H1.0 linker histone [Source:HGNC Symbol;Acc:HGNC:4714]	protein_coding	22:37805229-37807432	+
ENSG00000189127	-2.61035	0.16376	2.9797e-11	6.20097e-10	down	26	28	131	163	3730	ANKRD34B	ankyrin repeat domain 34B [Source:HGNC Symbol;Acc:HGNC:33736]	protein_coding	5:80556755-80570280	-
ENSG00000189157	-1.35869	0.389937	0.00500625	0.0168237	down	25	35	53	84	1533	FAM47E	family with sequence similarity 47 member E [Source:HGNC Symbol;Acc:HGNC:34343]	protein_coding	4:76214040-76283783	+
ENSG00000189190	-2.08426	0.235817	2.18905e-13	6.21716e-12	down	59	80	241	276	3645	ZNF600	zinc finger protein 600 [Source:HGNC Symbol;Acc:HGNC:30951]	protein_coding	19:52749942-52786807	-
ENSG00000189343	1.28276	2.43304	4.63431e-14	1.46294e-12	up	1605	3058	634	1032	883	RPS2P46	ribosomal protein S2 pseudogene 46 [Source:HGNC Symbol;Acc:HGNC:35839]	processed_pseudogene	17:19445970-19446852	-
ENSG00000196074	-1.46993	0.361001	0.000820381	0.00347569	down	31	38	78	91	5541	SYCP2	synaptonemal complex protein 2 [Source:HGNC Symbol;Acc:HGNC:11490]	protein_coding	20:59863564-59933655	-
ENSG00000196083	-2.73488	0.150217	6.04778e-40	1.73878e-37	down	102	168	763	785	4745	IL1RAP	interleukin 1 receptor accessory protein [Source:HGNC Symbol;Acc:HGNC:5995]	protein_coding	3:190514051-190659750	+
ENSG00000196110	-1.50701	0.35184	2.10308e-05	0.000134874	down	42	69	129	144	6758	ZNF699	zinc finger protein 699 [Source:HGNC Symbol;Acc:HGNC:24750]	protein_coding	19:9291140-9309838	-
ENSG00000196155	1.44784	2.728	1.77639e-12	4.4028e-11	up	511	902	176	276	4512	PLEKHG4	pleckstrin homology and RhoGEF domain containing G4 [Source:HGNC Symbol;Acc:HGNC:24501]	protein_coding	16:67277510-67289499	+
ENSG00000196159	-2.09953	0.233335	0.00161004	0.00628018	down	11	11	40	44	17151	FAT4	FAT atypical cadherin 4 [Source:HGNC Symbol;Acc:HGNC:23109]	protein_coding	4:125314918-125492932	+
ENSG00000196167	1.35048	2.54997	1.67414e-11	3.6253e-10	up	536	671	185	236	8098	COLCA1	colorectal cancer associated 1 [Source:HGNC Symbol;Acc:HGNC:33789]	lncRNA	11:111290787-111305498	-
ENSG00000196172	-1.09346	0.468637	6.73811e-07	6.10382e-06	down	197	253	417	424	6497	ZNF681	zinc finger protein 681 [Source:HGNC Symbol;Acc:HGNC:26457]	protein_coding	19:23739195-23758891	-
ENSG00000196218	-3.19762	0.108999	0.00143247	0.00568364	down	3	3	18	32	15400	RYR1	ryanodine receptor 1 [Source:HGNC Symbol;Acc:HGNC:10483]	protein_coding	19:38433691-38587564	+
ENSG00000196220	-1.47664	0.359324	0.000403389	0.001879	down	33	46	75	121	8923	SRGAP3	SLIT-ROBO Rho GTPase activating protein 3 [Source:HGNC Symbol;Acc:HGNC:19744]	protein_coding	3:8980591-9363053	-
ENSG00000196268	-1.51568	0.349731	3.14718e-06	2.45572e-05	down	59	74	137	203	5023	ZNF493	zinc finger protein 493 [Source:HGNC Symbol;Acc:HGNC:23708]	protein_coding	19:21397119-21427577	+
ENSG00000196273	-1.96699	0.255786	0.00153371	0.00602271	down	14	13	43	52	2071	LINC00523	long intergenic non-protein coding RNA 523 [Source:HGNC Symbol;Acc:HGNC:20117]	lncRNA	14:100657250-100676069	+
ENSG00000196313	1.42861	2.69188	5.16681e-23	4.36911e-21	up	1542	2344	516	756	5842	POM121	POM121 transmembrane nucleoporin [Source:HGNC Symbol;Acc:HGNC:19702]	protein_coding	7:72879365-72951440	+
ENSG00000196353	-1.68909	0.310122	6.23111e-21	4.34504e-19	down	206	335	665	856	3749	CPNE4	copine 4 [Source:HGNC Symbol;Acc:HGNC:2317]	protein_coding	3:131533555-132285410	-
ENSG00000196363	1.09464	2.1356	1.64216e-15	6.31454e-14	up	1603	2573	765	934	3157	WDR5	WD repeat domain 5 [Source:HGNC Symbol;Acc:HGNC:12757]	protein_coding	9:134135365-134159968	+
ENSG00000196411	-2.1802	0.220645	1.71467e-18	9.48041e-17	down	76	138	328	522	4353	EPHB4	EPH receptor B4 [Source:HGNC Symbol;Acc:HGNC:3395]	protein_coding	7:100802565-100827523	-
ENSG00000196449	1.03345	2.04692	1.16406e-12	2.98934e-11	up	1667	2050	705	915	1848	YRDC	yrdC N6-threonylcarbamoyltransferase domain containing [Source:HGNC Symbol;Acc:HGNC:28905]	protein_coding	1:37802945-37808208	-
ENSG00000196458	-1.02889	0.490088	0.000211788	0.00106252	down	91	141	173	243	9342	ZNF605	zinc finger protein 605 [Source:HGNC Symbol;Acc:HGNC:28068]	protein_coding	12:132918306-132956306	-
ENSG00000196466	-1.74636	0.298054	2.29931e-05	0.000146254	down	31	41	83	133	2583	ZNF799	zinc finger protein 799 [Source:HGNC Symbol;Acc:HGNC:28071]	protein_coding	19:12390016-12401271	-
ENSG00000196586	-1.05338	0.481837	2.93505e-17	1.41732e-15	down	2304	2867	4320	5204	8615	MYO6	myosin VI [Source:HGNC Symbol;Acc:HGNC:7605]	protein_coding	6:75749192-75919537	+
ENSG00000196604	-1.07788	0.473725	0.000150477	0.000782664	down	113	118	192	247	4337	POTEF	POTE ankyrin domain family member F [Source:HGNC Symbol;Acc:HGNC:33905]	protein_coding	2:130073535-130129222	-
ENSG00000196611	-2.20857	0.216349	7.40641e-77	9.8865e-74	down	1140	1587	5083	5975	1971	MMP1	matrix metallopeptidase 1 [Source:HGNC Symbol;Acc:HGNC:7155]	protein_coding	11:102789401-102798160	-
ENSG00000196628	-5.0661	0.0298505	4.32145e-08	5.0286e-07	down	1	3	60	54	8041	TCF4	transcription factor 4 [Source:HGNC Symbol;Acc:HGNC:11634]	protein_coding	18:55222185-55664787	-
ENSG00000196656	1.17502	2.25796	4.25014e-10	7.17494e-09	up	2007	2902	634	1329	348		ribosomal protein S26 (RPS26) pseudogene	transcribed_processed_pseudogene	4:113214046-113217170	-
ENSG00000196668	-2.08357	0.23593	0.00607083	0.0198759	down	9	8	25	41	435	LINC00173	long intergenic non-protein coding RNA 173 [Source:HGNC Symbol;Acc:HGNC:33791]	lncRNA	12:116533422-116536518	+
ENSG00000196700	1.21689	2.32444	5.81019e-14	1.81573e-12	up	1142	1976	466	705	5982	ZNF512B	zinc finger protein 512B [Source:HGNC Symbol;Acc:HGNC:29212]	protein_coding	20:63956704-63969930	-
ENSG00000196739	-2.67079	0.15704	4.44868e-06	3.35555e-05	down	9	14	53	76	7813	COL27A1	collagen type XXVII alpha 1 chain [Source:HGNC Symbol;Acc:HGNC:22986]	protein_coding	9:114155537-114312511	+
ENSG00000196754	-1.4696	0.361082	7.14254e-18	3.72848e-16	down	287	407	708	992	977	S100A2	S100 calcium binding protein A2 [Source:HGNC Symbol;Acc:HGNC:10492]	protein_coding	1:153561108-153567890	-
ENSG00000196756	1.24422	2.36891	2.80109e-07	2.74786e-06	up	272	465	122	147	1232	SNHG17	small nucleolar RNA host gene 17 [Source:HGNC Symbol;Acc:HGNC:48600]	lncRNA	20:38419638-38435409	-
ENSG00000196793	1.63047	3.09614	9.68163e-11	1.82389e-09	up	302	482	111	107	2069	ZNF239	zinc finger protein 239 [Source:HGNC Symbol;Acc:HGNC:13031]	protein_coding	10:43556344-43574618	-
ENSG00000196878	-2.54365	0.171508	1.69715e-17	8.41284e-16	down	37	75	231	336	4014	LAMB3	laminin subunit beta 3 [Source:HGNC Symbol;Acc:HGNC:6490]	protein_coding	1:209614870-209652425	-
ENSG00000196972	-1.79824	0.287525	0.000796788	0.00338764	down	16	26	45	85	2817	SMIM10L2B	small integral membrane protein 10 like 2B [Source:HGNC Symbol;Acc:HGNC:34500]	protein_coding	X:135094985-135098712	-
ENSG00000196976	1.34695	2.54373	1.21684e-09	1.90031e-08	up	399	791	169	233	949	LAGE3	L antigen family member 3 [Source:HGNC Symbol;Acc:HGNC:26058]	protein_coding	X:154477769-154479257	-
ENSG00000196990	1.4224	2.68031	1.01946e-12	2.64239e-11	up	568	1079	217	314	2778	FAM163B	family with sequence similarity 163 member B [Source:HGNC Symbol;Acc:HGNC:33277]	protein_coding	9:133577081-133609389	-
ENSG00000197043	-1.5022	0.353014	3.49394e-10	5.96844e-09	down	103	190	312	406	2889	ANXA6	annexin A6 [Source:HGNC Symbol;Acc:HGNC:544]	protein_coding	5:151100706-151157785	-
ENSG00000197044	-3.08255	0.118048	4.5292e-17	2.15373e-15	down	21	31	156	234	4448	ZNF441	zinc finger protein 441 [Source:HGNC Symbol;Acc:HGNC:20875]	protein_coding	19:11767000-11784078	+
ENSG00000197301	-1.66648	0.315021	0.00902101	0.0278027	down	13	16	39	42	914	HMGA2-AS1	HMGA2 antisense RNA 1 [Source:HGNC Symbol;Acc:HGNC:53973]	lncRNA	12:65851340-65882167	-
ENSG00000197321	-1.31547	0.401795	1.53715e-15	5.9598e-14	down	414	502	884	1149	7586	SVIL	supervillin [Source:HGNC Symbol;Acc:HGNC:11480]	protein_coding	10:29457338-29736959	-
ENSG00000197380	-2.44631	0.18348	1.22882e-07	1.29667e-06	down	13	31	91	114	2939	DACT3	dishevelled binding antagonist of beta catenin 3 [Source:HGNC Symbol;Acc:HGNC:30745]	protein_coding	19:46647551-46661182	-
ENSG00000197451	1.06471	2.09176	7.42084e-22	5.68363e-20	up	8575	13633	4044	5212	1770	HNRNPAB	heterogeneous nuclear ribonucleoprotein A/B [Source:HGNC Symbol;Acc:HGNC:5034]	protein_coding	5:178204533-178211163	+
ENSG00000197467	-4.0201	0.0616353	0.00650539	0.0210704	down	1	1	12	17	3148	COL13A1	collagen type XIII alpha 1 chain [Source:HGNC Symbol;Acc:HGNC:2190]	protein_coding	10:69801880-69964275	+
ENSG00000197483	1.21652	2.32385	0.016277	0.0455638	up	46	104	23	32	3562	ZNF628	zinc finger protein 628 [Source:HGNC Symbol;Acc:HGNC:28054]	protein_coding	19:55476617-55484487	+
ENSG00000197498	1.07734	2.11014	6.77382e-13	1.79305e-11	up	1214	1617	545	637	3671	RPF2	ribosome production factor 2 homolog [Source:HGNC Symbol;Acc:HGNC:20870]	protein_coding	6:110982015-111028263	+
ENSG00000197557	-1.1552	0.449005	9.70053e-07	8.46961e-06	down	172	198	355	374	5744	TTC30A	tetratricopeptide repeat domain 30A [Source:HGNC Symbol;Acc:HGNC:25853]	protein_coding	2:177612999-177618742	-
ENSG00000197558	-1.12759	0.45768	0.000732122	0.00314309	down	53	115	132	183	15799	SSPOP	SCO-spondin, pseudogene [Source:HGNC Symbol;Acc:HGNC:21998]	transcribed_unitary_pseudogene	7:149776042-149833979	+
ENSG00000197580	-2.1714	0.221995	1.16425e-05	7.95521e-05	down	14	27	73	86	2902	BCO2	beta-carotene oxygenase 2 [Source:HGNC Symbol;Acc:HGNC:18503]	protein_coding	11:112175510-112224699	+
ENSG00000197587	-2.52445	0.173806	1.48747e-06	1.24598e-05	down	13	17	69	83	5050	DMBX1	diencephalon/mesencephalon homeobox 1 [Source:HGNC Symbol;Acc:HGNC:19026]	protein_coding	1:46489836-46516216	+
ENSG00000197588	-2.52805	0.173373	0.00050128	0.00226443	down	9	7	28	58	403	KLKP1	kallikrein pseudogene 1 [Source:HGNC Symbol;Acc:HGNC:21260]	transcribed_unprocessed_pseudogene	19:50882096-50896398	-
ENSG00000197674	-1.96358	0.256392	0.00979335	0.0297978	down	12	7	38	29	1444	OR51C1P	olfactory receptor family 51 subfamily C member 1 pseudogene [Source:HGNC Symbol;Acc:HGNC:15191]	protein_coding	11:4690423-4697831	-
ENSG00000197747	-1.58002	0.334478	1.93806e-38	5.10118e-36	down	1211	1768	3594	4185	671	S100A10	S100 calcium binding protein A10 [Source:HGNC Symbol;Acc:HGNC:10487]	protein_coding	1:151982915-151993859	-
ENSG00000197766	1.12097	2.17493	0.0127948	0.0373085	up	61	195	35	64	1191	CFD	complement factor D [Source:HGNC Symbol;Acc:HGNC:2771]	protein_coding	19:859664-863641	+
ENSG00000197785	1.14751	2.21532	1.68933e-14	5.61748e-13	up	1356	2359	622	832	2481	ATAD3A	ATPase family AAA domain containing 3A [Source:HGNC Symbol;Acc:HGNC:25567]	protein_coding	1:1512162-1534685	+
ENSG00000197857	-2.12484	0.229276	1.35506e-06	1.14741e-05	down	19	37	105	103	2636	ZNF44	zinc finger protein 44 [Source:HGNC Symbol;Acc:HGNC:13110]	protein_coding	19:12224686-12294883	-
ENSG00000197858	1.0355	2.04983	8.00963e-09	1.07841e-07	up	1627	3471	834	1303	2054	GPAA1	glycosylphosphatidylinositol anchor attachment 1 [Source:HGNC Symbol;Acc:HGNC:4446]	protein_coding	8:144082590-144086216	+
ENSG00000197872	-2.74657	0.149004	5.62591e-08	6.38355e-07	down	16	14	78	104	4670	CYRIA	CYFIP related Rac1 interactor A [Source:HGNC Symbol;Acc:HGNC:25373]	protein_coding	2:16549459-16666331	-
ENSG00000197933	-2.35646	0.19527	1.64963e-08	2.09181e-07	down	20	33	103	134	2396	ZNF823	zinc finger protein 823 [Source:HGNC Symbol;Acc:HGNC:30936]	protein_coding	19:11721265-11739009	-
ENSG00000197937	-2.40103	0.189329	2.32096e-14	7.58288e-13	down	36	62	191	261	7984	ZNF347	zinc finger protein 347 [Source:HGNC Symbol;Acc:HGNC:16447]	protein_coding	19:53124072-53159075	-
ENSG00000197959	-1.01949	0.493292	1.86501e-07	1.90663e-06	down	228	316	436	534	7627	DNM3	dynamin 3 [Source:HGNC Symbol;Acc:HGNC:29125]	protein_coding	1:171841498-172418466	+
ENSG00000197969	-1.12968	0.457016	1.05548e-14	3.63927e-13	down	8068	8446	15124	17380	15227	VPS13A	vacuolar protein sorting 13 homolog A [Source:HGNC Symbol;Acc:HGNC:1908]	protein_coding	9:77177445-77421537	+
ENSG00000197982	1.27261	2.41598	4.74184e-09	6.66282e-08	up	719	1392	257	509	1329	C1orf122	chromosome 1 open reading frame 122 [Source:HGNC Symbol;Acc:HGNC:24789]	protein_coding	1:37806979-37809454	+
ENSG00000197989	1.09257	2.13253	0.000646946	0.00283473	up	132	237	68	81	1871	SNHG12	small nucleolar RNA host gene 12 [Source:HGNC Symbol;Acc:HGNC:30062]	lncRNA	1:28578538-28583132	-
ENSG00000198010	-1.13714	0.454659	0.00188924	0.00722008	down	48	71	108	120	10418	DLGAP2	DLG associated protein 2 [Source:HGNC Symbol;Acc:HGNC:2906]	protein_coding	8:737628-1708476	+
ENSG00000198074	-3.83574	0.0700367	3.99884e-08	4.67357e-07	down	5	5	48	81	1619	AKR1B10	aldo-keto reductase family 1 member B10 [Source:HGNC Symbol;Acc:HGNC:382]	protein_coding	7:134527567-134541412	+
ENSG00000198133	-1.11414	0.461967	9.44189e-06	6.59626e-05	down	117	159	233	294	4060	TMEM229B	transmembrane protein 229B [Source:HGNC Symbol;Acc:HGNC:20130]	protein_coding	14:67447084-67533739	-
ENSG00000198171	1.32822	2.51092	1.69197e-19	1.01021e-17	up	1948	3080	684	1082	1303	DDRGK1	DDRGK domain containing 1 [Source:HGNC Symbol;Acc:HGNC:16110]	protein_coding	20:3190350-3204685	-
ENSG00000198298	1.48829	2.80556	5.11995e-08	5.86644e-07	up	261	324	74	113	2024	ZNF485	zinc finger protein 485 [Source:HGNC Symbol;Acc:HGNC:23440]	protein_coding	10:43606419-43617904	+
ENSG00000198363	-1.19576	0.436557	1.37276e-24	1.35022e-22	down	10020	12871	21691	24557	5301	ASPH	aspartate beta-hydroxylase [Source:HGNC Symbol;Acc:HGNC:757]	protein_coding	8:61500556-61714640	-
ENSG00000198455	-1.3206	0.400367	3.25636e-16	1.39575e-14	down	384	520	921	1062	5467	ZXDB	zinc finger X-linked duplicated B [Source:HGNC Symbol;Acc:HGNC:13199]	protein_coding	X:57592011-57597477	+
ENSG00000198482	-1.33764	0.395667	9.3007e-08	1.00994e-06	down	138	147	289	357	3585	ZNF808	zinc finger protein 808 [Source:HGNC Symbol;Acc:HGNC:33230]	protein_coding	19:52527652-52564464	+
ENSG00000198520	-1.65591	0.317336	0.000139659	0.000733605	down	31	35	76	111	1693	ARMH1	armadillo like helical domain containing 1 [Source:HGNC Symbol;Acc:HGNC:34345]	protein_coding	1:44674692-44725591	+
ENSG00000198535	-2.28967	0.204522	6.75025e-82	1.14681e-78	down	1001	1430	4777	5630	3445	C2CD4A	C2 calcium dependent domain containing 4A [Source:HGNC Symbol;Acc:HGNC:33627]	protein_coding	15:62066977-62070917	+
ENSG00000198576	1.57415	2.9776	2.49002e-05	0.000157634	up	104	221	41	52	2950	ARC	activity regulated cytoskeleton associated protein [Source:HGNC Symbol;Acc:HGNC:648]	protein_coding	8:142611049-142614479	-
ENSG00000198658	3.77321	13.6726	0.0137016	0.0394964	up	6	28	1	1	933	ABHD17AP1	ABHD17A pseudogene 1 [Source:HGNC Symbol;Acc:HGNC:28394]	unprocessed_pseudogene	1:148146395-148149566	+
ENSG00000198682	-1.71387	0.304841	2.06016e-41	6.63796e-39	down	1196	1505	3524	4337	3699	PAPSS2	3'-phosphoadenosine 5'-phosphosulfate synthase 2 [Source:HGNC Symbol;Acc:HGNC:8604]	protein_coding	10:87659613-87747705	+
ENSG00000198719	1.17343	2.25548	1.06278e-15	4.21681e-14	up	1292	2136	573	749	3779	DLL1	delta like canonical Notch ligand 1 [Source:HGNC Symbol;Acc:HGNC:2908]	protein_coding	6:170282206-170306565	-
ENSG00000198732	-1.91853	0.264524	2.02733e-54	1.18396e-51	down	1224	2051	4649	6117	3679	SMOC1	SPARC related modular calcium binding 1 [Source:HGNC Symbol;Acc:HGNC:20318]	protein_coding	14:69854131-70032366	+
ENSG00000198734	-1.02192	0.49246	9.73959e-15	3.37687e-13	down	1652	2013	3007	3607	9132	F5	coagulation factor V [Source:HGNC Symbol;Acc:HGNC:3542]	protein_coding	1:169511951-169586588	-
ENSG00000198797	-2.3367	0.197963	0.0143517	0.0411294	down	3	7	16	28	4097	BRINP2	BMP/retinoic acid inducible neural specific 2 [Source:HGNC Symbol;Acc:HGNC:13746]	protein_coding	1:177170958-177282422	+
ENSG00000198816	1.83968	3.57931	6.83139e-06	4.92534e-05	up	100	298	32	62	1968	ZNF358	zinc finger protein 358 [Source:HGNC Symbol;Acc:HGNC:16838]	protein_coding	19:7515292-7521025	+
ENSG00000198829	1.61515	3.06344	1.50032e-06	1.25505e-05	up	203	239	72	54	4181	SUCNR1	succinate receptor 1 [Source:HGNC Symbol;Acc:HGNC:4542]	protein_coding	3:151873643-151884619	+
ENSG00000198835	4.14853	17.7351	0.000454222	0.00207899	up	17	50	3	0	2165	GJC2	gap junction protein gamma 2 [Source:HGNC Symbol;Acc:HGNC:17494]	protein_coding	1:228149930-228159826	+
ENSG00000198910	-1.20712	0.433133	1.19676e-15	4.70841e-14	down	713	1287	1648	2363	5138	L1CAM	L1 cell adhesion molecule [Source:HGNC Symbol;Acc:HGNC:6470]	protein_coding	X:153861514-153886173	-
ENSG00000198929	-1.36861	0.387263	1.48202e-09	2.28138e-08	down	132	188	323	403	5016	NOS1AP	nitric oxide synthase 1 adaptor protein [Source:HGNC Symbol;Acc:HGNC:16859]	protein_coding	1:162069691-162370475	+
ENSG00000198930	1.14815	2.21629	1.68964e-05	0.00011056	up	210	329	95	117	645	CSAG1	chondrosarcoma associated gene 1 [Source:HGNC Symbol;Acc:HGNC:24294]	protein_coding	X:152727484-152733735	-
ENSG00000198931	1.08827	2.12619	2.67308e-09	3.918e-08	up	1322	2587	586	1014	931	APRT	adenine phosphoribosyltransferase [Source:HGNC Symbol;Acc:HGNC:626]	protein_coding	16:88809339-88811937	-
ENSG00000198959	-4.49676	0.0442934	1.35875e-06	1.15001e-05	down	0	5	35	61	4970	TGM2	transglutaminase 2 [Source:HGNC Symbol;Acc:HGNC:11778]	protein_coding	20:38127385-38166578	-
ENSG00000199753	2.2786	4.85206	0.00277196	0.0100717	up	35	45	4	11	70	SNORD104	small nucleolar RNA, C/D box 104 [Source:HGNC Symbol;Acc:HGNC:32768]	snoRNA	17:64146083-64146152	+
ENSG00000202358	-2.37661	0.192562	0.00681397	0.0219248	down	5	6	21	30	107	RNU6-652P	RNA, U6 small nuclear 652, pseudogene [Source:HGNC Symbol;Acc:HGNC:47615]	snRNA	4:55885595-55885701	+
ENSG00000203697	-1.3102	0.403266	7.17385e-20	4.52922e-18	down	613	801	1397	1701	2387	CAPN8	calpain 8 [Source:HGNC Symbol;Acc:HGNC:1485]	protein_coding	1:223538007-223665723	-
ENSG00000203722	-2.67533	0.156547	0.0098214	0.029854	down	5	2	22	19	1150	RAET1G	retinoic acid early transcript 1G [Source:HGNC Symbol;Acc:HGNC:16795]	protein_coding	6:149916878-149923121	-
ENSG00000203740	2.0992	4.28473	1.2224e-08	1.59082e-07	up	142	195	33	36	2110	METTL11B	methyltransferase like 11B [Source:HGNC Symbol;Acc:HGNC:31932]	protein_coding	1:170145959-170168866	+
ENSG00000203972	6.17312	72.1594	0.00102258	0.00422509	up	16	13	0	0	2179	GLYATL3	glycine-N-acyltransferase like 3 [Source:HGNC Symbol;Acc:HGNC:21349]	protein_coding	6:49499923-49528078	+
ENSG00000203985	-2.96208	0.128329	1.02515e-08	1.35011e-07	down	9	18	72	112	2376	LDLRAD1	low density lipoprotein receptor class A domain containing 1 [Source:HGNC Symbol;Acc:HGNC:32069]	protein_coding	1:54007298-54018186	-
ENSG00000204099	2.72194	6.59761	0.0018369	0.00704453	up	29	37	3	6	1905	NEU4	neuraminidase 4 [Source:HGNC Symbol;Acc:HGNC:21328]	protein_coding	2:241809065-241817413	+
ENSG00000204128	-1.67983	0.31212	0.00132416	0.00530002	down	19	30	44	97	3629	C2orf72	chromosome 2 open reading frame 72 [Source:HGNC Symbol;Acc:HGNC:27418]	protein_coding	2:231037523-231049719	+
ENSG00000204131	-2.98985	0.125882	0.00403712	0.0139303	down	3	3	17	26	13660	NHSL2	NHS like 2 [Source:HGNC Symbol;Acc:HGNC:33737]	protein_coding	X:71910818-72161750	+
ENSG00000204257	-1.19337	0.437282	0.00547515	0.018145	down	30	55	70	99	1093	HLA-DMA	major histocompatibility complex, class II, DM alpha [Source:HGNC Symbol;Acc:HGNC:4934]	protein_coding	6:32948613-32969094	-
ENSG00000204272	-1.01387	0.495218	3.23113e-08	3.86577e-07	down	264	435	553	672	2344	NBDY	negative regulator of P-body association [Source:HGNC Symbol;Acc:HGNC:50713]	protein_coding	X:56729241-56819179	+
ENSG00000204361	-1.4086	0.376677	0.00394971	0.0136807	down	27	32	72	65	1868	NXPE2	neurexophilin and PC-esterase domain family member 2 [Source:HGNC Symbol;Acc:HGNC:26331]	protein_coding	11:114678527-114707069	+
ENSG00000204366	1.0325	2.04556	4.0693e-05	0.000245234	up	241	458	123	172	1963	ZBTB12	zinc finger and BTB domain containing 12 [Source:HGNC Symbol;Acc:HGNC:19066]	protein_coding	6:31899613-31902086	-
ENSG00000204396	-1.18475	0.439901	0.00175932	0.00677727	down	40	88	94	158	2915	VWA7	von Willebrand factor A domain containing 7 [Source:HGNC Symbol;Acc:HGNC:13939]	protein_coding	6:31765590-31777328	-
ENSG00000204520	-1.98696	0.252271	1.2565e-12	3.19912e-11	down	65	84	224	300	1370	MICA	MHC class I polypeptide-related sequence A [Source:HGNC Symbol;Acc:HGNC:7090]	protein_coding	6:31399784-31415315	+
ENSG00000204529	-3.24293	0.105628	2.11309e-06	1.71411e-05	down	7	6	43	69	1918	GUCY2EP	guanylate cyclase 2E, pseudogene [Source:HGNC Symbol;Acc:HGNC:4690]	transcribed_unprocessed_pseudogene	11:76694041-76719801	-
ENSG00000204592	-1.6168	0.326059	9.97551e-34	2.09463e-31	down	707	1110	2048	2840	2548	HLA-E	major histocompatibility complex, class I, E [Source:HGNC Symbol;Acc:HGNC:4962]	protein_coding	6:30489509-30494194	+
ENSG00000204673	1.20618	2.30726	1.60984e-11	3.49415e-10	up	1055	2148	490	702	1775	AKT1S1	AKT1 substrate 1 [Source:HGNC Symbol;Acc:HGNC:28426]	protein_coding	19:49869033-49878459	-
ENSG00000204856	1.04159	2.0585	0.000504044	0.00227416	up	156	251	72	101	1101	FAM216A	family with sequence similarity 216 member A [Source:HGNC Symbol;Acc:HGNC:30180]	protein_coding	12:110468415-110490385	+
ENSG00000204869	-1.88072	0.271548	9.05174e-09	1.20741e-07	down	47	62	159	195	573	IGFL4	IGF like family member 4 [Source:HGNC Symbol;Acc:HGNC:32931]	protein_coding	19:46039748-46077118	-
ENSG00000204876	4.68145	25.6599	0.000353767	0.00167982	up	28	29	1	1	2271		novel transcript	lncRNA	7:155952030-155968391	+
ENSG00000204922	1.26606	2.40503	3.26291e-07	3.16272e-06	up	340	657	127	235	1927	UQCC3	ubiquinol-cytochrome c reductase complex assembly factor 3 [Source:HGNC Symbol;Acc:HGNC:34399]	protein_coding	11:62670273-62673686	+
ENSG00000204946	1.21034	2.31392	4.81113e-06	3.59498e-05	up	234	387	89	147	4424	ZNF783	zinc finger family member 783 [Source:HGNC Symbol;Acc:HGNC:27222]	protein_coding	7:149262171-149297302	+
ENSG00000204947	1.28651	2.43937	0.0120191	0.0354335	up	55	78	21	27	3198	ZNF425	zinc finger protein 425 [Source:HGNC Symbol;Acc:HGNC:20690]	protein_coding	7:149102784-149126324	-
ENSG00000204950	-1.77608	0.291977	0.0101312	0.0306115	down	14	10	31	45	2270	LRRC10B	leucine rich repeat containing 10B [Source:HGNC Symbol;Acc:HGNC:37215]	protein_coding	11:61508749-61511018	+
ENSG00000204954	1.12435	2.18003	6.718e-05	0.000383347	up	224	574	140	166	1702	C12orf73	chromosome 12 open reading frame 73 [Source:HGNC Symbol;Acc:HGNC:34450]	protein_coding	12:103940763-103965708	-
ENSG00000205097	-3.51155	0.0876836	9.54518e-06	6.64854e-05	down	1	9	45	49	2086	FRG2	FSHD region gene 2 [Source:HGNC Symbol;Acc:HGNC:19136]	protein_coding	4:190024367-190027257	-
ENSG00000205213	-1.35086	0.39206	1.45253e-28	1.99594e-26	down	1871	2432	4444	5246	5250	LGR4	leucine rich repeat containing G protein-coupled receptor 4 [Source:HGNC Symbol;Acc:HGNC:13299]	protein_coding	11:27365961-27472790	-
ENSG00000205362	1.61867	3.07091	5.9475e-11	1.16874e-09	up	328	492	87	150	396	MT1A	metallothionein 1A [Source:HGNC Symbol;Acc:HGNC:7393]	protein_coding	16:56638666-56640087	+
ENSG00000205420	-1.46139	0.363143	1.123e-13	3.38493e-12	down	185	333	525	713	2308	KRT6A	keratin 6A [Source:HGNC Symbol;Acc:HGNC:6443]	protein_coding	12:52487176-52493257	-
ENSG00000205502	-1.61243	0.327047	8.814e-07	7.74406e-06	down	48	111	157	263	1581	C2CD4B	C2 calcium dependent domain containing 4B [Source:HGNC Symbol;Acc:HGNC:33628]	protein_coding	15:62163535-62165285	-
ENSG00000205593	-1.26691	0.415548	0.00511309	0.0171427	down	26	58	61	115	4891	DENND6B	DENN domain containing 6B [Source:HGNC Symbol;Acc:HGNC:32690]	protein_coding	22:50309030-50327012	-
ENSG00000205696	-1.01879	0.49353	0.000100168	0.000546446	down	104	193	213	310	637	ADARB2-AS1	ADARB2 antisense RNA 1 [Source:HGNC Symbol;Acc:HGNC:23299]	lncRNA	10:1526637-1556984	+
ENSG00000205710	-1.403	0.378143	6.88007e-05	0.000391399	down	45	84	111	188	3201	C17orf107	chromosome 17 open reading frame 107 [Source:HGNC Symbol;Acc:HGNC:37238]	protein_coding	17:4899418-4902934	+
ENSG00000206075	-1.28985	0.408995	1.8969e-08	2.38235e-07	down	165	189	355	415	2586	SERPINB5	serpin family B member 5 [Source:HGNC Symbol;Acc:HGNC:8949]	protein_coding	18:63476958-63505085	+
ENSG00000206127	-1.30891	0.403624	0.000842886	0.00355974	down	58	77	84	223	5189	GOLGA8O	golgin A8 family member O [Source:HGNC Symbol;Acc:HGNC:44406]	protein_coding	15:32441914-32455634	-
ENSG00000206195	1.11993	2.17336	0.0001031	0.000559935	up	192	253	76	106	4136	DUXAP8	double homeobox A pseudogene 8 [Source:HGNC Symbol;Acc:HGNC:32187]	lncRNA	22:15784959-15829984	+
ENSG00000206337	-1.65067	0.318492	6.53592e-33	1.25921e-30	down	558	764	1629	2029	2005	HCP5	HLA complex P5 [Source:HGNC Symbol;Acc:HGNC:21659]	lncRNA	6:31463170-31478936	+
ENSG00000206561	-1.17497	0.442892	0.00950728	0.0290409	down	31	42	66	79	2960	COLQ	collagen like tail subunit of asymmetric acetylcholinesterase [Source:HGNC Symbol;Acc:HGNC:2226]	protein_coding	3:15450133-15521751	-
ENSG00000208028	-2.55436	0.17024	0.00128816	0.00517366	down	5	8	24	44	97	MIR616	microRNA 616 [Source:HGNC Symbol;Acc:HGNC:32872]	miRNA	12:57519163-57519259	-
ENSG00000211772	4.77341	27.3489	2.70004e-27	3.17348e-25	up	226	364	5	14	758	TRBC2	T cell receptor beta constant 2 [Source:HGNC Symbol;Acc:HGNC:12157]	TR_C_gene	7:142801041-142802748	+
ENSG00000213020	-1.48926	0.356195	2.86955e-08	3.47319e-07	down	107	114	249	307	4507	ZNF611	zinc finger protein 611 [Source:HGNC Symbol;Acc:HGNC:28766]	protein_coding	19:52702813-52735073	-
ENSG00000213024	1.18028	2.26621	5.21266e-17	2.45996e-15	up	1912	3198	808	1161	3361	NUP62	nucleoporin 62 [Source:HGNC Symbol;Acc:HGNC:8066]	protein_coding	19:49906825-49929763	-
ENSG00000213047	-1.14014	0.453717	1.13853e-10	2.11289e-09	down	390	465	784	886	8365	DENND1B	DENN domain containing 1B [Source:HGNC Symbol;Acc:HGNC:28404]	protein_coding	1:197504748-197775696	-
ENSG00000213339	1.03423	2.04803	2.18779e-07	2.20406e-06	up	567	1013	253	422	1329	QTRT1	queuine tRNA-ribosyltransferase catalytic subunit 1 [Source:HGNC Symbol;Acc:HGNC:23797]	protein_coding	19:10701430-10713437	+
ENSG00000213401	1.83679	3.57213	2.11001e-10	3.70949e-09	up	211	391	59	87	1792	MAGEA12	MAGE family member A12 [Source:HGNC Symbol;Acc:HGNC:6799]	protein_coding	X:152733757-152737669	+
ENSG00000213563	1.35762	2.56261	2.73183e-11	5.71696e-10	up	512	967	204	295	2455	C8orf82	chromosome 8 open reading frame 82 [Source:HGNC Symbol;Acc:HGNC:33826]	protein_coding	8:144525733-144529132	-
ENSG00000213626	-1.49279	0.355326	1.20727e-15	4.73879e-14	down	224	294	575	713	2930	LBH	LBH regulator of WNT signaling pathway [Source:HGNC Symbol;Acc:HGNC:29532]	protein_coding	2:30231534-30323730	+
ENSG00000213740	1.34985	2.54886	6.65794e-12	1.51183e-10	up	612	941	200	340	1160	SERBP1P1	SERPINE1 mRNA binding protein 1 pseudogene 1 [Source:HGNC Symbol;Acc:HGNC:32247]	processed_pseudogene	X:68783472-68785066	+
ENSG00000213793	-1.27424	0.413444	7.21149e-07	6.48731e-06	down	118	146	272	290	4195	ZNF888	zinc finger protein 888 [Source:HGNC Symbol;Acc:HGNC:38695]	protein_coding	19:52904417-52923481	-
ENSG00000213963	-1.41717	0.374446	0.00243602	0.00897915	down	22	43	64	86	5202		novel transcript	lncRNA	2:177283508-177392691	-
ENSG00000214021	-1.19412	0.437052	4.27667e-05	0.000256636	down	78	118	159	237	3632	TTLL3	tubulin tyrosine ligase like 3 [Source:HGNC Symbol;Acc:HGNC:24483]	protein_coding	3:9808086-9855138	+
ENSG00000214160	1.18218	2.2692	1.20938e-10	2.23329e-09	up	827	1583	363	557	1552	ALG3	ALG3 alpha-1,3- mannosyltransferase [Source:HGNC Symbol;Acc:HGNC:23056]	protein_coding	3:184242301-184249548	-
ENSG00000214182	1.16991	2.24997	7.47381e-08	8.26453e-07	up	756	972	227	472	333	PTMAP5	prothymosin alpha pseudogene 5 [Source:HGNC Symbol;Acc:HGNC:9628]	transcribed_processed_pseudogene	13:81689911-81691072	+
ENSG00000214193	-1.5097	0.351184	2.35614e-14	7.68439e-13	down	189	266	467	682	2544	SH3D21	SH3 domain containing 21 [Source:HGNC Symbol;Acc:HGNC:26236]	protein_coding	1:36306368-36329340	+
ENSG00000214279	-2.16395	0.223144	7.99336e-09	1.077e-07	down	27	46	124	161	4351	SCART1	scavenger receptor family member expressed on T cells 1 [Source:HGNC Symbol;Acc:HGNC:32411]	protein_coding	10:133453928-133523558	+
ENSG00000214353	-1.15991	0.44754	0.00104713	0.00431981	down	52	74	103	146	2243	VAC14-AS1	VAC14 antisense RNA 1 [Source:HGNC Symbol;Acc:HGNC:48605]	lncRNA	16:70755035-70773251	+
ENSG00000214376	-1.32981	0.397821	0.00234237	0.00869055	down	27	50	75	92	3056	VSTM5	V-set and transmembrane domain containing 5 [Source:HGNC Symbol;Acc:HGNC:34443]	protein_coding	11:93818232-93850618	-
ENSG00000214456	-2.02349	0.245962	0.000856418	0.00361036	down	13	17	34	77	2470	PLIN5	perilipin 5 [Source:HGNC Symbol;Acc:HGNC:33196]	protein_coding	19:4522531-4535224	-
ENSG00000214548	-1.76738	0.293743	3.20886e-47	1.30363e-44	down	972	1412	3038	4116	632	MEG3	maternally expressed 3 [Source:HGNC Symbol;Acc:HGNC:14575]	lncRNA	14:100779410-100861031	+
ENSG00000214706	1.57821	2.98599	2.56474e-16	1.11365e-14	up	628	1173	222	298	1943	IFRD2	interferon related developmental regulator 2 [Source:HGNC Symbol;Acc:HGNC:5457]	protein_coding	3:50287732-50292918	-
ENSG00000214756	1.18338	2.27107	0.00524724	0.0175359	up	73	126	33	43	2034	CSKMT	citrate synthase lysine methyltransferase [Source:HGNC Symbol;Acc:HGNC:33113]	protein_coding	11:62665309-62668496	+
ENSG00000214856	-4.39772	0.0474412	1.28323e-05	8.65737e-05	down	1	3	31	42	1418	KRT16P1	keratin 16 pseudogene 1 [Source:HGNC Symbol;Acc:HGNC:6420]	transcribed_unprocessed_pseudogene	17:18432051-18442895	+
ENSG00000214900	-1.69811	0.30819	0.0142477	0.0408752	down	11	15	43	29	1595	LINC01588	long intergenic non-protein coding RNA 1588 [Source:HGNC Symbol;Acc:HGNC:27503]	lncRNA	14:49927571-50105043	-
ENSG00000214922	-1.38496	0.3829	2.05832e-05	0.000132322	down	60	77	139	178	1905	HLA-F-AS1	HLA-F antisense RNA 1 [Source:HGNC Symbol;Acc:HGNC:26645]	lncRNA	6:29726601-29749049	-
ENSG00000214944	-1.4998	0.353603	8.36372e-28	1.049e-25	down	673	886	1744	2152	6233	ARHGEF28	Rho guanine nucleotide exchange factor 28 [Source:HGNC Symbol;Acc:HGNC:30322]	protein_coding	5:73626158-73941993	+
ENSG00000215030	1.30711	2.47445	4.54332e-06	3.41947e-05	up	211	435	83	143	636	RPL13P12	ribosomal protein L13 pseudogene 12 [Source:HGNC Symbol;Acc:HGNC:35701]	processed_pseudogene	17:17383377-17384012	-
ENSG00000215218	-1.40608	0.377336	1.28751e-25	1.41535e-23	down	677	1045	1794	2185	5895	UBE2QL1	ubiquitin conjugating enzyme E2 Q family like 1 [Source:HGNC Symbol;Acc:HGNC:37269]	protein_coding	5:6448859-6496723	+
ENSG00000215302	-1.33323	0.396878	0.000436681	0.00201201	down	36	76	114	126	1502		WAS protein homolog associated with actin, golgi membranes and microtubules (WHAMM) pseudogene	transcribed_unprocessed_pseudogene	15:30470779-30507623	+
ENSG00000217801	-1.90353	0.267289	3.42113e-07	3.28035e-06	down	36	45	121	147	1219		protein tyrosine phosphatase family pseudogene	transcribed_unprocessed_pseudogene	1:1059708-1069355	+
ENSG00000218537	2.09392	4.26906	0.0102531	0.030906	up	205	834	59	145	1476	MIF-AS1	MIF antisense RNA 1 [Source:HGNC Symbol;Acc:HGNC:27669]	lncRNA	22:23894426-23898930	-
ENSG00000219665	-1.77653	0.291884	0.00144994	0.00573472	down	13	25	47	66	607	ZNF433-AS1	ZNF433 and ZNF878 antisense RNA 1 [Source:HGNC Symbol;Acc:HGNC:53776]	lncRNA	19:11987617-12046275	+
ENSG00000220586	-2.02363	0.245939	8.31896e-15	2.91132e-13	down	66	115	290	347	1099	TUBBP9	tubulin beta class I pseudogene 9 [Source:HGNC Symbol;Acc:HGNC:42178]	transcribed_processed_pseudogene	6:39934595-40000527	+
ENSG00000221866	-1.22531	0.427707	0.000715295	0.00308259	down	50	71	96	156	13786	PLXNA4	plexin A4 [Source:HGNC Symbol;Acc:HGNC:9102]	protein_coding	7:132123332-132648688	-
ENSG00000223403	-1.76341	0.294551	0.0162099	0.045417	down	6	18	37	30	2520	MEG9	maternally expressed 9 [Source:HGNC Symbol;Acc:HGNC:43874]	lncRNA	14:101068283-101072937	+
ENSG00000223813	-2.17997	0.22068	6.99598e-05	0.000396665	down	15	17	62	66	1376		novel transcript, antisense to CHN2	lncRNA	7:29514224-29563670	-
ENSG00000224032	1.00272	2.00377	1.33591e-06	1.13222e-05	up	441	696	190	311	3511	EPB41L4A-AS1	EPB41L4A antisense RNA 1 [Source:HGNC Symbol;Acc:HGNC:30749]	lncRNA	5:112160526-112164818	+
ENSG00000224051	1.15843	2.23214	1.48043e-05	9.79686e-05	up	293	700	139	242	2154	CPTP	ceramide-1-phosphate transfer protein [Source:HGNC Symbol;Acc:HGNC:28116]	protein_coding	1:1324756-1328896	+
ENSG00000224271	-1.13632	0.454918	1.37626e-06	1.16273e-05	down	150	183	287	364	7916		novel transcript	lncRNA	22:47630827-48023004	+
ENSG00000224417	-1.89025	0.26976	0.000775192	0.00330522	down	21	15	52	71	2559		novel transcript	lncRNA	6:168298069-168302114	-
ENSG00000224429	-3.41933	0.0934715	5.31782e-11	1.05835e-09	down	7	15	96	106	960	LINC00539	long intergenic non-protein coding RNA 539 [Source:HGNC Symbol;Acc:HGNC:43672]	lncRNA	13:21302862-21348721	-
ENSG00000224616	-1.24744	0.421194	9.31546e-06	6.52257e-05	down	94	117	212	229	2668	RTCA-AS1	RTCA antisense RNA 1 [Source:HGNC Symbol;Acc:HGNC:50573]	lncRNA	1:100251528-100266179	-
ENSG00000224861	1.05257	2.07422	3.50444e-07	3.35185e-06	up	890	1556	343	702	960	YBX1P1	Y-box binding protein 1 pseudogene 1 [Source:HGNC Symbol;Acc:HGNC:8015]	processed_pseudogene	14:66012830-66013789	-
ENSG00000224877	1.56607	2.96097	1.48043e-13	4.36377e-12	up	554	1036	174	294	565	NDUFAF8	NADH:ubiquinone oxidoreductase complex assembly factor 8 [Source:HGNC Symbol;Acc:HGNC:33551]	protein_coding	17:81239305-81241310	+
ENSG00000225193	-2.08454	0.235772	0.00306829	0.0109995	down	11	9	30	48	396	RPS12P26	ribosomal protein S12 pseudogene 26 [Source:HGNC Symbol;Acc:HGNC:36320]	transcribed_processed_pseudogene	15:90206572-90206967	+
ENSG00000225210	1.00417	2.00579	0.0126591	0.0369761	up	82	139	35	62	614	DUXAP9	double homeobox A pseudogene 9 [Source:HGNC Symbol;Acc:HGNC:32188]	transcribed_processed_pseudogene	14:19062316-19131167	+
ENSG00000225465	-1.45851	0.363868	0.0182124	0.0499784	down	20	15	40	48	5903	RFPL1S	RFPL1 antisense RNA 1 [Source:HGNC Symbol;Acc:HGNC:9978]	lncRNA	22:29436534-29478868	-
ENSG00000225663	1.0896	2.12814	4.40153e-06	3.32481e-05	up	320	641	153	237	1282	MCRIP1	MAPK regulated corepressor interacting protein 1 [Source:HGNC Symbol;Acc:HGNC:28007]	protein_coding	17:81822361-81833302	-
ENSG00000225721	1.64728	3.13242	0.000133847	0.000706393	up	83	334	44	65	580		novel transcript	lncRNA	1:44759037-44775810	-
ENSG00000225746	-1.67576	0.313001	0.000566617	0.00252057	down	24	27	66	79	5163	MEG8	maternally expressed 8, small nucleolar RNA host gene [Source:HGNC Symbol;Acc:HGNC:14574]	lncRNA	14:100894770-101038859	+
ENSG00000225787	1.58854	3.00744	0.0137415	0.0395991	up	33	77	8	24	306	LSM3P3	LSM3 homolog, U6 small nuclear RNA and mRNA degradation associated pseudogene 3 [Source:HGNC Symbol;Acc:HGNC:44348]	processed_pseudogene	2:85102389-85102694	-
ENSG00000225889	-1.49659	0.354391	0.000409911	0.00190568	down	26	54	80	115	1716		novel transcript, antisense to PELI1	lncRNA	2:64143239-64252859	+
ENSG00000225913	-4.56255	0.0423191	1.39237e-07	1.45367e-06	down	3	2	46	60	495		novel transcript	lncRNA	10:87607985-87659279	+
ENSG00000226085	2.21217	4.63373	0.000306898	0.00147703	up	31	207	16	25	820	UQCRFS1P1	ubiquinol-cytochrome c reductase, Rieske iron-sulfur polypeptide 1 pseudogene 1 [Source:HGNC Symbol;Acc:HGNC:12588]	processed_pseudogene	22:39875289-39876108	+
ENSG00000226251	-1.93332	0.261826	0.000185487	0.000942721	down	12	34	63	86	362	LINC02608	long intergenic non-protein coding RNA 2608 [Source:HGNC Symbol;Acc:HGNC:54052]	lncRNA	1:212225278-212238977	-
ENSG00000226332	1.74319	3.34774	0.00637657	0.0207028	up	30	84	15	13	681		novel transcript	lncRNA	20:62305432-62306325	-
ENSG00000226377	2.18343	4.54231	0.00949949	0.0290218	up	19	50	4	9	3024		novel transcript	lncRNA	17:32876759-32881070	+
ENSG00000226562	1.34057	2.53251	4.66205e-06	3.49196e-05	up	186	268	67	91	852	CYP4F26P	cytochrome P450 family 4 subfamily F member 26, pseudogene [Source:HGNC Symbol;Acc:HGNC:39948]	lncRNA	9:33580695-33607874	+
ENSG00000226648	2.17774	4.52446	0.00399696	0.0138191	up	16	108	8	14	1462	PLCG1-AS1	PLCG1 antisense RNA 1 [Source:HGNC Symbol;Acc:HGNC:40450]	lncRNA	20:41098019-41138003	-
ENSG00000226706	3.05526	8.31237	0.0113955	0.0338353	up	6	45	1	4	1117		novel transcript	lncRNA	9:135503273-135506447	-
ENSG00000226791	-6.99445	0.0078426	5.70668e-05	0.000332129	down	0	0	14	29	2469	LINC02611	long intergenic non-protein coding RNA 2611 [Source:HGNC Symbol;Acc:HGNC:54060]	lncRNA	2:98761098-98775361	-
ENSG00000226950	1.15644	2.22907	1.08484e-12	2.79635e-11	up	851	1229	379	437	3959	DANCR	differentiation antagonizing non-protein coding RNA [Source:HGNC Symbol;Acc:HGNC:28964]	lncRNA	4:52712325-52723623	+
ENSG00000227038	-1.03051	0.489536	0.0136055	0.0392678	down	46	49	82	91	309	GTF2IP7	general transcription factor IIi pseudogene 7 [Source:HGNC Symbol;Acc:HGNC:51720]	transcribed_unprocessed_pseudogene	7:76090431-76108779	-
ENSG00000227097	1.10958	2.15783	0.00762598	0.0241509	up	2021	4547	913	1718	210	RPS28P7	ribosomal protein S28 pseudogene 7 [Source:HGNC Symbol;Acc:HGNC:35787]	processed_pseudogene	11:82689559-82689768	+
ENSG00000227295	-2.90207	0.13378	1.26698e-08	1.64312e-07	down	17	12	77	123	1906	ELL2P1	elongation factor for RNA polymerase II 2 pseudogene 1 [Source:HGNC Symbol;Acc:HGNC:39343]	processed_pseudogene	1:158175850-158177755	-
ENSG00000227589	2.42607	5.37427	0.0120728	0.0355524	up	21	28	4	4	754	TP73-AS3	TP73 antisense RNA 3 [Source:HGNC Symbol;Acc:HGNC:40590]	lncRNA	1:3658938-3668772	-
ENSG00000227762	2.23146	4.6961	0.000163241	0.000843417	up	49	81	11	13	679	GUSBP8	GUSB pseudogene 8 [Source:HGNC Symbol;Acc:HGNC:42322]	unprocessed_pseudogene	5:99532628-99534611	+
ENSG00000227954	-1.90405	0.267192	0.000228635	0.00113879	down	23	19	63	80	2960	TARID	TCF21 antisense RNA inducing promoter demethylation [Source:HGNC Symbol;Acc:HGNC:50506]	lncRNA	6:133502252-133892802	-
ENSG00000228060	3.32087	9.99268	0.00166418	0.00646337	up	8	69	3	3	1316	PABPC4-AS1	PABPC4 antisense RNA 1 [Source:HGNC Symbol;Acc:HGNC:40424]	lncRNA	1:39565052-39573860	+
ENSG00000228221	-1.16602	0.445648	0.0113588	0.0337584	down	39	36	74	77	1355	LINC00578	long intergenic non-protein coding RNA 578 [Source:HGNC Symbol;Acc:HGNC:43807]	lncRNA	3:177441910-177767379	+
ENSG00000228252	-3.44124	0.0920627	0.000574434	0.00255231	down	1	5	28	26	2753	COL6A4P2	collagen type VI alpha 4 pseudogene 2 [Source:HGNC Symbol;Acc:HGNC:38501]	transcribed_unitary_pseudogene	3:130212823-130273806	+
ENSG00000228300	1.51667	2.8613	1.16726e-10	2.15978e-09	up	461	1021	167	278	870	FAM174C	family with sequence similarity 174 member C [Source:HGNC Symbol;Acc:HGNC:26073]	protein_coding	19:1275530-1279244	+
ENSG00000228363	2.62613	6.1737	0.00296808	0.0106915	up	13	72	5	6	514		novel transcript	lncRNA	2:86562070-86618766	+
ENSG00000228509	-1.87319	0.272969	0.00106385	0.00438297	down	9	31	56	66	1200		novel transcript, antisense to NAB1	lncRNA	2:190672297-190843734	-
ENSG00000228594	1.39353	2.6272	7.35611e-05	0.000414569	up	132	296	47	94	2124	FNDC10	fibronectin type III domain containing 10 [Source:HGNC Symbol;Acc:HGNC:42951]	protein_coding	1:1598012-1600135	-
ENSG00000228649	1.12689	2.18387	0.015017	0.0426437	up	65	93	26	38	1005	SNHG26	small nucleolar RNA host gene 26 [Source:HGNC Symbol;Acc:HGNC:53131]	lncRNA	7:22854126-22872945	+
ENSG00000228925	2.93505	7.64782	0.0140939	0.0404962	up	6	42	2	3	1835		novel transcript, antisense to MCFD2	lncRNA	2:46899275-46908678	+
ENSG00000229124	-6.23605	0.0132667	0.0010665	0.00439197	down	0	0	10	15	1109	VIM-AS1	VIM antisense RNA 1 [Source:HGNC Symbol;Acc:HGNC:44879]	lncRNA	10:17214239-17229985	-
ENSG00000229332	4.70949	26.1636	0.00972717	0.0296157	up	11	19	0	1	562	PGBD4P8	piggyBac transposable element derived 4 pseudogene 8 [Source:HGNC Symbol;Acc:HGNC:44075]	processed_pseudogene	1:60097415-60097976	+
ENSG00000229563	-1.02658	0.490873	0.000412291	0.00191616	down	106	115	169	237	639	LINC01204	long intergenic non-protein coding RNA 1204 [Source:HGNC Symbol;Acc:HGNC:49635]	lncRNA	X:45505388-45632121	+
ENSG00000229689	1.05187	2.07322	0.00137268	0.00546622	up	143	181	60	79	1427		Ankyrin repeat domain-containing protein pseudogene	transcribed_unprocessed_pseudogene	2:95525345-95532405	+
ENSG00000229692	-1.32116	0.400212	2.37693e-06	1.90236e-05	down	86	117	212	232	1191	SOS1-IT1	SOS1 intronic transcript 1 [Source:HGNC Symbol;Acc:HGNC:41385]	lncRNA	2:38992279-38993857	-
ENSG00000229780	2.88409	7.3824	0.00107202	0.00440985	up	16	107	1	13	432	UBE2Q1-AS1	UBE2Q1 antisense RNA 1 [Source:HGNC Symbol;Acc:HGNC:40722]	lncRNA	1:154553609-154555017	+
ENSG00000230102	-3.28189	0.102814	0.000685129	0.00297069	down	1	6	29	27	433	LINC02028	long intergenic non-protein coding RNA 2028 [Source:HGNC Symbol;Acc:HGNC:27718]	lncRNA	3:194005259-194071025	-
ENSG00000230212	2.56685	5.92513	0.00314617	0.0112313	up	13	88	3	11	1221		novel transcript	lncRNA	21:36069642-36126640	-
ENSG00000230316	-2.29158	0.204251	1.64769e-22	1.32725e-20	down	92	116	370	539	2653	FEZF1-AS1	FEZF1 antisense RNA 1 [Source:HGNC Symbol;Acc:HGNC:41001]	lncRNA	7:122303658-122310119	+
ENSG00000230596	-2.76125	0.147496	0.000404063	0.0018812	down	5	7	34	37	928	GPAA1P2	glycosylphosphatidylinositol anchor attachment 1 pseudogene 2 [Source:HGNC Symbol;Acc:HGNC:51484]	transcribed_processed_pseudogene	2:110386377-110388163	-
ENSG00000230873	-2.32719	0.199272	0.00329955	0.011705	down	7	7	32	30	1536	STMND1	stathmin domain containing 1 [Source:HGNC Symbol;Acc:HGNC:44668]	protein_coding	6:17102050-17131378	+
ENSG00000230910	-3.89966	0.0670018	0.00154588	0.00606665	down	2	1	21	19	5313		novel transcript	lncRNA	6:68627879-68635161	-
ENSG00000230937	-3.63815	0.0803171	2.97929e-08	3.59206e-07	down	6	6	59	74	798	MIR205HG	MIR205 host gene [Source:HGNC Symbol;Acc:HGNC:43562]	lncRNA	1:209428817-209432838	+
ENSG00000231170	-1.75479	0.296316	2.74976e-06	2.17008e-05	down	40	47	121	139	2118		novel transcript	lncRNA	7:95545191-95615132	+
ENSG00000231312	-1.29124	0.408598	1.84446e-10	3.28033e-09	down	179	274	444	522	1654	MAP4K3-DT	MAP4K3 divergent transcript [Source:HGNC Symbol;Acc:HGNC:54056]	lncRNA	2:39436530-39665343	+
ENSG00000231686	1.57569	2.98077	0.00572937	0.0188704	up	49	71	12	24	988	ANKRD11P2	ANKRD11 pseudogene 2 [Source:HGNC Symbol;Acc:HGNC:54738]	processed_pseudogene	X:146619597-146620584	-
ENSG00000231864	2.03858	4.1084	0.00411052	0.0141547	up	22	91	12	10	748		novel transcript	lncRNA	9:137063535-137064581	+
ENSG00000231991	-1.0083	0.497132	2.45084e-06	1.95565e-05	down	187	258	327	467	1020	ANXA2P2	annexin A2 pseudogene 2 [Source:HGNC Symbol;Acc:HGNC:539]	processed_pseudogene	9:33624274-33625293	+
ENSG00000232140	-2.72718	0.151021	0.000177801	0.000909098	down	6	8	35	47	1245		novel transcript	lncRNA	2:120552481-120558119	-
ENSG00000232160	-1.51051	0.350986	0.00153822	0.00603788	down	24	37	80	69	3771	RAP2C-AS1	RAP2C antisense RNA 1 [Source:HGNC Symbol;Acc:HGNC:40957]	lncRNA	X:132217053-132432862	+
ENSG00000232310	2.60891	6.10044	6.5222e-05	0.000374001	up	45	77	10	7	994		novel transcript	lncRNA	6:134520163-134689399	-
ENSG00000232533	-1.36281	0.388825	0.00867456	0.026905	down	25	26	51	67	648		novel transcript	lncRNA	7:143379692-143380495	-
ENSG00000232653	-1.14245	0.452989	2.37859e-05	0.000150937	down	92	146	213	243	5329	GOLGA8N	golgin A8 family member N [Source:HGNC Symbol;Acc:HGNC:44405]	protein_coding	15:32593456-32607310	+
ENSG00000232656	3.87679	14.6903	0.0136109	0.0392724	up	3	35	1	1	2149	IDI2-AS1	IDI2 antisense RNA 1 [Source:HGNC Symbol;Acc:HGNC:30885]	lncRNA	10:1022630-1045425	+
ENSG00000232667	3.22667	9.36107	9.5725e-07	8.36329e-06	up	58	79	5	8	397		novel transcript, antisense to CD36	lncRNA	7:80312574-80391474	-
ENSG00000232677	1.5015	2.83137	4.80289e-09	6.73341e-08	up	261	406	84	123	976	LINC00665	long intergenic non-protein coding RNA 665 [Source:HGNC Symbol;Acc:HGNC:44323]	lncRNA	19:36259540-36331770	-
ENSG00000232729	3.43212	10.7938	0.000186183	0.000945745	up	11	112	3	6	858		novel transcript, antisense to GTF2I	lncRNA	7:74688864-74729001	-
ENSG00000232949	-1.22131	0.428894	0.00206947	0.00781299	down	43	57	104	99	1797		novel transcript, antisense to STEAP1B	lncRNA	7:22589698-22602536	+
ENSG00000232956	1.44151	2.71605	1.40808e-19	8.48847e-18	up	982	1545	374	434	2998	SNHG15	small nucleolar RNA host gene 15 [Source:HGNC Symbol;Acc:HGNC:27797]	lncRNA	7:44983023-44986961	-
ENSG00000233016	1.20917	2.31205	3.63633e-08	4.28202e-07	up	380	737	184	230	2357	SNHG7	small nucleolar RNA host gene 7 [Source:HGNC Symbol;Acc:HGNC:28254]	lncRNA	9:136721366-136728184	-
ENSG00000233098	3.27581	9.68539	1.58979e-06	1.32397e-05	up	47	97	3	10	481	CCDC144NL-AS1	CCDC144NL antisense RNA 1 [Source:HGNC Symbol;Acc:HGNC:51340]	lncRNA	17:20868433-21002276	+
ENSG00000233144	3.74078	13.3686	0.00118643	0.0048221	up	4	83	2	3	401		novel transcript	lncRNA	10:73381433-73383496	+
ENSG00000233237	-2.11388	0.231025	0.00353151	0.0124218	down	5	16	40	35	1696	LINC00472	long intergenic non-protein coding RNA 472 [Source:HGNC Symbol;Acc:HGNC:21380]	lncRNA	6:71343427-71420745	-
ENSG00000233276	1.13046	2.18929	4.29314e-09	6.07804e-08	up	1185	2706	615	898	899	GPX1	glutathione peroxidase 1 [Source:HGNC Symbol;Acc:HGNC:4553]	protein_coding	3:49357176-49358353	-
ENSG00000233290	2.93083	7.62551	0.000967768	0.00402172	up	33	34	3	5	4247		novel transcript	lncRNA	1:82212413-82848205	-
ENSG00000233325	-1.82722	0.281806	9.37546e-13	2.44705e-11	down	87	111	267	357	444	MIPEPP3	mitochondrial intermediate peptidase pseudogene 3 [Source:HGNC Symbol;Acc:HGNC:39458]	transcribed_unprocessed_pseudogene	13:21298139-21306373	+
ENSG00000233493	2.03295	4.09241	0.0081887	0.0256475	up	20	72	5	14	695	TMEM238	transmembrane protein 238 [Source:HGNC Symbol;Acc:HGNC:40042]	protein_coding	19:55379244-55384292	-
ENSG00000233654	1.87271	3.6622	0.00610515	0.0199568	up	41	51	6	17	2078		novel transcript	lncRNA	2:190534855-190569776	+
ENSG00000233728	3.55523	11.7552	3.77656e-06	2.89366e-05	up	23	180	3	11	700		novel transcript	lncRNA	1:37799720-37800879	-
ENSG00000233836	-1.65845	0.31678	4.52337e-05	0.000269642	down	26	57	104	119	1931		zinc finger protein 726 pseudogene 1	transcribed_unprocessed_pseudogene	19:23762944-23833314	+
ENSG00000233871	-2.48433	0.178707	0.000169383	0.00087226	down	8	11	44	49	487	DLG5-AS1	DLG5 antisense RNA 1 [Source:HGNC Symbol;Acc:HGNC:45109]	lncRNA	10:77927372-77929824	+
ENSG00000233927	1.00628	2.00873	1.27539e-11	2.79806e-10	up	1857	2874	796	1288	1330	RPS28	ribosomal protein S28 [Source:HGNC Symbol;Acc:HGNC:10418]	protein_coding	19:8321158-8323340	+
ENSG00000233966	1.09075	2.12984	0.00797118	0.0250615	up	105	138	30	74	669	UBE2SP1	ubiquitin conjugating enzyme E2 S pseudogene 1 [Source:HGNC Symbol;Acc:HGNC:30864]	processed_pseudogene	17:15704232-15704900	-
ENSG00000233967	-1.33108	0.397471	0.000334065	0.00159709	down	47	61	95	148	4443		novel transcript	lncRNA	6:80441295-80466674	+
ENSG00000234160	1.50066	2.82972	0.00025319	0.00124222	up	100	126	31	40	289		novel transcript	lncRNA	9:37509150-37510299	+
ENSG00000234222	1.95538	3.87819	0.00724941	0.0231199	up	15	147	17	15	824	LIX1L-AS1	LIX1L antisense RNA 1 [Source:HGNC Symbol;Acc:HGNC:41210]	lncRNA	1:145926590-145959179	+
ENSG00000234233	-2.07045	0.238085	0.00356297	0.0124971	down	7	13	31	42	626	KCNH1-IT1	KCNH1 intronic transcript 1 [Source:HGNC Symbol;Acc:HGNC:41351]	lncRNA	1:211132588-211133374	-
ENSG00000234350	-1.67799	0.312517	0.014499	0.0414689	down	10	16	39	32	3482		novel transcript (FLJ13453)	lncRNA	2:170700368-170813670	-
ENSG00000234743	1.15809	2.23161	0.000148316	0.000772718	up	188	241	63	110	465	EIF5AP4	eukaryotic translation initiation factor 5A pseudogene 4 [Source:HGNC Symbol;Acc:HGNC:31442]	processed_pseudogene	10:80247219-80247683	-
ENSG00000234745	-1.12972	0.457003	8.16675e-26	9.13893e-24	down	3685	5206	7520	9614	1536	HLA-B	major histocompatibility complex, class I, B [Source:HGNC Symbol;Acc:HGNC:4932]	protein_coding	6:31353872-31357188	-
ENSG00000234818	2.93423	7.64348	0.0106011	0.0318	up	9	39	3	2	565		novel transcript	lncRNA	2:10589166-10604830	+
ENSG00000234840	-2.74144	0.149535	5.64121e-06	4.14888e-05	down	8	13	61	60	2347	LINC01239	long intergenic non-protein coding RNA 1239 [Source:HGNC Symbol;Acc:HGNC:49796]	lncRNA	9:22646200-22824213	+
ENSG00000234899	-3.85648	0.0690372	0.000354052	0.0016806	down	3	1	21	33	4476	SOX9-AS1	SOX9 antisense RNA 1 [Source:HGNC Symbol;Acc:HGNC:49321]	lncRNA	17:72067099-72237203	-
ENSG00000235076	-2.0689	0.238342	0.0161839	0.045351	down	3	12	25	27	942	GAPDHP52	glyceraldehyde 3 phosphate dehydrogenase pseudogene 52 [Source:HGNC Symbol;Acc:HGNC:38558]	processed_pseudogene	13:21358373-21359314	+
ENSG00000235078	1.41785	2.67187	0.00589014	0.0193556	up	45	130	27	27	974		novel transcript, antisense to ADI1	lncRNA	2:3519275-3523197	+
ENSG00000235173	1.79839	3.47832	2.17059e-18	1.18956e-16	up	588	1011	151	252	2534	HGH1	HGH1 homolog [Source:HGNC Symbol;Acc:HGNC:24161]	protein_coding	8:144137774-144140851	+
ENSG00000235298	2.33865	5.0583	0.00235422	0.00872932	up	13	154	9	17	390		novel transcript	lncRNA	9:83972233-83975777	+
ENSG00000235631	2.45152	5.46993	0.000363117	0.00171752	up	57	56	13	5	1255	RNF148	ring finger protein 148 [Source:HGNC Symbol;Acc:HGNC:22411]	protein_coding	7:122701668-122702922	-
ENSG00000235669	-8.12292	0.00358722	2.80352e-07	2.7488e-06	down	0	0	43	48	798	CHN2-AS1	CHN2 antisense RNA 1 [Source:HGNC Symbol;Acc:HGNC:40149]	lncRNA	7:29199540-29208970	-
ENSG00000235670	-3.25674	0.104622	1.65659e-05	0.000108512	down	3	8	36	55	483	RPL21P40	ribosomal protein L21 pseudogene 40 [Source:HGNC Symbol;Acc:HGNC:36189]	processed_pseudogene	3:32030196-32030678	+
ENSG00000235706	-1.32723	0.398534	0.00198179	0.00752148	down	28	54	84	92	3358	DICER1-AS1	DICER1 antisense RNA 1 [Source:HGNC Symbol;Acc:HGNC:43017]	lncRNA	14:95157645-95181475	+
ENSG00000235711	-2.42596	0.186085	3.68622e-11	7.57845e-10	down	26	42	145	173	5506	ANKRD34C	ankyrin repeat domain 34C [Source:HGNC Symbol;Acc:HGNC:33888]	protein_coding	15:79282722-79298239	+
ENSG00000235823	-1.92111	0.264051	1.62777e-28	2.17285e-26	down	208	321	760	995	1195	OLMALINC	oligodendrocyte maturation-associated long intergenic non-coding RNA [Source:HGNC Symbol;Acc:HGNC:28060]	lncRNA	10:100373099-100454043	+
ENSG00000235984	-1.76779	0.293658	2.58478e-23	2.25722e-21	down	232	336	801	885	393	GPC5-AS1	GPC5 antisense RNA 1 [Source:HGNC Symbol;Acc:HGNC:39886]	lncRNA	13:92701389-92721614	-
ENSG00000236039	-3.50897	0.0878406	1.9137e-05	0.000123963	down	5	3	40	42	1462	LINC02889	long intergenic non-protein coding RNA 2889 [Source:HGNC Symbol;Acc:HGNC:55071]	lncRNA	7:17405479-17558909	-
ENSG00000236296	2.33604	5.04915	0.00403146	0.0139158	up	30	38	5	7	578	GUSBP5	GUSB pseudogene 5 [Source:HGNC Symbol;Acc:HGNC:42319]	transcribed_processed_pseudogene	4:143559472-143561460	+
ENSG00000236345	1.01653	2.02305	0.0049918	0.0167842	up	115	144	49	65	1454	SCAT8	S-phase cancer associated transcript 8 [Source:HGNC Symbol;Acc:HGNC:40967]	lncRNA	6:63806836-63822642	+
ENSG00000236714	-4.28933	0.0511428	2.20293e-15	8.35056e-14	down	8	7	135	122	2855	LINC01844	long intergenic non-protein coding RNA 1844 [Source:HGNC Symbol;Acc:HGNC:52660]	lncRNA	5:142716229-142761035	+
ENSG00000236790	-1.08558	0.471202	1.40848e-06	1.18673e-05	down	150	218	310	374	1760	LINC00299	long intergenic non-protein coding RNA 299 [Source:HGNC Symbol;Acc:HGNC:27940]	lncRNA	2:7988683-8488090	-
ENSG00000236824	4.54067	23.2743	1.08187e-05	7.44676e-05	up	9	142	2	3	200	BCYRN1	brain cytoplasmic RNA 1 [Source:HGNC Symbol;Acc:HGNC:1022]	scRNA	2:47335315-47335514	+
ENSG00000236871	-1.88941	0.269918	0.0108803	0.0324758	down	11	9	23	46	356	LINC00106	long intergenic non-protein coding RNA 106 [Source:HGNC Symbol;Acc:HGNC:31843]	lncRNA	X:1396427-1399402	+
ENSG00000237054	1.87773	3.67497	0.0155701	0.0439405	up	14	87	9	13	847	PRMT5-AS1	PRMT5 antisense RNA 1 [Source:HGNC Symbol;Acc:HGNC:40533]	lncRNA	14:22918947-22926900	+
ENSG00000237080	3.16296	8.95666	0.0102535	0.030906	up	8	38	3	1	2571	EHMT2-AS1	EHMT2 and SLC44A4 antisense RNA 1 [Source:HGNC Symbol;Acc:HGNC:39751]	lncRNA	6:31877808-31884204	+
ENSG00000237166	-6.28772	0.0128	0.00089025	0.00373781	down	0	0	10	16	2829	LINC01792	long intergenic non-protein coding RNA 1792 [Source:HGNC Symbol;Acc:HGNC:52582]	lncRNA	2:200711535-200735186	-
ENSG00000237194	2.97469	7.86089	0.00682039	0.0219417	up	17	28	2	3	777	SNAI1P1	snail family zinc finger 1 pseudogene 1 [Source:HGNC Symbol;Acc:HGNC:11129]	processed_pseudogene	2:209808804-209809580	+
ENSG00000237254	3.91513	15.0859	6.74099e-10	1.10215e-08	up	70	122	5	6	447	TRBV30	T cell receptor beta variable 30 [Source:HGNC Symbol;Acc:HGNC:12214]	TR_V_gene	7:142812586-142813399	-
ENSG00000237512	-3.42953	0.0928132	5.13558e-05	0.000302184	down	1	8	30	52	647	UNC5B-AS1	UNC5B antisense RNA 1 [Source:HGNC Symbol;Acc:HGNC:45096]	lncRNA	10:71217224-71218228	-
ENSG00000237515	-3.66184	0.0790092	0.0042866	0.0146799	down	2	1	18	16	6749	SHISA9	shisa family member 9 [Source:HGNC Symbol;Acc:HGNC:37231]	protein_coding	16:12901598-13240416	+
ENSG00000237945	2.44756	5.45491	0.00979705	0.0298042	up	15	43	3	6	682	LINC00649	long intergenic non-protein coding RNA 649 [Source:HGNC Symbol;Acc:HGNC:44305]	lncRNA	21:33915534-33977691	+
ENSG00000237991	1.33806	2.52811	1.5562e-05	0.000102583	up	172	424	80	120	370	RPL35P1	ribosomal protein L35 pseudogene 1 [Source:HGNC Symbol;Acc:HGNC:36695]	processed_pseudogene	1:236981339-236981708	+
ENSG00000238045	1.24455	2.36945	0.00231165	0.00858849	up	81	264	49	72	589		novel transcript, antisense to C16orf53 and MVP	lncRNA	16:29808636-29821252	-
ENSG00000238062	2.23883	4.72016	1.75163e-05	0.000114217	up	70	97	15	16	3508	SPATA3-AS1	SPATA3 antisense RNA 1 (head to head) [Source:HGNC Symbol;Acc:HGNC:28013]	lncRNA	2:230984368-230996032	-
ENSG00000239219	-1.69649	0.308535	0.000357122	0.00169388	down	22	32	75	77	500		novel transcript, antisense to SEC62	lncRNA	3:169939353-169966734	-
ENSG00000239264	2.11969	4.34601	0.00143535	0.00568958	up	33	77	12	9	2938	TXNDC5	thioredoxin domain containing 5 [Source:HGNC Symbol;Acc:HGNC:21073]	protein_coding	6:7881517-7910788	-
ENSG00000239306	1.06239	2.08839	4.76024e-11	9.55524e-10	up	1003	1745	471	674	5367	RBM14	RNA binding motif protein 14 [Source:HGNC Symbol;Acc:HGNC:14219]	protein_coding	11:66616626-66629934	+
ENSG00000239405	-3.94327	0.0650067	0.00156608	0.00613177	down	1	2	14	27	612	TMED10P2	transmembrane p24 trafficking protein 10 pseudogene 2 [Source:HGNC Symbol;Acc:HGNC:38105]	processed_pseudogene	3:128538020-128538631	+
ENSG00000239407	-1.18093	0.441066	0.00227875	0.00848034	down	42	60	91	112	1133		novel transcript	lncRNA	X:102884414-102906158	+
ENSG00000239474	-1.16587	0.445695	2.98335e-08	3.59464e-07	down	196	245	398	478	2460	KLHL41	kelch like family member 41 [Source:HGNC Symbol;Acc:HGNC:16905]	protein_coding	2:169509702-169526258	+
ENSG00000239998	1.78677	3.45042	2.002e-15	7.61982e-14	up	399	643	105	160	4482	LILRA2	leukocyte immunoglobulin like receptor A2 [Source:HGNC Symbol;Acc:HGNC:6603]	protein_coding	19:54572920-54590287	+
ENSG00000240065	-1.83628	0.280043	4.05363e-08	4.73464e-07	down	43	69	137	216	1017	PSMB9	proteasome 20S subunit beta 9 [Source:HGNC Symbol;Acc:HGNC:9546]	protein_coding	6:32844136-32859851	+
ENSG00000240095	-2.59318	0.165721	0.00867195	0.0269026	down	3	5	19	23	569		novel transcript	lncRNA	3:145961755-145963623	+
ENSG00000240253	1.4544	2.74043	0.000646717	0.00283439	up	98	126	24	50	604	FAR2P3	fatty acyl-CoA reductase 2 pseudogene 3 [Source:HGNC Symbol;Acc:HGNC:49285]	transcribed_unprocessed_pseudogene	2:130690133-130718831	+
ENSG00000240449	2.2237	4.67089	0.0169727	0.0471401	up	10	59	4	8	577	REPIN1-AS1	REPIN1 antisense RNA 1 [Source:HGNC Symbol;Acc:HGNC:41201]	lncRNA	7:150363777-150372590	-
ENSG00000240541	-2.32082	0.200153	7.6447e-06	5.45283e-05	down	12	23	72	78	754	TM4SF1-AS1	TM4SF1 antisense RNA 1 [Source:HGNC Symbol;Acc:HGNC:40587]	lncRNA	3:149377778-149386583	+
ENSG00000240694	-1.07547	0.474515	1.80985e-10	3.22734e-09	down	385	489	730	902	4730	PNMA2	PNMA family member 2 [Source:HGNC Symbol;Acc:HGNC:9159]	protein_coding	8:26504701-26514092	-
ENSG00000240731	-1.24885	0.420785	0.0177981	0.049007	down	18	37	46	67	386		novel transcript	lncRNA	1:1317581-1318689	-
ENSG00000240889	1.65915	3.1583	0.0147893	0.0421251	up	23	80	11	16	1648	NDUFB2-AS1	NDUFB2 antisense RNA 1 [Source:HGNC Symbol;Acc:HGNC:40396]	lncRNA	7:140695336-140697077	-
ENSG00000240972	1.64967	3.13762	0.0155053	0.0437776	up	598	1948	211	477	557	MIF	macrophage migration inhibitory factor [Source:HGNC Symbol;Acc:HGNC:7097]	protein_coding	22:23894383-23895227	+
ENSG00000241359	-1.77753	0.291683	0.00170835	0.00660525	down	15	21	42	68	558	SYNPR-AS1	SYNPR antisense RNA 1 [Source:HGNC Symbol;Acc:HGNC:40774]	lncRNA	3:63423596-63550051	-
ENSG00000241360	1.6856	3.21674	0.0148434	0.0422406	up	26	75	7	20	2012	PDXP	pyridoxal phosphatase [Source:HGNC Symbol;Acc:HGNC:30259]	protein_coding	22:37658723-37666932	+
ENSG00000241494	1.43064	2.69566	1.4065e-07	1.4676e-06	up	357	993	162	260	438		ribosomal protein L26-like 1 (RPL26L1) pseudogene	processed_pseudogene	14:101677943-101678380	+
ENSG00000241627	1.24083	2.36334	0.0022349	0.00833816	up	100	150	29	66	1801	UBQLN4P1	ubiquilin 4 pseudogene 1 [Source:HGNC Symbol;Acc:HGNC:31133]	processed_pseudogene	3:148985868-148987668	-
ENSG00000241684	-3.66184	0.0790092	0.0042866	0.0146799	down	2	1	18	16	2261	ADAMTS9-AS2	ADAMTS9 antisense RNA 2 [Source:HGNC Symbol;Acc:HGNC:42435]	lncRNA	3:64684909-65053439	+
ENSG00000241749	-1.55145	0.341167	0.0171159	0.0474433	down	11	19	31	46	878	RPSAP52	ribosomal protein SA pseudogene 52 [Source:HGNC Symbol;Acc:HGNC:35752]	transcribed_processed_pseudogene	12:65758020-65826997	-
ENSG00000241945	1.67331	3.18946	0.00239433	0.00885169	up	60	95	10	34	3188	PWP2	PWP2 small subunit processome component [Source:HGNC Symbol;Acc:HGNC:9711]	protein_coding	21:44107373-44131181	+
ENSG00000242012	-3.56005	0.0847848	0.00046535	0.00212005	down	3	2	25	28	328		novel transcript	lncRNA	3:182365147-182368256	+
ENSG00000242028	-1.44735	0.366694	0.000214991	0.00107657	down	33	62	106	116	3011	HYPK	huntingtin interacting protein K [Source:HGNC Symbol;Acc:HGNC:18418]	protein_coding	15:43796142-43804427	+
ENSG00000242372	1.15399	2.22529	1.43997e-12	3.62181e-11	up	1164	2159	537	754	1069	EIF6	eukaryotic translation initiation factor 6 [Source:HGNC Symbol;Acc:HGNC:6159]	protein_coding	20:35278907-35284985	-
ENSG00000242485	1.21879	2.32751	9.68819e-15	3.3653e-13	up	2136	4201	972	1370	700	MRPL20	mitochondrial ribosomal protein L20 [Source:HGNC Symbol;Acc:HGNC:14478]	protein_coding	1:1401909-1407293	-
ENSG00000242574	-2.67973	0.156071	0.0134666	0.0389272	down	2	5	10	30	1348	HLA-DMB	major histocompatibility complex, class II, DM beta [Source:HGNC Symbol;Acc:HGNC:4935]	protein_coding	6:32934629-32941028	-
ENSG00000242588	-1.01181	0.495924	0.00285549	0.0103437	down	59	87	115	143	1552		novel transcript	lncRNA	7:128574751-128626473	+
ENSG00000243244	-2.81093	0.142503	3.8563e-33	7.74909e-31	down	98	98	589	636	5529	STON1	stonin 1 [Source:HGNC Symbol;Acc:HGNC:17003]	protein_coding	2:48529383-48598513	+
ENSG00000243364	-1.40721	0.377041	0.00355224	0.0124665	down	24	34	61	74	1254	EFNA4	ephrin A4 [Source:HGNC Symbol;Acc:HGNC:3224]	protein_coding	1:155063737-155069553	+
ENSG00000243449	2.13722	4.39913	0.0131293	0.0381054	up	115	385	22	76	425	C4orf48	chromosome 4 open reading frame 48 [Source:HGNC Symbol;Acc:HGNC:34437]	protein_coding	4:2041995-2043964	+
ENSG00000243479	1.2566	2.38933	0.00027586	0.00134252	up	125	206	45	77	1041	MNX1-AS1	MNX1 antisense RNA 1 (head to head) [Source:HGNC Symbol;Acc:HGNC:48954]	lncRNA	7:157010805-157016426	+
ENSG00000243742	-1.4219	0.373221	0.000251184	0.001234	down	34	63	106	117	961	RPLP0P2	ribosomal protein lateral stalk subunit P0 pseudogene 2 [Source:HGNC Symbol;Acc:HGNC:17960]	transcribed_processed_pseudogene	11:61615036-61639449	+
ENSG00000243753	-1.54243	0.343306	7.72523e-06	5.50163e-05	down	47	67	120	174	1011	HLA-L	major histocompatibility complex, class I, L (pseudogene) [Source:HGNC Symbol;Acc:HGNC:4970]	transcribed_unprocessed_pseudogene	6:30259584-30293014	+
ENSG00000243877	-2.86661	0.137108	0.0144172	0.0412791	down	2	3	14	18	577	HMGB1P38	high mobility group box 1 pseudogene 38 [Source:HGNC Symbol;Acc:HGNC:39185]	processed_pseudogene	3:79957566-79958142	-
ENSG00000243885	-2.72475	0.151276	0.00241955	0.0089255	down	5	4	23	31	1001		novel transcript	lncRNA	3:149384179-149385800	-
ENSG00000244306	1.38762	2.61647	1.16464e-07	1.23556e-06	up	294	363	86	140	616	DUXAP10	double homeobox A pseudogene 10 [Source:NCBI gene (formerly Entrezgene);Acc:503639]	transcribed_processed_pseudogene	14:19268853-19337730	-
ENSG00000244313	1.76767	3.40504	0.00127715	0.0051372	up	1000	2005	216	568	498		ribosomal protein S10 (RPS10) pseudogene	processed_pseudogene	11:46428653-46429150	-
ENSG00000244358	-1.96254	0.256575	0.0139868	0.0402131	down	7	9	25	30	799		novel transcript	lncRNA	3:145939912-145961536	+
ENSG00000244468	-2.29038	0.204422	0.0104042	0.0312946	down	5	6	20	28	551		novel transcript	lncRNA	3:149284782-149333653	+
ENSG00000244694	-1.41825	0.374165	5.74785e-22	4.47566e-20	down	2205	2371	5095	5873	25280	PTCHD4	patched domain containing 4 [Source:HGNC Symbol;Acc:HGNC:21345]	protein_coding	6:47856673-48111197	-
ENSG00000244968	-1.08182	0.472431	0.00601776	0.0197357	down	36	79	91	117	1342	LIFR-AS1	LIFR antisense RNA 1 [Source:HGNC Symbol;Acc:HGNC:43600]	lncRNA	5:38556765-38671216	+
ENSG00000245156	3.37342	10.3634	1.00332e-05	6.94446e-05	up	25	139	3	10	2792		novel transcript	lncRNA	11:66269832-66278525	-
ENSG00000245522	1.56167	2.95196	0.00432459	0.0147964	up	56	75	13	27	2311	LINC02709	long intergenic non-protein coding RNA 2709 [Source:HGNC Symbol;Acc:HGNC:54226]	lncRNA	11:9754770-9759533	-
ENSG00000245532	-1.54567	0.342536	4.22237e-51	2.19188e-48	down	8669	12228	23381	30414	22743	NEAT1	nuclear paraspeckle assembly transcript 1 [Source:HGNC Symbol;Acc:HGNC:30815]	lncRNA	11:65422774-65445540	+
ENSG00000245748	2.67692	6.39489	0.0168533	0.0468938	up	8	40	3	3	4300		novel transcript, antisense to TBC1D14 and TADA2B	lncRNA	4:7030554-7046231	-
ENSG00000245768	2.2463	4.74465	0.014208	0.0407737	up	20	49	1	12	1005		novel transcript	lncRNA	16:58733910-59199395	+
ENSG00000245970	2.68493	6.43049	0.014356	0.0411355	up	55	435	24	36	1989		novel transcript	lncRNA	8:98041726-98044121	+
ENSG00000246214	2.53933	5.81321	0.0124267	0.0364226	up	10	47	3	5	1894		novel transcript, antisense to FAM134B	lncRNA	5:16615926-16681905	+
ENSG00000246695	-1.52395	0.347733	1.47384e-10	2.69239e-09	down	108	159	304	368	3188	RASSF8-AS1	RASSF8 antisense RNA 1 [Source:HGNC Symbol;Acc:HGNC:48637]	lncRNA	12:25936683-25959765	-
ENSG00000246898	-1.21348	0.431227	0.000219212	0.00109594	down	71	81	151	161	2147	LINC00920	long intergenic non-protein coding RNA 920 [Source:HGNC Symbol;Acc:HGNC:48611]	lncRNA	16:66408524-66412135	+
ENSG00000247077	1.28358	2.43443	5.21819e-20	3.37431e-18	up	1543	2453	610	825	2811	PGAM5	PGAM family member 5, mitochondrial serine/threonine protein phosphatase [Source:HGNC Symbol;Acc:HGNC:28763]	protein_coding	12:132710819-132722734	+
ENSG00000247095	-1.84403	0.278543	0.000586945	0.00260357	down	13	30	49	85	1965	MIR210HG	MIR210 host gene [Source:HGNC Symbol;Acc:HGNC:39524]	lncRNA	11:565660-568457	-
ENSG00000247400	-1.41889	0.374	2.35088e-08	2.89225e-07	down	99	139	239	323	401	DNAJC3-DT	DNAJC3 divergent transcript [Source:HGNC Symbol;Acc:HGNC:39808]	lncRNA	13:95648733-95676955	-
ENSG00000247626	1.05865	2.08298	1.10076e-14	3.78841e-13	up	1521	2323	731	878	3027	MARS2	methionyl-tRNA synthetase 2, mitochondrial [Source:HGNC Symbol;Acc:HGNC:25133]	protein_coding	2:197705369-197708395	+
ENSG00000247699	2.15377	4.44989	0.00461983	0.0156745	up	37	37	7	8	2686	FABP6-AS1	FABP6 antisense RNA 1 [Source:HGNC Symbol;Acc:HGNC:40226]	lncRNA	5:160195744-160204826	-
ENSG00000247853	1.27443	2.41904	0.00781862	0.0246648	up	52	205	41	45	2196		novel transcript, antisense to CHD4	lncRNA	12:6578622-6584739	+
ENSG00000248329	-1.14976	0.4507	0.000293046	0.00141767	down	76	94	165	166	2432	APELA	apelin receptor early endogenous ligand [Source:HGNC Symbol;Acc:HGNC:48925]	protein_coding	4:164877178-164898965	+
ENSG00000248468	2.69593	6.47971	0.00131156	0.00525297	up	14	98	4	10	701		novel transcript	lncRNA	3:131502573-131520880	+
ENSG00000248485	-3.19782	0.108983	5.29824e-10	8.81688e-09	down	6	21	87	124	1406	PCP4L1	Purkinje cell protein 4 like 1 [Source:HGNC Symbol;Acc:HGNC:20448]	protein_coding	1:161258745-161285450	+
ENSG00000248663	2.39291	5.25214	0.0024122	0.00890367	up	28	55	3	11	564	LINC00992	long intergenic non-protein coding RNA 992 [Source:HGNC Symbol;Acc:HGNC:48943]	lncRNA	5:117415509-117546298	+
ENSG00000248712	-1.64776	0.319136	0.000145881	0.000761739	down	22	64	85	145	1295	CCDC153	coiled-coil domain containing 153 [Source:HGNC Symbol;Acc:HGNC:27446]	protein_coding	11:119189638-119196769	-
ENSG00000248771	4.18415	18.1783	5.95267e-07	5.45044e-06	up	56	63	1	5	3123	SMIM31	small integral membrane protein 31 [Source:HGNC Symbol;Acc:HGNC:49638]	protein_coding	4:164754064-164803795	+
ENSG00000248932	-1.61362	0.326777	0.00281388	0.0102069	down	22	21	47	73	2653		novel transcript, antisense to RBP2, RBP1 & NMNAT3	lncRNA	3:139389761-139782699	+
ENSG00000248958	-2.53035	0.173096	1.30585e-06	1.10926e-05	down	16	15	63	100	2743	ZSWIM5P3	zinc finger SWIM-type containing 5 pseudogene 3 [Source:HGNC Symbol;Acc:HGNC:43770]	processed_pseudogene	4:129135926-129139740	-
ENSG00000248994	-3.57999	0.083621	0.00201709	0.00763529	down	1	3	18	23	2901		novel transcript	lncRNA	5:1931064-2119926	+
ENSG00000249111	-1.45819	0.363949	0.00056526	0.00251574	down	37	40	90	98	327		novel transcript	lncRNA	4:59152834-59176146	+
ENSG00000249242	-1.64629	0.319461	2.02958e-10	3.58157e-09	down	97	117	274	319	3178	TMEM150C	transmembrane protein 150C [Source:HGNC Symbol;Acc:HGNC:37263]	protein_coding	4:82483170-82562357	-
ENSG00000249464	-2.47514	0.179849	2.02116e-40	6.09218e-38	down	280	283	1327	1476	1580	LINC01091	long intergenic non-protein coding RNA 1091 [Source:HGNC Symbol;Acc:HGNC:27721]	lncRNA	4:123539026-123962698	+
ENSG00000249515	2.51116	5.70078	0.00288278	0.0104305	up	33	35	3	8	336	LINC02113	long intergenic non-protein coding RNA 2113 [Source:HGNC Symbol;Acc:HGNC:52967]	lncRNA	5:99549432-99577957	+
ENSG00000249593	2.1557	4.45584	0.012183	0.0358037	up	15	55	5	8	731		novel transcript	lncRNA	5:139012647-139051203	+
ENSG00000250091	-1.9336	0.261774	2.11218e-08	2.6245e-07	down	39	56	136	184	6003	DNAH10OS	dynein axonemal heavy chain 10 opposite strand [Source:HGNC Symbol;Acc:HGNC:37121]	lncRNA	12:123925461-123934984	-
ENSG00000250186	2.66418	6.33866	0.000356365	0.00169072	up	22	109	5	12	963		novel transcript, antisense to PHB	lncRNA	17:49404081-49405197	+
ENSG00000250208	-1.13736	0.454592	5.94528e-05	0.000344193	down	80	135	177	235	10193	FZD10-AS1	FZD10 antisense divergent transcript [Source:HGNC Symbol;Acc:HGNC:48632]	lncRNA	12:130144315-130162256	-
ENSG00000250305	-1.16823	0.444966	4.31572e-08	5.02819e-07	down	174	257	402	441	9591	TRMT9B	tRNA methyltransferase 9B (putative) [Source:HGNC Symbol;Acc:HGNC:26725]	protein_coding	8:12945642-13031503	+
ENSG00000250479	1.47346	2.77688	3.31121e-08	3.95146e-07	up	401	1054	159	287	700	CHCHD10	coiled-coil-helix-coiled-coil-helix domain containing 10 [Source:HGNC Symbol;Acc:HGNC:15559]	protein_coding	22:23765834-23767972	-
ENSG00000250706	-2.0842	0.235828	0.00198615	0.00753495	down	8	14	36	45	552		novel transcript	lncRNA	4:152146385-152178573	-
ENSG00000250748	-3.73275	0.0752192	0.00378651	0.0131896	down	1	2	18	16	690		novel transcript	lncRNA	12:65466820-65642372	-
ENSG00000251127	-2.20651	0.216658	6.66335e-05	0.000380926	down	20	13	59	82	2750		novel transcript	lncRNA	8:61759094-61765969	-
[truncated: 285 more rows]
